# Supplementary material for: FacZ is a GpsB-interacting protein that prevents aberrant division-site placement in Staphylococcus aureus
Source: Nat Microbiol. 2024 Mar 5;9(3):801–13. doi: 10.1038/s41564-024-01607-y (PMC10914604; doi:10.1038/s41564-024-01607-y)
Supplement: Supplementary file 4 — Supplementary Tables 1–11 in .xlsx format. [file 41564_2024_1607_MOESM4_ESM.xlsx]

## Sheet: Table S1
	Table S1: Tn-seq meta-analysis		All Unique TAs		Unique Mapped TAs			Genes Hit
					Count	Per gene
	Symbol	Sort	Count	%		Median	Mean	1+	%	vs NTML	2+	%	vs NTML	5+	%	vs NTML
		Initial	60485	22.4366	56134	17	21.3518	2468	93.876	1.2579	2330	88.6269	1.18756	2045	77.7862	1.0423
		Ungated 2	45082	16.7229	39910	12	15.1807	2438	92.7349	1.24261	2272	86.4207	1.158	1861	70.7874	0.948522
		Ungated 3	40682	15.0908	35566	10	13.5283	2415	91.86	1.23089	2230	84.8231	1.1366	1791	68.1248	0.912844
		END 2	36553	13.5591	31664	9	12.0441	2388	90.833	1.21713	2193	83.4157	1.11774	1750	66.5652	0.891947
		END 3	34832	12.9207	29590	8	11.2552	2429	92.3925	1.23802	2215	84.2526	1.12895	1739	66.1468	0.88634
		CSD 2	40631	15.0719	35729	10	13.5903	2408	91.5938	1.22732	2201	83.72	1.12181	1789	68.0487	0.911825
		CSD 3	32378	12.0104	27554	8	10.4808	2367	90.0342	1.20642	2140	81.3998	1.09072	1652	62.8376	0.841998

## Sheet: Table S2
Table S2A - END 2			Sorted Reads		Unsorted Reads		Ratio	Mann	Table S2B - END 3			Sorted Reads		Unsorted Reads		Ratio	Mann	Table S2C - CSD 2			Sorted Reads		Unsorted Reads		Ratio	Mann	Table S2C - CSD 3			Sorted Reads		Unsorted Reads		Ratio	Mann
Locus	length	TA sites	Forward	Reverse	Forward	Reverse	Sorted:Unsorted	P-value	Locus	length	TA sites	Forward	Reverse	Forward	Reverse	Sorted:Unsorted	P-value	Locus	length	TA sites	Forward	Reverse	Forward	Reverse	Sorted:Unsorted	P-value	Locus	length	TA sites	Forward	Reverse	Forward	Reverse	Sorted:Unsorted	P-value
SAOUHSC_00001	1361	113	27	0	41	10	0.5385	0.20633	SAOUHSC_00001	1361	113	2	0	37	0	0.0789	0.284016	SAOUHSC_00001	1361	113	127	14	48	13	2.2903	0.353358	SAOUHSC_00001	1361	113	11	1	37	0	0.3421	0.0514253
SAOUHSC_00002	1133	96	2	3	1	1	2	0.496871	SAOUHSC_00002	1133	96	0	0	1	11	0.0769	0.0789204	SAOUHSC_00002	1133	96	0	45	3	17	2.1905	0.0913882	SAOUHSC_00002	1133	96	0	20	1	11	1.6154	0.284402
SAOUHSC_00003	245	17	0	0	0	0	1		SAOUHSC_00003	245	17	0	0	0	0	1		SAOUHSC_00003	245	17	1	0	0	0	2	0.173307	SAOUHSC_00003	245	17	0	0	0	0	1
SAOUHSC_00004	1112	105	1	30	0	18	1.6842	0.368233	SAOUHSC_00004	1112	105	1	35	0	30	1.1935	0.0788985	SAOUHSC_00004	1112	105	0	19	0	22	0.8696	0.49843	SAOUHSC_00004	1112	105	1	26	0	30	0.9032	0.0796506
SAOUHSC_00005	1934	159	0	1	0	2	0.6667	0.282158	SAOUHSC_00005	1934	159	0	1	2	2	0.4	0.0893973	SAOUHSC_00005	1934	159	5	4	2	1	2.5	0.0623074	SAOUHSC_00005	1934	159	2	2	2	2	1	0.5
SAOUHSC_00006	2663	219	2	42	0	105	0.4245	0.182764	SAOUHSC_00006	2663	219	3	36	2	72	0.5333	0.499735	SAOUHSC_00006	2663	219	1	210	2	448	0.4701	0.200516	SAOUHSC_00006	2663	219	1	19	2	72	0.28	0.261769
SAOUHSC_00007	701	60	4066	884	3618	1296	1.0073	0.368588	SAOUHSC_00007	701	60	7184	1288	3957	1345	1.5978	0.448102	SAOUHSC_00007	701	60	4082	1837	2433	1177	1.6394	0.343479	SAOUHSC_00007	701	60	891	149	3957	1345	0.1963	0.142357
SAOUHSC_00008	1514	128	395	177	532	366	0.6374	0.246027	SAOUHSC_00008	1514	128	627	137	488	348	0.914	0.0912664	SAOUHSC_00008	1514	128	601	864	640	626	1.1571	0.347432	SAOUHSC_00008	1514	128	214	228	488	348	0.5293	0.487989
SAOUHSC_00009	1286	104	0	1	1	0	1	0.5	SAOUHSC_00009	1286	104	1	1	2	3	0.5	0.205134	SAOUHSC_00009	1286	104	6	1	3	1	1.6	0.5	SAOUHSC_00009	1286	104	7	0	2	3	1.3333	0.0905581
SAOUHSC_00010	695	66	327	261	346	442	0.7465	0.365761	SAOUHSC_00010	695	66	406	267	290	525	0.826	0.45534	SAOUHSC_00010	695	66	585	1002	642	781	1.1152	0.41774	SAOUHSC_00010	695	66	277	215	290	525	0.6042	0.414942
SAOUHSC_00012	329	36	1	91	27	168	0.4745	0.183902	SAOUHSC_00012	329	36	1	115	40	119	0.7312	0.19513	SAOUHSC_00012	329	36	120	380	66	294	1.3878	0.491464	SAOUHSC_00012	329	36	10	37	40	119	0.3	0.182903
SAOUHSC_00013	968	87	1	72	0	176	0.4181	0.427774	SAOUHSC_00013	968	87	1	59	1	167	0.3609	0.385166	SAOUHSC_00013	968	87	2	496	1	371	1.3378	0.478422	SAOUHSC_00013	968	87	0	77	1	167	0.4615	0.279867
SAOUHSC_00014	938	99	1	2282	3	2307	0.9883	0.063388	SAOUHSC_00014	938	99	3	3510	5	2611	1.3428	0.11797	SAOUHSC_00014	938	99	20	1544	53	1282	1.1714	0.352492	SAOUHSC_00014	938	99	11	233	5	2611	0.0936	0.0321851
SAOUHSC_00015	1967	163	48	993	200	1861	0.5053	0.107569	SAOUHSC_00015	1967	163	11	555	65	886	0.5956	0.027189	SAOUHSC_00015	1967	163	526	4613	1016	4847	0.8765	0.432031	SAOUHSC_00015	1967	163	9	120	65	886	0.1366	0.0103314
SAOUHSC_00017	452	41	9	8	40	7	0.375	0.361612	SAOUHSC_00017	452	41	163	1	44	2	3.5106	0.158658	SAOUHSC_00017	452	41	165	4	111	41	1.1111	0.285772	SAOUHSC_00017	452	41	2	0	44	2	0.0638	0.0711646
SAOUHSC_00018	1400	112	1	1	1	0	1.5	0.282286	SAOUHSC_00018	1400	112	0	0	0	2	0.3333	0.0788811	SAOUHSC_00018	1400	112	4	0	3	0	1.25	0.328813	SAOUHSC_00018	1400	112	2	0	0	2	1	0.284036
SAOUHSC_00019	1283	116	47	78	91	158	0.504	0.0954625	SAOUHSC_00019	1283	116	40	162	114	215	0.6152	0.0524355	SAOUHSC_00019	1283	116	298	265	140	225	1.541	0.444838	SAOUHSC_00019	1283	116	81	84	114	215	0.503	0.0132423
SAOUHSC_00020	701	61	1	0	0	1	1	0.5	SAOUHSC_00020	701	61	0	1	0	1	1	0.5	SAOUHSC_00020	701	61	2	0	1	0	1.5	0.283445	SAOUHSC_00020	701	61	0	0	0	1	0.5	0.160647
SAOUHSC_00021	1826	169	1	1	1	0	1.5	0.28214	SAOUHSC_00021	1826	169	0	1	3	1	0.4	0.158117	SAOUHSC_00021	1826	169	6	3	2	4	1.4286	0.290073	SAOUHSC_00021	1826	169	2	0	3	1	0.6	0.159194
SAOUHSC_00022	1283	107	734	1244	915	2118	0.6523	0.118917	SAOUHSC_00022	1283	107	1265	1545	843	2128	0.9458	0.187043	SAOUHSC_00022	1283	107	1577	1574	953	1068	1.5589	0.447659	SAOUHSC_00022	1283	107	583	1421	843	2128	0.6746	0.216256
SAOUHSC_00023	788	73	6	479	46	1348	0.3484	0.187766	SAOUHSC_00023	788	73	7	734	66	1132	0.6188	0.201134	SAOUHSC_00023	788	73	119	1200	124	682	1.6357	0.359276	SAOUHSC_00023	788	73	41	712	66	1132	0.6289	0.349504
SAOUHSC_00024	800	74	32	120	80	227	0.4968	0.255835	SAOUHSC_00024	800	74	82	145	66	229	0.7703	0.21329	SAOUHSC_00024	800	74	302	550	323	357	1.2526	0.498808	SAOUHSC_00024	800	74	21	120	66	229	0.4797	0.165096
SAOUHSC_00025	2318	185	465	482	798	528	0.7144	0.328969	SAOUHSC_00025	2318	185	419	518	832	434	0.7403	0.0984634	SAOUHSC_00025	2318	185	1495	1231	1185	838	1.3473	0.31382	SAOUHSC_00025	2318	185	276	157	832	434	0.3425	0.0769096
SAOUHSC_00026	479	29	1	0	9	0	0.2	0.153423	SAOUHSC_00026	479	29	0	2	6	1	0.375	0.283547	SAOUHSC_00026	479	29	117	0	42	1	2.6818	0.458678	SAOUHSC_00026	479	29	0	0	6	1	0.125	0.07955
SAOUHSC_00027	479	11	0	1	0	0	2	0.169904	SAOUHSC_00027	479	11	0	8	0	0	9	0.169904	SAOUHSC_00027	479	11	0	27	0	15	1.75	0.441815	SAOUHSC_00027	479	11	0	0	0	0	1
SAOUHSC_00030	1745	221	231	300	345	448	0.67	0.0979539	SAOUHSC_00030	1745	221	425	464	281	560	1.057	0.498309	SAOUHSC_00030	1745	221	693	1354	583	1055	1.2495	0.418135	SAOUHSC_00030	1745	221	202	243	281	560	0.5297	0.235544
SAOUHSC_00031	452	30	18	1	30	1	0.625	0.327351	SAOUHSC_00031	452	30	27	0	27	0	1	0.5	SAOUHSC_00031	452	30	29	1	35	1	0.8378	0.5	SAOUHSC_00031	452	30	34	0	27	0	1.25	0.5
SAOUHSC_00033	755	103	296	250	564	181	0.7332	0.22077	SAOUHSC_00033	755	103	356	316	466	130	1.1273	0.391336	SAOUHSC_00033	755	103	1141	559	986	379	1.2452	0.255272	SAOUHSC_00033	755	103	284	160	466	130	0.7454	0.192839
SAOUHSC_00034	260	26	2	2	0	3	1.25	0.291383	SAOUHSC_00034	260	26	2	1	0	7	0.5	0.164603	SAOUHSC_00034	260	26	1	2	1	22	0.1667	0.32731	SAOUHSC_00034	260	26	0	0	0	7	0.125	0.163353
SAOUHSC_00035	1067	102	133	6	229	19	0.5622	0.167038	SAOUHSC_00035	1067	102	239	5	219	11	1.0606	0.430218	SAOUHSC_00035	1067	102	443	128	345	82	1.3364	0.479316	SAOUHSC_00035	1067	102	64	26	219	11	0.3939	0.154766
SAOUHSC_00036	1334	125	974	512	1482	679	0.6878	0.306451	SAOUHSC_00036	1334	125	1500	762	1464	726	1.0329	0.368785	SAOUHSC_00036	1334	125	1980	1204	1454	820	1.4	0.380086	SAOUHSC_00036	1334	125	691	387	1464	726	0.4925	0.174407
SAOUHSC_00037	1193	137	1167	621	1411	829	0.7983	0.319637	SAOUHSC_00037	1193	137	1118	892	1024	671	1.1857	0.394797	SAOUHSC_00037	1193	137	1391	1520	1223	1002	1.3082	0.457539	SAOUHSC_00037	1193	137	624	454	1024	671	0.6362	0.102246
SAOUHSC_00039	932	64	51	78	34	270	0.4262	0.236709	SAOUHSC_00039	932	64	97	50	28	213	0.6116	0.108229	SAOUHSC_00039	932	64	157	337	135	481	0.8023	0.337764	SAOUHSC_00039	932	64	36	108	28	213	0.5992	0.0592373
SAOUHSC_00041	296	29	44	1	70	6	0.5974	0.362733	SAOUHSC_00041	296	29	73	8	85	11	0.8454	0.132935	SAOUHSC_00041	296	29	147	9	102	20	1.2764	0.358033	SAOUHSC_00041	296	29	41	2	85	11	0.4536	0.482454
SAOUHSC_00042	1220	145	233	1231	307	765	1.3653	0.114829	SAOUHSC_00042	1220	145	220	1950	252	616	2.4983	0.330709	SAOUHSC_00042	1220	145	814	1374	665	1180	1.1858	0.466216	SAOUHSC_00042	1220	145	136	363	252	616	0.5754	0.0147
SAOUHSC_00043	551	48	190	140	158	194	0.9377	0.214814	SAOUHSC_00043	551	48	225	120	127	162	1.1931	0.128623	SAOUHSC_00043	551	48	265	338	165	219	1.5688	0.300861	SAOUHSC_00043	551	48	57	72	127	162	0.4483	0.18791
SAOUHSC_00044	860	101	229	337	227	487	0.793	0.203642	SAOUHSC_00044	860	101	164	514	167	578	0.9102	0.174948	SAOUHSC_00044	860	101	610	1216	475	840	1.3883	0.384149	SAOUHSC_00044	860	101	172	290	167	578	0.6206	0.104869
SAOUHSC_00045	533	62	240	353	419	382	0.7406	0.366934	SAOUHSC_00045	533	62	278	825	383	386	1.4338	0.226183	SAOUHSC_00045	533	62	583	746	484	566	1.2655	0.360518	SAOUHSC_00045	533	62	241	3433	383	386	4.7727	0.2174
SAOUHSC_00046	743	96	60	118	158	199	0.5	0.274353	SAOUHSC_00046	743	96	71	131	152	181	0.6078	0.124576	SAOUHSC_00046	743	96	547	455	357	350	1.4167	0.487587	SAOUHSC_00046	743	96	54	116	152	181	0.512	0.0483877
SAOUHSC_00047	602	72	62	308	106	352	0.8083	0.30448	SAOUHSC_00047	602	72	60	402	98	255	1.3079	0.496714	SAOUHSC_00047	602	72	168	494	187	433	1.0676	0.452459	SAOUHSC_00047	602	72	39	134	98	255	0.4915	0.142994
SAOUHSC_00049	3152	289	919	865	1330	1095	0.7358	0.136961	SAOUHSC_00049	3152	289	1050	1216	1065	834	1.1932	0.370317	SAOUHSC_00049	3152	289	1857	1541	1366	1051	1.4057	0.478776	SAOUHSC_00049	3152	289	623	522	1065	834	0.6032	0.0275998
SAOUHSC_00050	482	46	135	142	360	182	0.512	0.177844	SAOUHSC_00050	482	46	339	230	351	166	1.1004	0.0922528	SAOUHSC_00050	482	46	387	290	331	290	1.09	0.340065	SAOUHSC_00050	482	46	112	46	351	166	0.3069	0.0696884
SAOUHSC_00051	986	96	708	395	1244	684	0.5723	0.14424	SAOUHSC_00051	986	96	1065	452	1010	672	0.902	0.225925	SAOUHSC_00051	986	96	1610	1221	1230	810	1.3876	0.417838	SAOUHSC_00051	986	96	459	321	1010	672	0.4641	0.32099
SAOUHSC_00052	770	84	10	121	88	177	0.4962	0.154296	SAOUHSC_00052	770	84	16	144	60	143	0.7892	0.183754	SAOUHSC_00052	770	84	280	320	144	222	1.6376	0.432091	SAOUHSC_00052	770	84	40	176	60	143	1.0637	0.436111
SAOUHSC_00053	770	81	157	294	411	318	0.6192	0.103675	SAOUHSC_00053	770	81	335	293	399	327	0.8652	0.480811	SAOUHSC_00053	770	81	331	525	270	389	1.2985	0.44529	SAOUHSC_00053	770	81	153	105	399	327	0.3563	0.39776
SAOUHSC_00054	770	74	56	184	88	140	1.0524	0.498692	SAOUHSC_00054	770	74	95	310	73	93	2.4311	0.5	SAOUHSC_00054	770	74	125	294	84	254	1.2389	0.436657	SAOUHSC_00054	770	74	44	94	73	93	0.8323	0.392285
SAOUHSC_00055	767	79	336	1041	369	1139	0.9132	0.376301	SAOUHSC_00055	767	79	429	1098	337	929	1.206	0.307391	SAOUHSC_00055	767	79	409	1581	368	1027	1.4262	0.497406	SAOUHSC_00055	767	79	222	471	337	929	0.5478	0.456533
SAOUHSC_00056	2198	179	954	2167	889	2727	0.8631	0.0545475	SAOUHSC_00056	2198	179	1122	2936	631	2159	1.4543	0.13123	SAOUHSC_00056	2198	179	1357	3679	1297	2902	1.1993	0.391553	SAOUHSC_00056	2198	179	319	1197	631	2159	0.5435	0.177492
SAOUHSC_00057	1178	84	702	256	1988	383	0.4043	0.0820235	SAOUHSC_00057	1178	84	869	261	1858	348	0.5125	0.351138	SAOUHSC_00057	1178	84	2217	1015	1574	734	1.4002	0.314534	SAOUHSC_00057	1178	84	235	327	1858	348	0.2551	0.213955
SAOUHSC_00058	1388	129	220	1000	403	1097	0.8135	0.314731	SAOUHSC_00058	1388	129	162	1382	366	804	1.3194	0.112311	SAOUHSC_00058	1388	129	1094	1682	860	1433	1.2105	0.372718	SAOUHSC_00058	1388	129	261	783	366	804	0.8924	0.119085
SAOUHSC_00060	1661	141	854	506	1109	326	0.9478	0.18263	SAOUHSC_00060	1661	141	778	566	1157	331	0.9033	0.218851	SAOUHSC_00060	1661	141	1635	440	1036	411	1.4337	0.369487	SAOUHSC_00060	1661	141	349	126	1157	331	0.3197	0.0638977
SAOUHSC_00061	1775	153	740	996	1227	790	0.8608	0.154778	SAOUHSC_00061	1775	153	998	2140	1184	664	1.6977	0.5	SAOUHSC_00061	1775	153	1256	941	1013	717	1.2698	0.345617	SAOUHSC_00061	1775	153	581	355	1184	664	0.5068	0.138021
SAOUHSC_00062	872	103	1526	315	2107	715	0.6525	0.273531	SAOUHSC_00062	872	103	2296	431	2372	717	0.8828	0.320801	SAOUHSC_00062	872	103	1461	841	909	632	1.4935	0.439638	SAOUHSC_00062	872	103	1006	298	2372	717	0.4223	0.449095
SAOUHSC_00064	1397	169	2182	629	3214	716	0.7153	0.0554223	SAOUHSC_00064	1397	169	3268	733	3793	590	0.9129	0.127428	SAOUHSC_00064	1397	169	2634	1296	1387	1120	1.5674	0.284061	SAOUHSC_00064	1397	169	1724	307	3793	590	0.4635	0.0487694
SAOUHSC_00065	473	57	890	305	1250	377	0.7346	0.237385	SAOUHSC_00065	473	57	1143	375	1521	308	0.8301	0.136138	SAOUHSC_00065	473	57	981	436	526	362	1.5951	0.399144	SAOUHSC_00065	473	57	773	88	1521	308	0.471	0.166104
SAOUHSC_00067	1592	148	516	325	661	633	0.6502	0.155666	SAOUHSC_00067	1592	148	554	644	467	452	1.3033	0.241291	SAOUHSC_00067	1592	148	819	962	817	737	1.146	0.299691	SAOUHSC_00067	1592	148	267	321	467	452	0.6402	0.376147
SAOUHSC_00069	1550	93	752	1379	1472	2346	0.5583	0.244467	SAOUHSC_00069	1550	93	1195	2099	1624	2719	0.7585	0.256453	SAOUHSC_00069	1550	93	1090	1693	569	996	1.7778	0.496946	SAOUHSC_00069	1550	93	1168	1194	1624	2719	0.544	0.299641
SAOUHSC_00070	752	73	3087	578	3033	783	0.9604	0.139658	SAOUHSC_00070	752	73	4648	931	3245	808	1.3764	0.180167	SAOUHSC_00070	752	73	1408	472	828	340	1.6091	0.328677	SAOUHSC_00070	752	73	2419	605	3245	808	0.7462	0.0601677
SAOUHSC_00071	914	92	867	478	1135	696	0.7347	0.226941	SAOUHSC_00071	914	92	832	632	792	488	1.1436	0.103964	SAOUHSC_00071	914	92	1887	1587	1767	1359	1.1113	0.325575	SAOUHSC_00071	914	92	583	318	792	488	0.7041	0.206036
SAOUHSC_00072	995	90	416	431	401	758	0.731	0.203874	SAOUHSC_00072	995	90	277	353	331	689	0.618	0.121437	SAOUHSC_00072	995	90	618	911	668	726	1.0968	0.488736	SAOUHSC_00072	995	90	282	236	331	689	0.5083	0.0591121
SAOUHSC_00074	992	85	105	151	324	466	0.3249	0.116165	SAOUHSC_00074	992	85	94	265	344	485	0.4337	0.206161	SAOUHSC_00074	992	85	651	455	527	266	1.3942	0.401699	SAOUHSC_00074	992	85	130	133	344	485	0.3181	0.201083
SAOUHSC_00075	845	61	4	833	4	1225	0.6813	0.414377	SAOUHSC_00075	845	61	3	1771	0	1153	1.5381	0.399398	SAOUHSC_00075	845	61	20	795	68	588	1.242	0.211716	SAOUHSC_00075	845	61	0	510	0	1153	0.4428	0.491023
SAOUHSC_00076	1010	79	19	258	22	501	0.5305	0.311341	SAOUHSC_00076	1010	79	8	306	26	340	0.8583	0.305943	SAOUHSC_00076	1010	79	146	789	161	587	1.2497	0.258385	SAOUHSC_00076	1010	79	9	163	26	340	0.4714	0.308097
SAOUHSC_00077	1754	151	85	741	515	903	0.5828	0.126023	SAOUHSC_00077	1754	151	160	1002	259	788	1.1097	0.169899	SAOUHSC_00077	1754	151	775	1577	715	1000	1.3712	0.421157	SAOUHSC_00077	1754	151	124	465	259	788	0.563	0.079348
SAOUHSC_00078	1256	106	47	191	26	249	0.8659	0.192097	SAOUHSC_00078	1256	106	62	192	18	190	1.2201	0.498164	SAOUHSC_00078	1256	106	168	701	248	473	1.205	0.37837	SAOUHSC_00078	1256	106	24	171	18	190	0.9378	0.36974
SAOUHSC_00079	1736	147	1049	701	859	1301	0.8103	0.0821209	SAOUHSC_00079	1736	147	1043	787	681	1064	1.0487	0.102383	SAOUHSC_00079	1736	147	1222	1965	1145	1485	1.2117	0.380107	SAOUHSC_00079	1736	147	292	488	681	1064	0.4473	0.231653
SAOUHSC_00080	1850	145	694	400	812	710	0.719	0.140231	SAOUHSC_00080	1850	145	697	464	519	630	1.0104	0.410795	SAOUHSC_00080	1850	145	1291	1585	1142	1178	1.2396	0.286372	SAOUHSC_00080	1850	145	242	276	519	630	0.4513	0.146522
SAOUHSC_00081	776	55	141	29	357	32	0.4385	0.175223	SAOUHSC_00081	776	55	72	22	290	76	0.2589	0.23188	SAOUHSC_00081	776	55	457	85	413	99	1.0585	0.272401	SAOUHSC_00081	776	55	124	36	290	76	0.4387	0.0639884
SAOUHSC_00082	1202	89	115	223	183	485	0.5067	0.491619	SAOUHSC_00082	1202	89	147	299	144	414	0.7996	0.431375	SAOUHSC_00082	1202	89	653	921	622	767	1.1331	0.37068	SAOUHSC_00082	1202	89	57	191	144	414	0.4454	0.268787
SAOUHSC_00083	764	59	412	80	595	114	0.6944	0.219186	SAOUHSC_00083	764	59	523	195	607	96	1.0213	0.137367	SAOUHSC_00083	764	59	1201	385	940	274	1.3062	0.439172	SAOUHSC_00083	764	59	355	181	607	96	0.7628	0.161231
SAOUHSC_00084	407	41	82	58	84	33	1.1949	0.219757	SAOUHSC_00084	407	41	18	33	33	26	0.8667	0.209282	SAOUHSC_00084	407	41	50	88	60	68	1.0775	0.389013	SAOUHSC_00084	407	41	10	0	33	26	0.1833	0.0880769
SAOUHSC_00085	626	69	346	15	344	58	0.8983	0.060502	SAOUHSC_00085	626	69	422	26	347	50	1.1281	0.236384	SAOUHSC_00085	626	69	405	128	355	142	1.0723	0.313587	SAOUHSC_00085	626	69	302	19	347	50	0.809	0.411642
SAOUHSC_00086	776	48	1091	77	728	60	1.4816	0.491804	SAOUHSC_00086	776	48	1396	142	545	33	2.658	0.323442	SAOUHSC_00086	776	48	570	148	520	146	1.078	0.424682	SAOUHSC_00086	776	48	290	74	545	33	0.6304	0.494596
SAOUHSC_00087	122	15	1	0	1	0	1	0.5	SAOUHSC_00087	122	15	0	0	4	0	0.2	0.0804011	SAOUHSC_00087	122	15	10	0	1	0	5.5	0.275049	SAOUHSC_00087	122	15	0	0	4	0	0.2	0.0804011
SAOUHSC_00088	980	99	873	621	775	1102	0.7961	0.356467	SAOUHSC_00088	980	99	975	1125	505	807	1.6002	0.467413	SAOUHSC_00088	980	99	1106	1419	974	1121	1.2052	0.428887	SAOUHSC_00088	980	99	198	487	505	807	0.5225	0.379727
SAOUHSC_00089	692	64	229	87	483	251	0.4313	0.2758	SAOUHSC_00089	692	64	281	89	355	179	0.6935	0.286381	SAOUHSC_00089	692	64	584	485	471	312	1.3648	0.315261	SAOUHSC_00089	692	64	199	159	355	179	0.671	0.175613
SAOUHSC_00090	1166	109	457	481	413	1170	0.5928	0.261204	SAOUHSC_00090	1166	109	393	786	280	1134	0.8339	0.213601	SAOUHSC_00090	1166	109	701	1648	779	1343	1.1069	0.396286	SAOUHSC_00090	1166	109	314	407	280	1134	0.5102	0.476377
SAOUHSC_00091	1238	147	370	276	1019	544	0.4137	0.0678131	SAOUHSC_00091	1238	147	586	237	836	389	0.6721	0.201903	SAOUHSC_00091	1238	147	1576	814	1144	613	1.3601	0.379452	SAOUHSC_00091	1238	147	298	113	836	389	0.3361	0.00462485
SAOUHSC_00092	1430	166	799	1013	1318	1110	0.7464	0.38274	SAOUHSC_00092	1430	166	1043	953	1162	988	0.9284	0.278802	SAOUHSC_00092	1430	166	2010	2593	1540	1975	1.3094	0.264217	SAOUHSC_00092	1430	166	605	507	1162	988	0.5174	0.181625
SAOUHSC_00093	599	47	78	71	205	126	0.4518	0.158223	SAOUHSC_00093	599	47	138	65	157	150	0.6623	0.200528	SAOUHSC_00093	599	47	638	200	461	145	1.3822	0.47701	SAOUHSC_00093	599	47	97	60	157	150	0.513	0.12711
SAOUHSC_00094	599	46	37	692	127	790	0.7952	0.399114	SAOUHSC_00094	599	46	14	689	108	711	0.8585	0.248431	SAOUHSC_00094	599	46	210	839	163	669	1.2605	0.390469	SAOUHSC_00094	599	46	54	339	108	711	0.4805	0.242123
SAOUHSC_00096	755	62	356	425	648	320	0.807	0.0967326	SAOUHSC_00096	755	62	589	413	563	255	1.2247	0.458845	SAOUHSC_00096	755	62	770	298	615	244	1.243	0.486446	SAOUHSC_00096	755	62	198	286	563	255	0.5922	0.0436227
SAOUHSC_00097	707	49	282	206	352	340	0.7056	0.209955	SAOUHSC_00097	707	49	274	328	289	304	1.0152	0.180162	SAOUHSC_00097	707	49	699	631	807	554	0.9772	0.482109	SAOUHSC_00097	707	49	86	81	289	304	0.2828	0.219279
SAOUHSC_00099	1352	159	751	865	1569	2182	0.431	0.122794	SAOUHSC_00099	1352	159	603	898	1116	1867	0.5034	0.0711353	SAOUHSC_00099	1352	159	1825	2599	1864	1966	1.1551	0.402103	SAOUHSC_00099	1352	159	110	614	1116	1867	0.243	0.00232972
SAOUHSC_00100	662	39	12	16	13	12	1.1154	0.377751	SAOUHSC_00100	662	39	27	17	5	7	3.4615	0.379419	SAOUHSC_00100	662	39	7	47	34	60	0.5789	0.30289	SAOUHSC_00100	662	39	0	19	5	7	1.5385	0.250691
SAOUHSC_00101	1178	107	1	0	3	0	0.5	0.158368	SAOUHSC_00101	1178	107	3	0	0	0	4	0.0415108	SAOUHSC_00101	1178	107	11	6	7	2	1.8	0.154831	SAOUHSC_00101	1178	107	3	0	0	0	4	0.0788925
SAOUHSC_00102	815	82	227	343	652	607	0.4532	0.110495	SAOUHSC_00102	815	82	398	312	624	501	0.6314	0.089641	SAOUHSC_00102	815	82	1067	803	667	783	1.2895	0.445513	SAOUHSC_00102	815	82	191	289	624	501	0.4272	0.119308
SAOUHSC_00103	800	79	377	190	528	459	0.5749	0.167814	SAOUHSC_00103	800	79	319	172	472	503	0.5041	0.266335	SAOUHSC_00103	800	79	913	966	625	613	1.5174	0.447939	SAOUHSC_00103	800	79	226	162	472	503	0.3986	0.217784
SAOUHSC_00104	773	69	574	598	913	559	0.7963	0.360672	SAOUHSC_00104	773	69	547	549	751	493	0.8811	0.190717	SAOUHSC_00104	773	69	1496	633	1173	432	1.3263	0.402096	SAOUHSC_00104	773	69	451	206	751	493	0.5285	0.232542
SAOUHSC_00105	956	83	57	65	210	164	0.328	0.0291189	SAOUHSC_00105	956	83	90	69	252	174	0.3747	0.0339456	SAOUHSC_00105	956	83	322	365	317	359	1.0162	0.269549	SAOUHSC_00105	956	83	44	109	252	174	0.3607	0.0135936
SAOUHSC_00106	1544	112	596	796	458	988	0.9627	0.374453	SAOUHSC_00106	1544	112	728	917	392	859	1.3147	0.268141	SAOUHSC_00106	1544	112	736	1571	605	1162	1.3054	0.300285	SAOUHSC_00106	1544	112	187	466	392	859	0.5224	0.235756
SAOUHSC_00107	1535	132	851	367	1470	609	0.5861	0.317379	SAOUHSC_00107	1535	132	1265	333	1271	495	0.9049	0.177955	SAOUHSC_00107	1535	132	1998	979	1603	804	1.2367	0.435305	SAOUHSC_00107	1535	132	582	266	1271	495	0.4805	0.138849
SAOUHSC_00108	203	25	391	22	337	58	1.0455	0.390044	SAOUHSC_00108	203	25	387	44	239	42	1.5319	0.317844	SAOUHSC_00108	203	25	443	108	426	86	1.076	0.44899	SAOUHSC_00108	203	25	216	27	239	42	0.8652	0.142662
SAOUHSC_00109	485	47	9	55	33	22	1.1607	0.398688	SAOUHSC_00109	485	47	13	67	34	55	0.9	0.380893	SAOUHSC_00109	485	47	97	138	79	108	1.2553	0.334568	SAOUHSC_00109	485	47	4	7	34	55	0.1333	0.075334
SAOUHSC_00110	290	22	136	4	91	35	1.1102	0.396859	SAOUHSC_00110	290	22	135	18	69	38	1.4259	0.287876	SAOUHSC_00110	290	22	126	65	115	44	1.2	0.4821	SAOUHSC_00110	290	22	43	11	69	38	0.5093	0.225716
SAOUHSC_00112	221	23	0	1	0	13	0.1429	0.5	SAOUHSC_00112	221	23	0	4	0	2	1.6667	0.283994	SAOUHSC_00112	221	23	0	39	0	33	1.1765	0.5	SAOUHSC_00112	221	23	0	8	0	2	3	0.5
SAOUHSC_00113	2609	203	1969	775	2052	1122	0.8646	0.0501643	SAOUHSC_00113	2609	203	2457	961	2029	949	1.1477	0.0746032	SAOUHSC_00113	2609	203	3267	1550	2213	1346	1.3534	0.314344	SAOUHSC_00113	2609	203	933	604	2029	949	0.5163	0.0452257
SAOUHSC_00114	668	70	28	295	15	524	0.6	0.180128	SAOUHSC_00114	668	70	53	315	21	475	0.7425	0.116971	SAOUHSC_00114	668	70	96	1037	153	889	1.0872	0.361108	SAOUHSC_00114	668	70	5	211	21	475	0.4366	0.154821
SAOUHSC_00115	686	64	76	93	94	152	0.6883	0.107444	SAOUHSC_00115	686	64	75	82	49	135	0.8541	0.162609	SAOUHSC_00115	686	64	374	631	347	515	1.1657	0.387765	SAOUHSC_00115	686	64	8	82	49	135	0.4919	0.358979
SAOUHSC_00116	764	73	34	99	120	241	0.3702	0.108989	SAOUHSC_00116	764	73	17	247	62	270	0.7958	0.312388	SAOUHSC_00116	764	73	79	654	118	512	1.1632	0.39494	SAOUHSC_00116	764	73	0	96	62	270	0.2913	0.152878
SAOUHSC_00117	1823	156	157	157	210	222	0.7275	0.0705438	SAOUHSC_00117	1823	156	147	258	111	150	1.5496	0.0633732	SAOUHSC_00117	1823	156	579	568	767	628	0.8223	0.36769	SAOUHSC_00117	1823	156	47	116	111	150	0.626	0.0753423
SAOUHSC_00118	1028	87	41	8	70	42	0.4425	0.123934	SAOUHSC_00118	1028	87	83	24	10	39	2.16	0.38827	SAOUHSC_00118	1028	87	254	119	319	112	0.8657	0.439186	SAOUHSC_00118	1028	87	18	7	10	39	0.52	0.395748
SAOUHSC_00119	1109	110	101	363	63	290	1.3136	0.111426	SAOUHSC_00119	1109	110	118	448	42	259	1.8775	0.403342	SAOUHSC_00119	1109	110	281	787	301	607	1.176	0.158168	SAOUHSC_00119	1109	110	82	73	42	259	0.5166	0.295739
SAOUHSC_00120	1124	97	70	516	72	498	1.028	0.20876	SAOUHSC_00120	1124	97	87	664	42	376	1.7947	0.20916	SAOUHSC_00120	1124	97	201	733	346	573	1.0163	0.434759	SAOUHSC_00120	1124	97	40	304	42	376	0.8234	0.0714367
SAOUHSC_00121	626	57	204	115	108	176	1.1228	0.442767	SAOUHSC_00121	626	57	225	160	94	97	2.0104	0.292933	SAOUHSC_00121	626	57	267	349	350	312	0.9306	0.369722	SAOUHSC_00121	626	57	50	42	94	97	0.4844	0.21435
SAOUHSC_00122	1109	121	278	42	397	101	0.6433	0.0892461	SAOUHSC_00122	1109	121	250	115	283	47	1.1057	0.44357	SAOUHSC_00122	1109	121	565	382	555	304	1.1023	0.400938	SAOUHSC_00122	1109	121	109	32	283	47	0.429	0.0415371
SAOUHSC_00123	1166	155	360	369	380	539	0.7935	0.110155	SAOUHSC_00123	1166	155	381	412	244	448	1.1457	0.32377	SAOUHSC_00123	1166	155	1007	800	1026	603	1.1092	0.309703	SAOUHSC_00123	1166	155	198	217	244	448	0.6003	0.228361
SAOUHSC_00124	1205	164	263	595	352	1033	0.6198	0.0461983	SAOUHSC_00124	1205	164	219	925	262	808	1.0691	0.0187143	SAOUHSC_00124	1205	164	844	1672	882	1238	1.1867	0.334746	SAOUHSC_00124	1205	164	149	340	262	808	0.4575	0.0642284
SAOUHSC_00125	1205	106	533	1015	524	1184	0.9064	0.197095	SAOUHSC_00125	1205	106	740	1406	541	1125	1.2879	0.253418	SAOUHSC_00125	1205	106	851	1366	1018	1088	1.0527	0.198734	SAOUHSC_00125	1205	106	270	443	541	1125	0.4283	0.0196129
SAOUHSC_00126	557	56	326	274	424	618	0.5762	0.264957	SAOUHSC_00126	557	56	335	287	268	482	0.8296	0.40256	SAOUHSC_00126	557	56	469	976	500	798	1.1132	0.480363	SAOUHSC_00126	557	56	271	158	268	482	0.5726	0.308574
SAOUHSC_00127	887	77	204	410	386	472	0.7159	0.206957	SAOUHSC_00127	887	77	447	579	258	392	1.5776	0.358764	SAOUHSC_00127	887	77	639	1537	510	1149	1.3114	0.369193	SAOUHSC_00127	887	77	189	326	258	392	0.7926	0.395334
SAOUHSC_00128	1262	107	540	548	761	784	0.7044	0.207873	SAOUHSC_00128	1262	107	627	587	501	534	1.1728	0.394659	SAOUHSC_00128	1262	107	1234	1047	989	685	1.3624	0.302453	SAOUHSC_00128	1262	107	231	362	501	534	0.5734	0.0472322
SAOUHSC_00129	1145	86	734	50	824	189	0.7742	0.240205	SAOUHSC_00129	1145	86	599	82	811	200	0.6739	0.160106	SAOUHSC_00129	1145	86	708	519	571	376	1.2954	0.410012	SAOUHSC_00129	1145	86	237	56	811	200	0.2905	0.108631
SAOUHSC_00130	326	32	61	2	185	9	0.3282	0.394859	SAOUHSC_00130	326	32	92	6	148	3	0.6513	0.397341	SAOUHSC_00130	326	32	339	29	319	24	1.0727	0.244756	SAOUHSC_00130	326	32	87	3	148	3	0.5987	0.117523
SAOUHSC_00131	383	42	91	41	113	89	0.6552	0.304758	SAOUHSC_00131	383	42	95	51	103	108	0.6934	0.0791959	SAOUHSC_00131	383	42	168	209	120	160	1.3452	0.475149	SAOUHSC_00131	383	42	24	11	103	108	0.1698	0.0691169
SAOUHSC_00132	1487	122	488	181	599	278	0.7631	0.215172	SAOUHSC_00132	1487	122	549	238	498	297	0.9899	0.172825	SAOUHSC_00132	1487	122	1116	641	856	563	1.238	0.5	SAOUHSC_00132	1487	122	428	134	498	297	0.7073	0.320287
SAOUHSC_00133	959	86	384	54	935	195	0.3882	0.0604236	SAOUHSC_00133	959	86	680	90	862	171	0.7456	0.357464	SAOUHSC_00133	959	86	1325	375	860	245	1.538	0.415286	SAOUHSC_00133	959	86	392	81	862	171	0.4584	0.22747
SAOUHSC_00134	203	18	230	74	593	29	0.4896	0.482278	SAOUHSC_00134	203	18	314	84	505	21	0.7571	0.381221	SAOUHSC_00134	203	18	944	208	666	181	1.3597	0.340521	SAOUHSC_00134	203	18	220	50	505	21	0.5142	0.410327
SAOUHSC_00135	512	42	369	869	305	918	1.0123	0.330031	SAOUHSC_00135	512	42	426	1367	297	748	1.7151	0.251005	SAOUHSC_00135	512	42	590	1497	557	1130	1.237	0.497873	SAOUHSC_00135	512	42	131	478	297	748	0.5832	0.260979
SAOUHSC_00136	740	62	98	16	187	46	0.4915	0.0718415	SAOUHSC_00136	740	62	141	30	158	81	0.7167	0.296587	SAOUHSC_00136	740	62	436	277	317	145	1.5421	0.398886	SAOUHSC_00136	740	62	71	35	158	81	0.4458	0.370925
SAOUHSC_00137	974	76	74	53	173	133	0.4169	0.0738142	SAOUHSC_00137	974	76	144	82	141	128	0.8407	0.0684976	SAOUHSC_00137	974	76	494	240	357	172	1.3868	0.352063	SAOUHSC_00137	974	76	84	24	141	128	0.4037	0.0983901
SAOUHSC_00138	761	71	70	151	185	420	0.3663	0.100631	SAOUHSC_00138	761	71	155	129	147	396	0.5239	0.00891835	SAOUHSC_00138	761	71	539	694	396	508	1.3635	0.480427	SAOUHSC_00138	761	71	62	215	147	396	0.511	0.0130206
SAOUHSC_00139	1031	75	129	188	198	340	0.59	0.328153	SAOUHSC_00139	1031	75	112	176	182	248	0.6705	0.198497	SAOUHSC_00139	1031	75	450	520	351	482	1.1643	0.323139	SAOUHSC_00139	1031	75	95	183	182	248	0.6473	0.40259
SAOUHSC_00141	359	37	0	425	19	571	0.7208	0.180562	SAOUHSC_00141	359	37	15	480	7	599	0.8171	0.394107	SAOUHSC_00141	359	37	140	736	105	487	1.4789	0.33811	SAOUHSC_00141	359	37	6	206	7	599	0.3509	0.21328
SAOUHSC_00142	1025	89	96	187	97	326	0.6698	0.429341	SAOUHSC_00142	1025	89	93	191	166	407	0.4965	0.269273	SAOUHSC_00142	1025	89	420	582	369	372	1.3518	0.463854	SAOUHSC_00142	1025	89	37	64	166	407	0.1777	0.376706
SAOUHSC_00143	1250	140	459	516	2166	1015	0.3067	0.0826694	SAOUHSC_00143	1250	140	693	542	1803	825	0.4701	0.108525	SAOUHSC_00143	1250	140	4883	2561	2077	1517	2.0709	0.245546	SAOUHSC_00143	1250	140	399	519	1803	825	0.3496	0.191877
SAOUHSC_00144	7175	636	2980	2458	15774	5658	0.2538	2.45e-06	SAOUHSC_00144	7175	636	3446	3082	12577	5013	0.3712	2.4e-07	SAOUHSC_00144	7175	636	28147	13611	13151	8341	1.9429	0.211468	SAOUHSC_00144	7175	636	4793	2845	12577	5013	0.4343	0.00384501
SAOUHSC_00145	644	58	138	221	218	214	0.8314	0.171817	SAOUHSC_00145	644	58	105	208	212	225	0.7169	0.192193	SAOUHSC_00145	644	58	572	403	391	445	1.1661	0.472834	SAOUHSC_00145	644	58	17	80	212	225	0.2237	0.221336
SAOUHSC_00146	479	43	4	1	27	50	0.0769	0.0447006	SAOUHSC_00146	479	43	1	0	36	20	0.0351	0.0263854	SAOUHSC_00146	479	43	69	165	28	65	2.5	0.187555	SAOUHSC_00146	479	43	23	38	36	20	1.0877	0.163515
SAOUHSC_00147	764	68	375	279	378	252	1.038	0.288668	SAOUHSC_00147	764	68	403	232	283	232	1.2326	0.48846	SAOUHSC_00147	764	68	791	668	658	403	1.3748	0.496677	SAOUHSC_00147	764	68	151	144	283	232	0.5736	0.468157
SAOUHSC_00148	1241	95	83	163	150	439	0.4186	0.380006	SAOUHSC_00148	1241	95	155	238	115	418	0.7378	0.416943	SAOUHSC_00148	1241	95	392	826	334	530	1.4092	0.454746	SAOUHSC_00148	1241	95	104	133	115	418	0.4457	0.194994
SAOUHSC_00149	1031	92	660	148	1032	392	0.5677	0.227235	SAOUHSC_00149	1031	92	697	159	717	306	0.8369	0.192146	SAOUHSC_00149	1031	92	1496	726	1156	624	1.2482	0.44026	SAOUHSC_00149	1031	92	301	222	717	306	0.5117	0.414579
SAOUHSC_00150	1184	89	98	461	267	470	0.7588	0.171947	SAOUHSC_00150	1184	89	244	720	309	353	1.4555	0.335778	SAOUHSC_00150	1184	89	1037	639	786	565	1.2404	0.442979	SAOUHSC_00150	1184	89	139	160	309	353	0.4525	0.493015
SAOUHSC_00151	1355	137	1078	1060	6224	5109	0.1887	0.0390257	SAOUHSC_00151	1355	137	1346	1153	5845	4662	0.2379	0.0541746	SAOUHSC_00151	1355	137	9487	5903	6595	4250	1.419	0.379973	SAOUHSC_00151	1355	137	998	753	5845	4662	0.1667	0.0296645
SAOUHSC_00152	497	40	31	215	48	221	0.9148	0.279801	SAOUHSC_00152	497	40	36	191	44	247	0.7808	0.107898	SAOUHSC_00152	497	40	163	421	167	348	1.1337	0.5	SAOUHSC_00152	497	40	43	106	44	247	0.5137	0.235819
SAOUHSC_00153	1640	139	2604	1841	5795	2906	0.5109	0.203536	SAOUHSC_00153	1640	139	3446	1745	4792	2816	0.6823	0.180964	SAOUHSC_00153	1640	139	8820	3750	6574	2866	1.3315	0.477806	SAOUHSC_00153	1640	139	2411	577	4792	2816	0.3928	0.265888
SAOUHSC_00155	1997	171	356	1066	866	1187	0.6928	0.22809	SAOUHSC_00155	1997	171	494	2405	787	958	1.6609	0.147335	SAOUHSC_00155	1997	171	1373	801	997	575	1.3827	0.238583	SAOUHSC_00155	1997	171	175	19070	787	958	11.0229	0.112781
SAOUHSC_00156	1040	80	1185	93	689	242	1.3723	0.4842	SAOUHSC_00156	1040	80	1444	85	462	172	2.4094	0.402805	SAOUHSC_00156	1040	80	673	554	546	447	1.2354	0.41943	SAOUHSC_00156	1040	80	164	94	462	172	0.4079	0.227941
SAOUHSC_00157	896	70	362	94	273	241	0.8874	0.497405	SAOUHSC_00157	896	70	406	89	264	212	1.0398	0.42903	SAOUHSC_00157	896	70	674	506	583	403	1.1966	0.274681	SAOUHSC_00157	896	70	82	108	264	212	0.4004	0.25458
SAOUHSC_00158	1454	141	1912	797	2400	1234	0.7455	0.168936	SAOUHSC_00158	1454	141	2423	1306	1744	1123	1.3006	0.381927	SAOUHSC_00158	1454	141	2473	2089	1758	1770	1.293	0.342122	SAOUHSC_00158	1454	141	707	444	1744	1123	0.4017	0.105512
SAOUHSC_00160	875	73	327	614	355	726	0.8706	0.32921	SAOUHSC_00160	875	73	337	817	328	598	1.246	0.143375	SAOUHSC_00160	875	73	856	1062	669	981	1.1623	0.49813	SAOUHSC_00160	875	73	196	230	328	598	0.4606	0.0355957
SAOUHSC_00162	2789	256	482	772	933	1129	0.6083	0.0265757	SAOUHSC_00162	2789	256	595	1628	797	1017	1.2253	0.0518608	SAOUHSC_00162	2789	256	1795	1868	1532	1590	1.1732	0.251825	SAOUHSC_00162	2789	256	795	671	797	1017	0.8083	0.0382362
SAOUHSC_00163	842	88	14	157	9	314	0.5309	0.069392	SAOUHSC_00163	842	88	11	301	2	275	1.1259	0.154171	SAOUHSC_00163	842	88	31	449	49	381	1.116	0.228707	SAOUHSC_00163	842	88	13	117	2	275	0.4712	0.327001
SAOUHSC_00164	923	98	140	317	170	493	0.6898	0.186377	SAOUHSC_00164	923	98	234	424	158	403	1.1726	0.0886793	SAOUHSC_00164	923	98	497	729	354	544	1.3648	0.468318	SAOUHSC_00164	923	98	84	236	158	403	0.5712	0.203767
SAOUHSC_00166	1112	129	233	347	462	607	0.543	0.0410317	SAOUHSC_00166	1112	129	257	628	321	458	1.1359	0.379885	SAOUHSC_00166	1112	129	784	675	696	537	1.1831	0.428324	SAOUHSC_00166	1112	129	226	335	321	458	0.7205	0.433903
SAOUHSC_00167	1592	124	370	495	251	351	1.4362	0.0492592	SAOUHSC_00167	1592	124	446	717	229	229	2.5359	0.13909	SAOUHSC_00167	1592	124	564	516	398	427	1.3087	0.250839	SAOUHSC_00167	1592	124	91	328	229	229	0.915	0.136497
SAOUHSC_00168	1478	145	405	449	272	851	0.7607	0.485084	SAOUHSC_00168	1478	145	465	648	279	676	1.1653	0.447794	SAOUHSC_00168	1478	145	932	1536	799	1255	1.2015	0.431214	SAOUHSC_00168	1478	145	144	2972	279	676	3.2605	0.0934193
SAOUHSC_00169	1163	129	652	100	1512	250	0.4271	0.0394003	SAOUHSC_00169	1163	129	936	102	1131	217	0.7702	0.159999	SAOUHSC_00169	1163	129	1990	493	1570	334	1.3039	0.49623	SAOUHSC_00169	1163	129	770	86	1131	217	0.6353	0.15767
SAOUHSC_00170	1775	160	483	216	485	563	0.6673	0.0178537	SAOUHSC_00170	1775	160	471	257	405	436	0.8658	0.021232	SAOUHSC_00170	1775	160	814	949	780	826	1.0977	0.489017	SAOUHSC_00170	1775	160	295	243	405	436	0.6401	0.200779
SAOUHSC_00171	2006	168	1033	200	1357	571	0.6397	0.090077	SAOUHSC_00171	2006	168	1275	340	1238	403	0.9842	0.299061	SAOUHSC_00171	2006	168	2561	936	1836	771	1.3413	0.417149	SAOUHSC_00171	2006	168	469	183	1238	403	0.3977	0.0813914
SAOUHSC_00172	773	74	292	71	286	235	0.6973	0.165101	SAOUHSC_00172	773	74	386	109	304	239	0.9118	0.0385695	SAOUHSC_00172	773	74	672	630	461	392	1.5258	0.374368	SAOUHSC_00172	773	74	133	123	304	239	0.4724	0.154586
SAOUHSC_00173	626	56	418	284	225	232	1.5349	0.354554	SAOUHSC_00173	626	56	408	445	219	167	2.2067	0.464024	SAOUHSC_00173	626	56	430	593	385	477	1.1866	0.379949	SAOUHSC_00173	626	56	190	77	219	167	0.6925	0.410931
SAOUHSC_00174	578	52	320	191	169	291	1.1106	0.263297	SAOUHSC_00174	578	52	361	277	146	225	1.7177	0.426442	SAOUHSC_00174	578	52	457	528	460	477	1.0512	0.434546	SAOUHSC_00174	578	52	207	163	146	225	0.9973	0.4952
SAOUHSC_00175	1097	89	454	241	656	178	0.8335	0.180333	SAOUHSC_00175	1097	89	238	274	464	164	0.8156	0.225537	SAOUHSC_00175	1097	89	1106	470	897	288	1.3297	0.372367	SAOUHSC_00175	1097	89	102	148	464	164	0.399	0.203707
SAOUHSC_00176	1271	114	229	153	455	398	0.4485	0.430358	SAOUHSC_00176	1271	114	157	149	335	380	0.4288	0.136149	SAOUHSC_00176	1271	114	580	792	567	580	1.196	0.495094	SAOUHSC_00176	1271	114	154	68	335	380	0.3115	0.0899059
SAOUHSC_00177	1268	122	697	350	245	594	1.2476	0.0928714	SAOUHSC_00177	1268	122	705	457	208	410	1.8788	0.158699	SAOUHSC_00177	1268	122	440	762	512	652	1.0326	0.223695	SAOUHSC_00177	1268	122	240	183	208	410	0.685	0.157426
SAOUHSC_00178	839	83	69	20	144	70	0.4186	0.251862	SAOUHSC_00178	839	83	32	86	134	72	0.5749	0.40679	SAOUHSC_00178	839	83	307	127	549	140	0.6304	0.330621	SAOUHSC_00178	839	83	87	25	134	72	0.5459	0.496297
SAOUHSC_00179	1076	61	31	28	86	28	0.5217	0.117246	SAOUHSC_00179	1076	61	52	11	54	15	0.9143	0.298452	SAOUHSC_00179	1076	61	153	149	176	119	1.0236	0.160052	SAOUHSC_00179	1076	61	9	0	54	15	0.1429	0.246176
SAOUHSC_00180	1040	77	20	732	90	450	1.3919	0.399471	SAOUHSC_00180	1040	77	31	849	149	464	1.4349	0.117392	SAOUHSC_00180	1040	77	408	1055	249	776	1.4269	0.283915	SAOUHSC_00180	1040	77	33	190	149	464	0.3648	0.221433
SAOUHSC_00181	968	88	223	674	438	627	0.8424	0.0648381	SAOUHSC_00181	968	88	217	707	351	462	1.1364	0.343474	SAOUHSC_00181	968	88	812	861	679	613	1.2947	0.447126	SAOUHSC_00181	968	88	160	249	351	462	0.5037	0.102771
SAOUHSC_00182	572	80	100	107	239	262	0.4143	0.208319	SAOUHSC_00182	572	80	145	121	200	197	0.6709	0.228246	SAOUHSC_00182	572	80	933	672	874	567	1.1137	0.490129	SAOUHSC_00182	572	80	105	81	200	197	0.4698	0.0600376
SAOUHSC_00183	1379	123	31	346	184	452	0.5934	0.0698809	SAOUHSC_00183	1379	123	53	304	193	362	0.6439	0.0187935	SAOUHSC_00183	1379	123	689	776	601	657	1.1644	0.377331	SAOUHSC_00183	1379	123	102	124	193	362	0.4083	0.0588326
SAOUHSC_00184	758	73	145	121	322	335	0.4058	0.0792316	SAOUHSC_00184	758	73	173	149	239	291	0.6083	0.112316	SAOUHSC_00184	758	73	577	827	368	641	1.3911	0.231262	SAOUHSC_00184	758	73	122	135	239	291	0.4859	0.342208
SAOUHSC_00185	1556	156	783	347	1619	862	0.4557	0.377291	SAOUHSC_00185	1556	156	880	329	1190	829	0.599	0.38624	SAOUHSC_00185	1556	156	2328	2140	1980	1737	1.202	0.257022	SAOUHSC_00185	1556	156	714	375	1190	829	0.5396	0.263011
SAOUHSC_00186	968	80	42	641	84	822	0.7541	0.348304	SAOUHSC_00186	968	80	70	584	55	777	0.7863	0.297699	SAOUHSC_00186	968	80	273	1184	215	1014	1.1854	0.443388	SAOUHSC_00186	968	80	55	129	55	777	0.2221	0.0745524
SAOUHSC_00187	2249	193	320	541	813	970	0.4832	0.122423	SAOUHSC_00187	2249	193	449	704	670	732	0.8225	0.0987634	SAOUHSC_00187	2249	193	1279	1681	1062	1419	1.193	0.39814	SAOUHSC_00187	2249	193	185	354	670	732	0.3849	0.0572635
SAOUHSC_00188	755	62	129	177	124	148	1.1245	0.143207	SAOUHSC_00188	755	62	164	433	77	124	2.9604	0.421522	SAOUHSC_00188	755	62	371	904	240	545	1.6234	0.483538	SAOUHSC_00188	755	62	60	454	77	124	2.5495	0.241776
SAOUHSC_00190	1763	185	1294	640	1102	677	1.0871	0.105504	SAOUHSC_00190	1763	185	2165	732	948	521	1.9714	0.362176	SAOUHSC_00190	1763	185	1292	1088	941	848	1.3302	0.306235	SAOUHSC_00190	1763	185	536	221	948	521	0.5156	0.0961763
SAOUHSC_00191	344	34	34	38	57	148	0.3544	0.495577	SAOUHSC_00191	344	34	5	93	93	95	0.5238	0.36324	SAOUHSC_00191	344	34	84	218	88	169	1.1744	0.485055	SAOUHSC_00191	344	34	28	38	93	95	0.3545	0.363242
SAOUHSC_00192	1910	171	271	324	361	534	0.6652	0.0453125	SAOUHSC_00192	1910	171	324	469	272	345	1.2848	0.212342	SAOUHSC_00192	1910	171	971	1184	689	946	1.3178	0.231249	SAOUHSC_00192	1910	171	152	142	272	345	0.4773	0.00959257
SAOUHSC_00195	1184	81	417	274	978	191	0.5915	0.146687	SAOUHSC_00195	1184	81	472	622	808	217	1.0673	0.497994	SAOUHSC_00195	1184	81	1673	812	1036	761	1.3826	0.498333	SAOUHSC_00195	1184	81	426	30	808	217	0.4454	0.267218
SAOUHSC_00196	2261	186	800	575	1145	1067	0.6218	0.256042	SAOUHSC_00196	2261	186	1022	620	920	825	0.941	0.194534	SAOUHSC_00196	2261	186	1921	1988	1656	1592	1.2034	0.281971	SAOUHSC_00196	2261	186	655	356	920	825	0.5796	0.11072
SAOUHSC_00197	1211	102	335	239	575	382	0.6002	0.144991	SAOUHSC_00197	1211	102	427	300	431	386	0.89	0.0781133	SAOUHSC_00197	1211	102	962	393	806	413	1.1115	0.491968	SAOUHSC_00197	1211	102	160	353	431	386	0.6284	0.294607
SAOUHSC_00198	1505	121	831	406	1039	363	0.8824	0.313553	SAOUHSC_00198	1505	121	1211	356	939	341	1.224	0.0623249	SAOUHSC_00198	1505	121	1784	1002	1208	718	1.4463	0.456534	SAOUHSC_00198	1505	121	347	250	939	341	0.4668	0.101854
SAOUHSC_00199	1577	123	332	444	742	380	0.6919	0.464017	SAOUHSC_00199	1577	123	450	486	631	383	0.9232	0.433337	SAOUHSC_00199	1577	123	1064	816	852	647	1.254	0.437167	SAOUHSC_00199	1577	123	257	163	631	383	0.4148	0.157907
SAOUHSC_00200	1142	98	196	130	327	273	0.5441	0.0987231	SAOUHSC_00200	1142	98	209	124	263	244	0.6575	0.227256	SAOUHSC_00200	1142	98	739	524	551	392	1.339	0.224727	SAOUHSC_00200	1142	98	109	86	263	244	0.3858	0.0253574
SAOUHSC_00201	1412	142	158	336	217	475	0.7143	0.106191	SAOUHSC_00201	1412	142	228	423	301	452	0.8647	0.119146	SAOUHSC_00201	1412	142	744	1077	668	944	1.1296	0.35393	SAOUHSC_00201	1412	142	260	256	301	452	0.6857	0.030777
SAOUHSC_00202	356	35	13	139	21	461	0.3168	0.298711	SAOUHSC_00202	356	35	1	252	26	458	0.5237	0.288971	SAOUHSC_00202	356	35	132	471	75	334	1.4732	0.41227	SAOUHSC_00202	356	35	9	163	26	458	0.3567	0.109018
SAOUHSC_00203	173	25	22	113	18	172	0.712	0.382635	SAOUHSC_00203	173	25	87	157	21	138	1.5312	0.253947	SAOUHSC_00203	173	25	63	285	62	157	1.5864	0.404822	SAOUHSC_00203	173	25	7	33	21	138	0.2562	0.345527
SAOUHSC_00204	1145	96	127	106	299	76	0.6223	0.46484	SAOUHSC_00204	1145	96	182	103	249	71	0.891	0.490695	SAOUHSC_00204	1145	96	494	193	414	224	1.0767	0.382296	SAOUHSC_00204	1145	96	178	26	249	71	0.6386	0.359536
SAOUHSC_00206	809	57	10	427	29	254	1.5423	0.5	SAOUHSC_00206	809	57	51	482	23	177	2.6567	0.499037	SAOUHSC_00206	809	57	101	220	75	232	1.0455	0.494657	SAOUHSC_00206	809	57	13	39	23	177	0.2637	0.370777
SAOUHSC_00209	1529	117	605	178	1023	199	0.641	0.294908	SAOUHSC_00209	1529	117	586	117	795	135	0.7562	0.415238	SAOUHSC_00209	1529	117	1310	476	1175	344	1.1757	0.446151	SAOUHSC_00209	1529	117	742	95	795	135	0.9001	0.356166
SAOUHSC_00211	935	73	50	144	148	629	0.2506	0.186597	SAOUHSC_00211	935	73	64	178	138	544	0.3558	0.251688	SAOUHSC_00211	935	73	493	890	331	504	1.6555	0.42097	SAOUHSC_00211	935	73	92	189	138	544	0.4129	0.316582
SAOUHSC_00213	2096	166	309	811	276	892	0.9589	0.209558	SAOUHSC_00213	2096	166	426	1134	185	708	1.7461	0.108197	SAOUHSC_00213	2096	166	795	1377	596	1196	1.2119	0.483804	SAOUHSC_00213	2096	166	214	520	185	708	0.8221	0.0328836
SAOUHSC_00214	467	32	81	147	47	309	0.6415	0.388666	SAOUHSC_00214	467	32	63	309	16	244	1.4291	0.42074	SAOUHSC_00214	467	32	124	720	159	454	1.3762	0.407791	SAOUHSC_00214	467	32	0	94	16	244	0.364	0.172063
SAOUHSC_00215	278	27	105	38	109	40	0.96	0.3804	SAOUHSC_00215	278	27	133	100	83	10	2.4894	0.262286	SAOUHSC_00215	278	27	136	178	120	117	1.3235	0.482085	SAOUHSC_00215	278	27	55	17	83	10	0.7766	0.396121
SAOUHSC_00216	1259	114	461	512	611	372	0.9898	0.279286	SAOUHSC_00216	1259	114	445	753	418	323	1.6159	0.175749	SAOUHSC_00216	1259	114	792	952	682	837	1.148	0.46769	SAOUHSC_00216	1259	114	220	227	418	323	0.6038	0.220442
SAOUHSC_00217	1055	77	221	99	228	245	0.6772	0.298278	SAOUHSC_00217	1055	77	261	121	286	213	0.766	0.399871	SAOUHSC_00217	1055	77	784	561	648	383	1.3043	0.434395	SAOUHSC_00217	1055	77	111	54	286	213	0.332	0.129048
SAOUHSC_00218	146	13	3	126	13	72	1.5116	0.2095	SAOUHSC_00218	146	13	0	129	7	42	2.6	0.0958029	SAOUHSC_00218	146	13	29	86	29	41	1.6338	0.451265	SAOUHSC_00218	146	13	0	39	7	42	0.8	0.0958029
SAOUHSC_00219	1043	81	536	543	508	718	0.8802	0.179953	SAOUHSC_00219	1043	81	718	565	487	665	1.1136	0.24433	SAOUHSC_00219	1043	81	899	1476	750	1007	1.3515	0.414277	SAOUHSC_00219	1043	81	270	247	487	665	0.4493	0.24629
SAOUHSC_00220	674	65	254	159	250	267	0.7992	0.407331	SAOUHSC_00220	674	65	200	265	194	208	1.1563	0.249437	SAOUHSC_00220	674	65	168	389	150	294	1.2539	0.313043	SAOUHSC_00220	674	65	97	108	194	208	0.5112	0.41705
SAOUHSC_00221	1025	102	725	616	955	704	0.8084	0.0311713	SAOUHSC_00221	1025	102	772	767	714	559	1.2088	0.0508367	SAOUHSC_00221	1025	102	1034	1331	924	1022	1.2152	0.497687	SAOUHSC_00221	1025	102	344	250	714	559	0.467	0.316303
SAOUHSC_00222	1541	149	330	400	664	1043	0.428	0.165152	SAOUHSC_00222	1541	149	349	562	559	909	0.6208	0.195982	SAOUHSC_00222	1541	149	1329	1625	767	1111	1.5726	0.475151	SAOUHSC_00222	1541	149	211	439	559	909	0.4432	0.052794
SAOUHSC_00223	1169	105	1	2	1	3	0.8	0.49844	SAOUHSC_00223	1169	105	1	2	1	2	1	0.5	SAOUHSC_00223	1169	105	0	3	1	1	1.3333	0.327345	SAOUHSC_00223	1169	105	0	2	1	2	0.75	0.160103
SAOUHSC_00225	716	72	2	2	2	5	0.625	0.258082	SAOUHSC_00225	716	72	4	2	2	0	2.3333	0.0512318	SAOUHSC_00225	716	72	3	1	1	0	2.5	0.156108	SAOUHSC_00225	716	72	0	1	2	0	0.6667	0.5
SAOUHSC_00226	1025	102	0	10	0	3	2.75	0.284251	SAOUHSC_00226	1025	102	0	18	0	1	9.5	0.281372	SAOUHSC_00226	1025	102	0	13	2	7	1.4	0.184046	SAOUHSC_00226	1025	102	1	2	0	1	2	0.158354
SAOUHSC_00227	1688	162	759	759	575	755	1.1412	0.284174	SAOUHSC_00227	1688	162	697	816	386	498	1.7107	0.226212	SAOUHSC_00227	1688	162	464	709	354	670	1.1454	0.358357	SAOUHSC_00227	1688	162	147	99	386	498	0.2791	0.00027345
SAOUHSC_00228	1724	163	1134	2135	1345	2796	0.7895	0.305849	SAOUHSC_00228	1724	163	1293	2659	1077	2251	1.1874	0.318632	SAOUHSC_00228	1724	163	1855	3755	1316	2733	1.3854	0.302979	SAOUHSC_00228	1724	163	560	1268	1077	2251	0.5494	0.116372
SAOUHSC_00229	674	66	364	197	687	210	0.6258	0.172473	SAOUHSC_00229	674	66	330	236	461	214	0.8388	0.409012	SAOUHSC_00229	674	66	837	262	507	162	1.6418	0.328566	SAOUHSC_00229	674	66	182	47	461	214	0.3402	0.181469
SAOUHSC_00230	1739	148	1159	674	746	867	1.1363	0.125839	SAOUHSC_00230	1739	148	1708	1052	524	678	2.2951	0.454158	SAOUHSC_00230	1739	148	646	1285	569	1029	1.2083	0.409603	SAOUHSC_00230	1739	148	325	432	524	678	0.6301	0.30856
SAOUHSC_00231	740	64	316	307	453	342	0.7839	0.299607	SAOUHSC_00231	740	64	419	201	440	357	0.7782	0.217381	SAOUHSC_00231	740	64	1020	768	678	572	1.4301	0.288235	SAOUHSC_00231	740	64	242	192	440	357	0.5451	0.0381721
SAOUHSC_00232	443	41	13	284	15	125	2.1135	0.498646	SAOUHSC_00232	443	41	16	369	27	129	2.4586	0.402951	SAOUHSC_00232	443	41	81	489	63	325	1.4679	0.331521	SAOUHSC_00232	443	41	0	117	27	129	0.7516	0.262912
SAOUHSC_00233	701	75	10	25	25	73	0.3636	0.0725676	SAOUHSC_00233	701	75	11	6	11	35	0.383	0.0332795	SAOUHSC_00233	701	75	45	127	58	128	0.9251	0.397353	SAOUHSC_00233	701	75	9	21	11	35	0.6596	0.16839
SAOUHSC_00234	704	69	148	1182	306	986	1.0294	0.339242	SAOUHSC_00234	704	69	203	1494	273	787	1.6004	0.292254	SAOUHSC_00234	704	69	431	867	487	738	1.0595	0.417002	SAOUHSC_00234	704	69	179	380	273	787	0.5278	0.425125
SAOUHSC_00235	791	66	64	256	201	398	0.535	0.441779	SAOUHSC_00235	791	66	109	370	153	384	0.8922	0.409896	SAOUHSC_00235	791	66	332	776	327	522	1.3047	0.444526	SAOUHSC_00235	791	66	43	170	153	384	0.3978	0.3288
SAOUHSC_00236	1436	106	585	192	799	350	0.6765	0.144991	SAOUHSC_00236	1436	106	590	331	720	347	0.8633	0.137602	SAOUHSC_00236	1436	106	1351	717	1191	470	1.2449	0.435515	SAOUHSC_00236	1436	106	494	128	720	347	0.5833	0.232564
SAOUHSC_00237	761	66	18	233	112	215	0.7683	0.254968	SAOUHSC_00237	761	66	51	261	96	162	1.2085	0.0785009	SAOUHSC_00237	761	66	241	571	206	479	1.1851	0.451707	SAOUHSC_00237	761	66	44	136	96	162	0.6988	0.0949
SAOUHSC_00239	914	74	595	102	979	89	0.6529	0.247292	SAOUHSC_00239	914	74	1101	229	738	111	1.5659	0.23587	SAOUHSC_00239	914	74	1235	464	1137	414	1.0954	0.450768	SAOUHSC_00239	914	74	481	60	738	111	0.6376	0.116949
SAOUHSC_00240	404	34	20	19	121	10	0.303	0.0615345	SAOUHSC_00240	404	34	34	44	71	18	0.8778	0.369451	SAOUHSC_00240	404	34	168	56	87	83	1.3158	0.316538	SAOUHSC_00240	404	34	40	12	71	18	0.5889	0.48849
SAOUHSC_00241	881	76	871	45	1498	60	0.5882	0.201617	SAOUHSC_00241	881	76	1062	79	1344	71	0.8065	0.25447	SAOUHSC_00241	881	76	1449	212	1273	175	1.147	0.448287	SAOUHSC_00241	881	76	643	60	1344	71	0.4972	0.411052
SAOUHSC_00242	998	82	176	646	505	588	0.7523	0.411043	SAOUHSC_00242	998	82	219	1083	388	512	1.4462	0.162717	SAOUHSC_00242	998	82	482	695	429	558	1.1923	0.338172	SAOUHSC_00242	998	82	156	173	388	512	0.3663	0.336175
SAOUHSC_00243	179	23	1	4	17	4	0.2727	0.239308	SAOUHSC_00243	179	23	0	8	12	9	0.4091	0.0448553	SAOUHSC_00243	179	23	68	28	71	27	0.9798	0.381576	SAOUHSC_00243	179	23	3	4	12	9	0.3636	0.0434413
SAOUHSC_00244	392	37	23	3	34	9	0.6136	0.496767	SAOUHSC_00244	392	37	15	15	50	2	0.5849	0.275931	SAOUHSC_00244	392	37	126	33	99	38	1.1594	0.5	SAOUHSC_00244	392	37	45	3	50	2	0.9245	0.480613
SAOUHSC_00245	404	37	2	4	15	1	0.4118	0.5	SAOUHSC_00245	404	37	0	1	20	4	0.08	0.277885	SAOUHSC_00245	404	37	99	5	61	4	1.5909	0.208748	SAOUHSC_00245	404	37	16	4	20	4	0.84	0.5
SAOUHSC_00246	1376	119	2301	480	2057	867	0.9511	0.3568	SAOUHSC_00246	1376	119	2787	557	1664	698	1.4156	0.356268	SAOUHSC_00246	1376	119	2112	1203	2028	941	1.1165	0.393704	SAOUHSC_00246	1376	119	881	537	1664	698	0.6005	0.251919
SAOUHSC_00247	992	86	173	77	357	257	0.4081	0.11329	SAOUHSC_00247	992	86	186	160	199	214	0.8382	0.124586	SAOUHSC_00247	992	86	440	335	479	283	1.017	0.185892	SAOUHSC_00247	992	86	269	70	199	214	0.8213	0.119407
SAOUHSC_00248	950	82	76	749	125	379	1.6356	0.0943128	SAOUHSC_00248	950	82	106	1037	110	315	2.6854	0.0248584	SAOUHSC_00248	950	82	482	968	406	748	1.2563	0.333233	SAOUHSC_00248	950	82	77	233	110	315	0.73	0.0658983
SAOUHSC_00249	659	65	247	163	267	548	0.5037	0.437051	SAOUHSC_00249	659	65	383	209	267	410	0.8746	0.418414	SAOUHSC_00249	659	65	535	456	467	340	1.2277	0.484903	SAOUHSC_00249	659	65	191	231	267	410	0.6239	0.424558
SAOUHSC_00250	920	102	1050	1031	1670	1388	0.6806	0.10562	SAOUHSC_00250	920	102	1262	1294	1453	1048	1.022	0.134678	SAOUHSC_00250	920	102	2544	2183	2131	1626	1.2581	0.416575	SAOUHSC_00250	920	102	568	823	1453	1048	0.5564	0.10911
SAOUHSC_00251	1166	122	846	487	1523	731	0.5916	0.456681	SAOUHSC_00251	1166	122	1073	892	1087	531	1.2143	0.186681	SAOUHSC_00251	1166	122	2011	1352	1576	1311	1.1648	0.442125	SAOUHSC_00251	1166	122	661	378	1087	531	0.6424	0.402364
SAOUHSC_00253	1523	142	423	418	623	847	0.5724	0.0765874	SAOUHSC_00253	1523	142	557	554	630	801	0.7765	0.119027	SAOUHSC_00253	1523	142	934	982	829	776	1.1936	0.26133	SAOUHSC_00253	1523	142	353	200	630	801	0.3869	0.162224
SAOUHSC_00254	653	80	267	197	410	310	0.6449	0.218647	SAOUHSC_00254	653	80	357	163	297	197	1.0525	0.0670637	SAOUHSC_00254	653	80	726	540	590	457	1.209	0.473214	SAOUHSC_00254	653	80	129	86	297	197	0.4364	0.0435783
SAOUHSC_00255	587	77	594	139	896	340	0.5934	0.255756	SAOUHSC_00255	587	77	707	127	680	290	0.8599	0.272589	SAOUHSC_00255	587	77	960	563	947	388	1.1407	0.256434	SAOUHSC_00255	587	77	481	89	680	290	0.5881	0.114454
SAOUHSC_00256	893	66	506	321	317	511	0.9988	0.31186	SAOUHSC_00256	893	66	791	376	255	374	1.854	0.14386	SAOUHSC_00256	893	66	717	1111	827	908	1.0536	0.430342	SAOUHSC_00256	893	66	346	167	255	374	0.8159	0.155303
SAOUHSC_00257	293	14	0	88	1	67	1.2899	0.299829	SAOUHSC_00257	293	14	0	133	0	76	1.7403	0.5	SAOUHSC_00257	293	14	0	158	2	160	0.9755	0.5	SAOUHSC_00257	293	14	2	75	0	76	1.013	0.299829
SAOUHSC_00258	3029	274	1013	926	1486	1088	0.7534	0.0541649	SAOUHSC_00258	3029	274	1115	1131	1256	892	1.0456	0.290813	SAOUHSC_00258	3029	274	1742	1805	1342	1613	1.2003	0.446463	SAOUHSC_00258	3029	274	614	502	1256	892	0.5198	0.0935308
SAOUHSC_00259	458	32	52	33	56	45	0.8431	0.369448	SAOUHSC_00259	458	32	63	36	42	25	1.4706	0.356108	SAOUHSC_00259	458	32	25	46	39	45	0.8471	0.195351	SAOUHSC_00259	458	32	27	41	42	25	1.0147	0.242415
SAOUHSC_00260	281	25	221	21	321	26	0.6983	0.210147	SAOUHSC_00260	281	25	352	31	294	33	1.1707	0.48358	SAOUHSC_00260	281	25	244	83	294	76	0.8841	0.403405	SAOUHSC_00260	281	25	148	2	294	33	0.4604	0.128968
SAOUHSC_00261	1334	126	742	371	863	630	0.7456	0.387129	SAOUHSC_00261	1334	126	875	544	582	456	1.3667	0.302672	SAOUHSC_00261	1334	126	1089	1077	826	932	1.2319	0.321413	SAOUHSC_00261	1334	126	459	313	582	456	0.744	0.291629
SAOUHSC_00262	4439	375	2156	1181	3501	2160	0.5895	0.0232452	SAOUHSC_00262	4439	375	2726	1402	2903	1824	0.8733	0.166382	SAOUHSC_00262	4439	375	4569	3594	3792	2783	1.2415	0.370545	SAOUHSC_00262	4439	375	1916	812	2903	1824	0.5772	0.0553193
SAOUHSC_00264	392	32	201	242	256	357	0.7231	0.378626	SAOUHSC_00264	392	32	191	289	247	342	0.8153	0.28226	SAOUHSC_00264	392	32	221	457	226	359	1.1587	0.492594	SAOUHSC_00264	392	32	99	137	247	342	0.4017	0.263269
SAOUHSC_00265	314	23	7	0	11	2	0.5714	0.165428	SAOUHSC_00265	314	23	21	0	5	3	2.4444	0.330952	SAOUHSC_00265	314	23	38	11	22	13	1.3889	0.481788	SAOUHSC_00265	314	23	14	11	5	3	2.8889	0.489083
SAOUHSC_00266	674	65	528	451	769	443	0.8079	0.31252	SAOUHSC_00266	674	65	629	460	544	362	1.2018	0.0978386	SAOUHSC_00266	674	65	686	823	491	643	1.3304	0.447969	SAOUHSC_00266	674	65	164	325	544	362	0.5402	0.0403059
SAOUHSC_00267	317	23	69	191	51	212	0.9886	0.167713	SAOUHSC_00267	317	23	58	193	55	178	1.0769	0.386515	SAOUHSC_00267	317	23	340	468	357	344	1.1524	0.237831	SAOUHSC_00267	317	23	59	102	55	178	0.6923	0.468541
SAOUHSC_00268	1844	147	881	1080	769	1251	0.9708	0.047754	SAOUHSC_00268	1844	147	1100	1068	629	1074	1.2729	0.408389	SAOUHSC_00268	1844	147	1325	1513	1208	1163	1.1969	0.494829	SAOUHSC_00268	1844	147	344	623	629	1074	0.5681	0.0639987
SAOUHSC_00269	491	56	90	90	59	168	0.7939	0.499168	SAOUHSC_00269	491	56	112	131	96	162	0.9421	0.276491	SAOUHSC_00269	491	56	133	317	171	286	0.9847	0.281356	SAOUHSC_00269	491	56	52	71	96	162	0.4788	0.239633
SAOUHSC_00270	683	85	584	764	609	834	0.9342	0.230479	SAOUHSC_00270	683	85	566	941	316	816	1.331	0.330414	SAOUHSC_00270	683	85	781	1208	656	987	1.2105	0.348921	SAOUHSC_00270	683	85	169	282	316	816	0.3989	0.0731957
SAOUHSC_00271	611	84	39	204	106	426	0.4578	0.0733576	SAOUHSC_00271	611	84	21	258	59	314	0.7487	0.107949	SAOUHSC_00271	611	84	160	618	166	610	1.0026	0.226758	SAOUHSC_00271	611	84	42	165	59	314	0.5561	0.161423
SAOUHSC_00272	218	27	55	12	91	69	0.4224	0.259038	SAOUHSC_00272	218	27	74	17	116	61	0.5169	0.446608	SAOUHSC_00272	218	27	171	105	116	124	1.1494	0.458933	SAOUHSC_00272	218	27	63	30	116	61	0.5281	0.474233
SAOUHSC_00274	500	34	64	29	65	29	0.9895	0.285631	SAOUHSC_00274	500	34	45	5	35	43	0.6456	0.254995	SAOUHSC_00274	500	34	96	139	123	172	0.7973	0.485055	SAOUHSC_00274	500	34	31	26	35	43	0.7342	0.304433
SAOUHSC_00275	641	69	136	169	87	195	1.0813	0.400611	SAOUHSC_00275	641	69	107	162	47	192	1.125	0.330107	SAOUHSC_00275	641	69	92	494	81	334	1.4111	0.479151	SAOUHSC_00275	641	69	28	108	47	192	0.5708	0.390022
SAOUHSC_00276	500	50	88	24	176	92	0.4201	0.475152	SAOUHSC_00276	500	50	122	70	115	62	1.0843	0.498964	SAOUHSC_00276	500	50	186	230	167	169	1.2374	0.169506	SAOUHSC_00276	500	50	113	51	115	62	0.927	0.331559
SAOUHSC_00277	500	50	160	223	399	417	0.47	0.170921	SAOUHSC_00277	500	50	152	284	286	322	0.7176	0.226743	SAOUHSC_00277	500	50	491	879	525	730	1.0916	0.28056	SAOUHSC_00277	500	50	190	126	286	322	0.5205	0.358019
SAOUHSC_00278	488	44	47	352	69	536	0.6601	0.30567	SAOUHSC_00278	488	44	49	472	38	442	1.0852	0.278069	SAOUHSC_00278	488	44	147	913	189	631	1.2923	0.293724	SAOUHSC_00278	488	44	13	186	38	442	0.4158	0.094479
SAOUHSC_00279	374	43	10	10	12	35	0.4375	0.0319816	SAOUHSC_00279	374	43	15	16	14	42	0.5614	0.236198	SAOUHSC_00279	374	43	83	92	57	66	1.4194	0.402171	SAOUHSC_00279	374	43	1	17	14	42	0.3333	0.214853
SAOUHSC_00280	398	42	53	214	159	379	0.4972	0.208199	SAOUHSC_00280	398	42	95	205	119	298	0.7201	0.0966508	SAOUHSC_00280	398	42	164	515	196	450	1.051	0.491285	SAOUHSC_00280	398	42	57	151	119	298	0.5	0.0624155
SAOUHSC_00281	824	94	683	175	1003	369	0.6256	0.349777	SAOUHSC_00281	824	94	686	247	918	253	0.7969	0.229397	SAOUHSC_00281	824	94	1154	524	958	443	1.1976	0.355739	SAOUHSC_00281	824	94	476	108	918	253	0.4991	0.20443
SAOUHSC_00282	1277	124	457	130	510	146	0.895	0.179825	SAOUHSC_00282	1277	124	528	131	354	170	1.2571	0.49767	SAOUHSC_00282	1277	124	371	158	369	105	1.1158	0.284057	SAOUHSC_00282	1277	124	199	69	354	170	0.5124	0.249545
SAOUHSC_00284	890	84	555	426	727	349	0.9118	0.481644	SAOUHSC_00284	890	84	593	342	501	274	1.2062	0.416712	SAOUHSC_00284	890	84	937	572	845	517	1.1079	0.453893	SAOUHSC_00284	890	84	266	353	501	274	0.799	0.429982
SAOUHSC_00285	1049	91	84	454	92	748	0.6409	0.112611	SAOUHSC_00285	1049	91	119	543	100	531	1.0491	0.344978	SAOUHSC_00285	1049	91	225	1042	183	714	1.412	0.335117	SAOUHSC_00285	1049	91	30	320	100	531	0.5554	0.0408957
SAOUHSC_00287	677	60	98	293	270	177	0.875	0.238489	SAOUHSC_00287	677	60	53	427	136	163	1.6033	0.104633	SAOUHSC_00287	677	60	439	397	321	340	1.2644	0.485205	SAOUHSC_00287	677	60	138	63	136	163	0.6733	0.102384
SAOUHSC_00290	950	94	370	102	412	320	0.6453	0.234452	SAOUHSC_00290	950	94	367	112	316	235	0.8696	0.239335	SAOUHSC_00290	950	94	569	944	651	748	1.0814	0.11048	SAOUHSC_00290	950	94	289	95	316	235	0.6975	0.281646
SAOUHSC_00291	1118	100	167	78	200	101	0.8146	0.239797	SAOUHSC_00291	1118	100	211	59	214	88	0.8944	0.340215	SAOUHSC_00291	1118	100	357	135	262	106	1.336	0.350382	SAOUHSC_00291	1118	100	140	34	214	88	0.5776	0.328738
SAOUHSC_00292	923	66	348	684	643	608	0.8251	0.0994444	SAOUHSC_00292	923	66	604	886	534	467	1.488	0.112639	SAOUHSC_00292	923	66	852	738	677	593	1.2518	0.327818	SAOUHSC_00292	923	66	244	194	534	467	0.4381	0.130947
SAOUHSC_00293	1220	123	1009	99	1204	76	0.8657	0.0546866	SAOUHSC_00293	1220	123	1380	82	1025	74	1.33	0.221692	SAOUHSC_00293	1220	123	1162	211	966	166	1.2127	0.420737	SAOUHSC_00293	1220	123	479	90	1025	74	0.5182	0.197837
SAOUHSC_00294	1532	142	1243	505	1268	984	0.7763	0.0631842	SAOUHSC_00294	1532	142	1509	653	1221	681	1.1366	0.35721	SAOUHSC_00294	1532	142	2176	1394	2088	1227	1.0769	0.476772	SAOUHSC_00294	1532	142	886	343	1221	681	0.6463	0.346484
SAOUHSC_00295	881	65	281	73	337	171	0.6974	0.031563	SAOUHSC_00295	881	65	374	87	327	211	0.8571	0.277068	SAOUHSC_00295	881	65	429	286	342	279	1.1511	0.455342	SAOUHSC_00295	881	65	147	37	327	211	0.3432	0.00734241
SAOUHSC_00296	860	71	233	922	289	914	0.9601	0.234867	SAOUHSC_00296	860	71	238	773	219	583	1.2603	0.239239	SAOUHSC_00296	860	71	689	1000	570	710	1.3193	0.446517	SAOUHSC_00296	860	71	163	261	219	583	0.5293	0.343031
SAOUHSC_00297	800	74	587	13	419	18	1.3721	0.351322	SAOUHSC_00297	800	74	774	48	301	25	2.5168	0.442683	SAOUHSC_00297	800	74	621	110	678	140	0.8938	0.298621	SAOUHSC_00297	800	74	264	2	301	25	0.8165	0.220966
SAOUHSC_00298	668	53	320	275	1228	1617	0.2094	0.0464815	SAOUHSC_00298	668	53	539	329	1091	1557	0.328	0.138979	SAOUHSC_00298	668	53	1780	2878	824	1215	2.2838	0.433236	SAOUHSC_00298	668	53	349	420	1091	1557	0.2907	0.094433
SAOUHSC_00299	1313	120	1787	526	1722	377	1.1019	0.163272	SAOUHSC_00299	1313	120	2463	726	1242	331	2.0267	0.354994	SAOUHSC_00299	1313	120	2415	590	1977	598	1.1669	0.49857	SAOUHSC_00299	1313	120	721	179	1242	331	0.5724	0.182533
SAOUHSC_00300	2072	159	1409	453	1275	778	0.907	0.305871	SAOUHSC_00300	2072	159	1431	374	1034	720	1.0291	0.377391	SAOUHSC_00300	2072	159	1521	1097	1198	882	1.2585	0.464764	SAOUHSC_00300	2072	159	394	301	1034	720	0.3966	0.132703
SAOUHSC_00301	827	75	652	292	1047	601	0.5731	0.188709	SAOUHSC_00301	827	75	796	364	956	504	0.7947	0.346493	SAOUHSC_00301	827	75	1525	883	1106	606	1.4063	0.245798	SAOUHSC_00301	827	75	232	194	956	504	0.2923	0.0741565
SAOUHSC_00302	1199	81	1915	238	2557	134	0.8001	0.220548	SAOUHSC_00302	1199	81	1923	242	2141	158	0.9417	0.423766	SAOUHSC_00302	1199	81	1966	438	1614	396	1.1959	0.367424	SAOUHSC_00302	1199	81	524	66	2141	158	0.257	0.446976
SAOUHSC_00304	1001	90	502	30	979	124	0.4828	0.154922	SAOUHSC_00304	1001	90	206	75	589	97	0.4105	0.0945309	SAOUHSC_00304	1001	90	1051	289	811	222	1.2969	0.418225	SAOUHSC_00304	1001	90	222	39	589	97	0.3814	0.127708
SAOUHSC_00305	272	13	0	0	0	0	1		SAOUHSC_00305	272	13	0	0	0	0	1		SAOUHSC_00305	272	13	1	0	0	0	2	0.177984	SAOUHSC_00305	272	13	0	0	0	0	1
SAOUHSC_00306	800	62	48	290	51	196	1.3669	0.166691	SAOUHSC_00306	800	62	35	377	36	202	1.728	0.217181	SAOUHSC_00306	800	62	265	659	301	631	0.9914	0.478218	SAOUHSC_00306	800	62	15	98	36	202	0.477	0.0920369
SAOUHSC_00307	944	69	375	342	437	317	0.951	0.150117	SAOUHSC_00307	944	69	276	477	324	335	1.1424	0.324746	SAOUHSC_00307	944	69	555	880	533	880	1.0156	0.119042	SAOUHSC_00307	944	69	182	133	324	335	0.4788	0.409368
SAOUHSC_00308	1022	92	97	106	29	215	0.8327	0.419477	SAOUHSC_00308	1022	92	70	185	30	164	1.3128	0.270543	SAOUHSC_00308	1022	92	130	766	97	496	1.5101	0.389791	SAOUHSC_00308	1022	92	29	74	30	164	0.5333	0.320868
SAOUHSC_00309	1025	74	222	662	336	441	1.1375	0.406065	SAOUHSC_00309	1025	74	324	714	364	461	1.2579	0.184512	SAOUHSC_00309	1025	74	350	536	295	463	1.1686	0.464343	SAOUHSC_00309	1025	74	182	57	364	461	0.2906	0.0487379
SAOUHSC_00310	1346	121	838	50	775	269	0.8507	0.0664024	SAOUHSC_00310	1346	121	764	71	640	268	0.9197	0.132143	SAOUHSC_00310	1346	121	987	718	795	405	1.4205	0.346317	SAOUHSC_00310	1346	121	318	78	640	268	0.4367	0.207424
SAOUHSC_00311	284	26	22	227	34	131	1.506	0.262547	SAOUHSC_00311	284	26	19	392	52	147	2.06	0.371978	SAOUHSC_00311	284	26	131	382	74	256	1.5529	0.449928	SAOUHSC_00311	284	26	51	123	52	147	0.875	0.240865
SAOUHSC_00312	443	33	185	216	356	76	0.9284	0.313117	SAOUHSC_00312	443	33	487	201	313	125	1.5695	0.20586	SAOUHSC_00312	443	33	625	250	472	202	1.2978	0.466499	SAOUHSC_00312	443	33	161	70	313	125	0.5285	0.0599491
SAOUHSC_00313	1955	170	1117	712	1204	856	0.8879	0.294682	SAOUHSC_00313	1955	170	1281	746	826	696	1.3316	0.250926	SAOUHSC_00313	1955	170	1871	1691	1719	1511	1.1028	0.210701	SAOUHSC_00313	1955	170	862	293	826	696	0.759	0.12368
SAOUHSC_00314	419	36	56	84	10	73	1.6786	0.327361	SAOUHSC_00314	419	36	93	69	2	60	2.5873	0.491602	SAOUHSC_00314	419	36	88	62	76	81	0.9557	0.336638	SAOUHSC_00314	419	36	0	42	2	60	0.6825	0.283215
SAOUHSC_00315	1355	140	412	409	425	336	1.0787	0.149134	SAOUHSC_00315	1355	140	477	453	431	324	1.2315	0.15909	SAOUHSC_00315	1355	140	942	629	854	593	1.0856	0.332996	SAOUHSC_00315	1355	140	257	158	431	324	0.5503	0.260708
SAOUHSC_00316	440	44	53	41	106	35	0.669	0.231685	SAOUHSC_00316	440	44	17	20	113	25	0.2734	0.136266	SAOUHSC_00316	440	44	274	120	200	124	1.2154	0.43336	SAOUHSC_00316	440	44	10	13	113	25	0.1727	0.0705888
SAOUHSC_00317	1358	124	595	637	500	1023	0.8091	0.208819	SAOUHSC_00317	1358	124	681	784	478	852	1.1014	0.400549	SAOUHSC_00317	1358	124	935	1418	751	870	1.4513	0.347559	SAOUHSC_00317	1358	124	343	314	478	852	0.4944	0.0711136
SAOUHSC_00318	926	83	607	236	788	457	0.6774	0.356187	SAOUHSC_00318	926	83	564	522	723	355	1.0074	0.413688	SAOUHSC_00318	926	83	958	671	900	434	1.221	0.475871	SAOUHSC_00318	926	83	233	211	723	355	0.4124	0.264032
SAOUHSC_00319	1061	79	535	123	976	230	0.546	0.175128	SAOUHSC_00319	1061	79	639	149	706	175	0.8946	0.344222	SAOUHSC_00319	1061	79	1149	421	928	326	1.2518	0.469492	SAOUHSC_00319	1061	79	549	108	706	175	0.746	0.4831
SAOUHSC_00320	566	42	342	522	539	299	1.031	0.44896	SAOUHSC_00320	566	42	428	445	367	171	1.6215	0.294402	SAOUHSC_00320	566	42	771	276	571	260	1.2596	0.464989	SAOUHSC_00320	566	42	154	131	367	171	0.5306	0.183555
SAOUHSC_00322	995	108	427	710	584	940	0.7462	0.418608	SAOUHSC_00322	995	108	494	1003	500	717	1.2299	0.359525	SAOUHSC_00322	995	108	885	1764	775	1217	1.3297	0.173111	SAOUHSC_00322	995	108	297	337	500	717	0.5213	0.317754
SAOUHSC_00323	407	35	20	14	34	15	0.7	0.261283	SAOUHSC_00323	407	35	6	5	16	15	0.375	0.352928	SAOUHSC_00323	407	35	90	145	79	135	1.0977	0.401364	SAOUHSC_00323	407	35	1	16	16	15	0.5625	0.123288
SAOUHSC_00324	545	42	493	421	391	256	1.412	0.415915	SAOUHSC_00324	545	42	501	634	331	281	1.8532	0.25735	SAOUHSC_00324	545	42	488	438	412	412	1.1236	0.45594	SAOUHSC_00324	545	42	147	176	331	281	0.5285	0.376048
SAOUHSC_00325	854	70	510	517	572	285	1.1981	0.138677	SAOUHSC_00325	854	70	554	763	470	227	1.8883	0.202562	SAOUHSC_00325	854	70	788	496	557	362	1.3967	0.39136	SAOUHSC_00325	854	70	183	78	470	227	0.3754	0.252652
SAOUHSC_00326	1229	103	37	363	82	804	0.4521	0.0918414	SAOUHSC_00326	1229	103	53	321	89	640	0.5137	0.0569953	SAOUHSC_00326	1229	103	250	972	213	674	1.3773	0.355594	SAOUHSC_00326	1229	103	89	375	89	640	0.637	0.129755
SAOUHSC_00327	1682	161	1362	167	1297	462	0.8693	0.349917	SAOUHSC_00327	1682	161	1519	293	1260	325	1.1431	0.0121178	SAOUHSC_00327	1682	161	2293	777	2013	675	1.1421	0.348608	SAOUHSC_00327	1682	161	805	161	1260	325	0.6097	0.0454687
SAOUHSC_00328	656	58	280	293	222	397	0.9258	0.183982	SAOUHSC_00328	656	58	238	325	163	389	1.0199	0.489961	SAOUHSC_00328	656	58	336	654	363	602	1.0259	0.167117	SAOUHSC_00328	656	58	89	301	163	389	0.7071	0.329656
SAOUHSC_00329	224	18	266	126	67	200	1.4664	0.367087	SAOUHSC_00329	224	18	322	183	78	154	2.1717	0.491766	SAOUHSC_00329	224	18	91	291	82	307	0.9821	0.5	SAOUHSC_00329	224	18	62	101	78	154	0.7039	0.467098
SAOUHSC_00330	389	28	76	902	159	804	1.0156	0.399879	SAOUHSC_00330	389	28	169	1042	126	814	1.288	0.4189	SAOUHSC_00330	389	28	514	1174	339	979	1.2805	0.464567	SAOUHSC_00330	389	28	108	413	126	814	0.5547	0.251069
SAOUHSC_00331	203	12	0	19	0	0	20	0.168947	SAOUHSC_00331	203	12	0	10	0	0	11	0.168947	SAOUHSC_00331	203	12	0	0	0	19	0.05	0.0831123	SAOUHSC_00331	203	12	0	6	0	0	7	0.168947
SAOUHSC_00332	713	80	231	151	139	289	0.8928	0.18784	SAOUHSC_00332	713	80	168	211	120	221	1.1111	0.239752	SAOUHSC_00332	713	80	465	466	467	340	1.1535	0.497575	SAOUHSC_00332	713	80	96	168	120	221	0.7749	0.17994
SAOUHSC_00333	842	78	649	138	412	217	1.2508	0.217626	SAOUHSC_00333	842	78	786	184	289	240	1.8321	0.434045	SAOUHSC_00333	842	78	670	423	617	375	1.1017	0.346822	SAOUHSC_00333	842	78	316	125	289	240	0.834	0.394778
SAOUHSC_00334	629	75	842	760	1503	1163	0.601	0.109006	SAOUHSC_00334	629	75	853	882	1010	872	0.9219	0.0769314	SAOUHSC_00334	629	75	1382	1581	992	1327	1.2776	0.497638	SAOUHSC_00334	629	75	455	347	1010	872	0.4264	0.0759927
SAOUHSC_00335	1133	123	1210	653	1136	932	0.9009	0.289018	SAOUHSC_00335	1133	123	1544	945	808	736	1.6117	0.44796	SAOUHSC_00335	1133	123	1559	986	1276	886	1.1771	0.422384	SAOUHSC_00335	1133	123	490	282	808	736	0.5003	0.110393
SAOUHSC_00336	1181	92	218	13	354	16	0.6253	0.369443	SAOUHSC_00336	1181	92	343	24	282	23	1.2026	0.0860838	SAOUHSC_00336	1181	92	201	19	178	12	1.1571	0.30014	SAOUHSC_00336	1181	92	496	10	282	23	1.6569	0.144201
SAOUHSC_00337	752	55	9	182	199	135	0.5731	0.384571	SAOUHSC_00337	752	55	5	176	88	185	0.6642	0.27733	SAOUHSC_00337	752	55	289	224	236	229	1.103	0.476116	SAOUHSC_00337	752	55	101	59	88	185	0.5876	0.282385
SAOUHSC_00338	2228	182	565	301	737	472	0.7165	0.422493	SAOUHSC_00338	2228	182	683	487	727	370	1.0665	0.171343	SAOUHSC_00338	2228	182	1115	1245	806	1160	1.2003	0.336885	SAOUHSC_00338	2228	182	355	175	727	370	0.4836	0.423499
SAOUHSC_00339	1841	147	106	469	205	728	0.6167	0.0174545	SAOUHSC_00339	1841	147	142	819	192	774	0.9948	0.24538	SAOUHSC_00339	1841	147	641	1193	496	1064	1.1755	0.183636	SAOUHSC_00339	1841	147	97	300	192	774	0.4116	0.0970484
SAOUHSC_00340	1160	77	347	108	612	192	0.5665	0.384331	SAOUHSC_00340	1160	77	314	49	395	170	0.6431	0.0239463	SAOUHSC_00340	1160	77	787	471	567	395	1.3074	0.276374	SAOUHSC_00340	1160	77	215	360	395	170	1.0177	0.116332
SAOUHSC_00341	1103	95	2214	247	2339	403	0.8976	0.317478	SAOUHSC_00341	1103	95	2340	293	2002	370	1.11	0.186623	SAOUHSC_00341	1103	95	3399	1049	2749	691	1.2929	0.368567	SAOUHSC_00341	1103	95	1199	151	2002	370	0.5693	0.104384
SAOUHSC_00342	845	65	242	180	600	174	0.5458	0.136762	SAOUHSC_00342	845	65	395	272	421	129	1.2123	0.226778	SAOUHSC_00342	845	65	1155	544	1010	487	1.1348	0.307742	SAOUHSC_00342	845	65	269	94	421	129	0.6606	0.301362
SAOUHSC_00344	881	96	1551	1050	294	154	5.7951	0.103076	SAOUHSC_00344	881	96	2540	1638	242	162	10.3185	0.0805294	SAOUHSC_00344	881	96	511	373	489	306	1.1118	0.491392	SAOUHSC_00344	881	96	159	46	242	162	0.5086	0.0727466
SAOUHSC_00345	203	16	0	0	0	0	1		SAOUHSC_00345	203	16	0	0	0	0	1		SAOUHSC_00345	203	16	1	0	1	0	1	0.5	SAOUHSC_00345	203	16	0	0	0	0	1
SAOUHSC_00346	1097	101	6	31	46	176	0.1704	0.00781971	SAOUHSC_00346	1097	101	3	37	16	61	0.5256	0.387538	SAOUHSC_00346	1097	101	139	358	206	351	0.8925	0.145285	SAOUHSC_00346	1097	101	14	26	16	61	0.5256	0.394229
SAOUHSC_00347	191	18	36	28	27	131	0.4088	0.5	SAOUHSC_00347	191	18	31	21	23	107	0.4046	0.358867	SAOUHSC_00347	191	18	35	98	40	87	1.0469	0.271377	SAOUHSC_00347	191	18	5	53	23	107	0.4504	0.5
SAOUHSC_00348	296	24	0	0	0	0	1		SAOUHSC_00348	296	24	0	0	0	0	1		SAOUHSC_00348	296	24	1	1	0	0	3	0.0807984	SAOUHSC_00348	296	24	0	0	0	0	1
SAOUHSC_00349	503	36	0	1	0	0	2	0.162039	SAOUHSC_00349	503	36	0	0	0	0	1		SAOUHSC_00349	503	36	1	2	0	0	4	0.0801061	SAOUHSC_00349	503	36	0	0	0	0	1
SAOUHSC_00350	242	25	5	0	5	0	1	0.5	SAOUHSC_00350	242	25	2	0	2	0	1	0.5	SAOUHSC_00350	242	25	7	0	1	0	4	0.277845	SAOUHSC_00350	242	25	0	0	2	0	0.3333	0.163543
SAOUHSC_00351	938	102	71	127	144	235	0.5237	0.063462	SAOUHSC_00351	938	102	81	212	126	202	0.8936	0.102122	SAOUHSC_00351	938	102	372	520	223	301	1.701	0.437076	SAOUHSC_00351	938	102	81	33	126	202	0.3495	0.0108198
SAOUHSC_00352	311	37	175	856	352	589	1.0955	0.190034	SAOUHSC_00352	311	37	266	774	281	408	1.5087	0.490067	SAOUHSC_00352	311	37	547	700	522	473	1.253	0.406839	SAOUHSC_00352	311	37	147	230	281	408	0.5478	0.326635
SAOUHSC_00353	158	18	2	556	1	324	1.7147	0.384342	SAOUHSC_00353	158	18	3	662	2	286	2.3045	0.129593	SAOUHSC_00353	158	18	0	253	5	174	1.4111	0.30096	SAOUHSC_00353	158	18	1	88	2	286	0.3114	0.12055
SAOUHSC_00354	611	62	266	73	388	113	0.6773	0.107083	SAOUHSC_00354	611	62	474	66	382	121	1.0734	0.44542	SAOUHSC_00354	611	62	532	386	406	294	1.311	0.333859	SAOUHSC_00354	611	62	99	17	382	121	0.2321	0.067885
SAOUHSC_00355	368	36	244	43	169	89	1.112	0.197097	SAOUHSC_00355	368	36	254	69	150	38	1.7143	0.384005	SAOUHSC_00355	368	36	208	154	184	120	1.1902	0.366424	SAOUHSC_00355	368	36	110	173	150	38	1.5026	0.498337
SAOUHSC_00356	572	41	11	28	29	13	0.9302	0.127141	SAOUHSC_00356	572	41	13	11	9	32	0.5952	0.272718	SAOUHSC_00356	572	41	109	96	96	83	1.1444	0.182517	SAOUHSC_00356	572	41	10	1	9	32	0.2857	0.171546
SAOUHSC_00357	263	27	32	1	28	17	0.7391	0.0435034	SAOUHSC_00357	263	27	46	6	17	8	2.0385	0.155577	SAOUHSC_00357	263	27	61	39	46	21	1.4853	0.483497	SAOUHSC_00357	263	27	7	0	17	8	0.3077	0.0272824
SAOUHSC_00358	251	27	17	11	26	9	0.8056	0.354072	SAOUHSC_00358	251	27	15	14	26	15	0.7143	0.5	SAOUHSC_00358	251	27	46	68	31	15	2.4468	0.410391	SAOUHSC_00358	251	27	0	0	26	15	0.0238	0.0116044
SAOUHSC_00359	581	44	106	320	130	77	2.0529	0.144454	SAOUHSC_00359	581	44	213	380	98	63	3.6667	0.363278	SAOUHSC_00359	581	44	463	213	398	212	1.108	0.397762	SAOUHSC_00359	581	44	32	51	98	63	0.5185	0.174952
SAOUHSC_00360	383	38	96	161	117	196	0.8217	0.483445	SAOUHSC_00360	383	38	141	256	102	180	1.4064	0.332561	SAOUHSC_00360	383	38	302	361	352	237	1.1254	0.387671	SAOUHSC_00360	383	38	44	189	102	180	0.8269	0.389939
SAOUHSC_00362	626	63	110	35	201	83	0.5123	0.248231	SAOUHSC_00362	626	63	180	40	153	55	1.0574	0.330402	SAOUHSC_00362	626	63	339	414	205	277	1.5611	0.38098	SAOUHSC_00362	626	63	49	15	153	55	0.311	0.0915936
SAOUHSC_00363	293	35	68	39	127	95	0.4843	0.0756576	SAOUHSC_00363	293	35	46	26	61	77	0.5252	0.13453	SAOUHSC_00363	293	35	319	285	303	255	1.0823	0.494595	SAOUHSC_00363	293	35	70	40	61	77	0.7986	0.227945
SAOUHSC_00364	1523	107	68	10	64	1	1.197	0.202123	SAOUHSC_00364	1523	107	166	33	14	2	11.7647	0.0514668	SAOUHSC_00364	1523	107	713	113	895	178	0.77	0.156354	SAOUHSC_00364	1523	107	119	37	14	2	9.2353	0.0156094
SAOUHSC_00365	569	46	2	0	0	0	3	0.0792128	SAOUHSC_00365	569	46	1	1	1	0	1.5	0.282909	SAOUHSC_00365	569	46	10	1	53	6	0.2	0.161099	SAOUHSC_00365	569	46	13	13	1	0	13.5	0.00836065
SAOUHSC_00366	755	56	310	495	430	683	0.7235	0.250856	SAOUHSC_00366	755	56	398	433	312	658	0.8568	0.431246	SAOUHSC_00366	755	56	628	905	438	787	1.2512	0.371297	SAOUHSC_00366	755	56	132	578	312	658	0.7322	0.481393
SAOUHSC_00367	1388	105	478	702	1159	586	0.6764	0.253593	SAOUHSC_00367	1388	105	546	829	1036	549	0.8676	0.111505	SAOUHSC_00367	1388	105	1290	735	1160	662	1.1114	0.354316	SAOUHSC_00367	1388	105	164	134	1036	549	0.1885	0.0726069
SAOUHSC_00369	956	54	37	2	109	4	0.3509	0.103494	SAOUHSC_00369	956	54	68	5	45	4	1.48	0.397406	SAOUHSC_00369	956	54	109	10	102	44	0.8163	0.362472	SAOUHSC_00369	956	54	47	23	45	4	1.42	0.2759
SAOUHSC_00370	662	62	21	43	68	69	0.471	0.166679	SAOUHSC_00370	662	62	13	19	37	64	0.3235	0.0619832	SAOUHSC_00370	662	62	88	102	73	121	0.9795	0.44752	SAOUHSC_00370	662	62	8	21	37	64	0.2941	0.224712
SAOUHSC_00371	407	40	33	255	47	212	1.1115	0.404021	SAOUHSC_00371	407	40	36	294	44	193	1.3908	0.404665	SAOUHSC_00371	407	40	63	323	39	335	1.032	0.393258	SAOUHSC_00371	407	40	26	134	44	193	0.6765	0.495833
SAOUHSC_00372	578	38	8	4	0	8	1.4444	0.130021	SAOUHSC_00372	578	38	1	0	1	0	1	0.5	SAOUHSC_00372	578	38	10	66	32	66	0.7778	0.177284	SAOUHSC_00372	578	38	0	0	1	0	0.5	0.16186
SAOUHSC_00373	1268	132	145	4	94	16	1.3514	0.356051	SAOUHSC_00373	1268	132	68	2	114	4	0.5966	0.0491203	SAOUHSC_00373	1268	132	344	6	507	105	0.5726	0.0881246	SAOUHSC_00373	1268	132	16	3	114	4	0.1681	0.0137034
SAOUHSC_00374	1466	126	1	1	2	1	0.75	0.327358	SAOUHSC_00374	1466	126	1	3	6	0	0.7143	0.356939	SAOUHSC_00374	1466	126	3	3	10	5	0.4375	0.478518	SAOUHSC_00374	1466	126	0	0	6	0	0.1429	0.0415301
SAOUHSC_00375	1541	122	0	2	1	1	1	0.5	SAOUHSC_00375	1541	122	0	0	1	1	0.3333	0.0788622	SAOUHSC_00375	1541	122	1	2	1	0	2	0.158146	SAOUHSC_00375	1541	122	0	2	1	1	1	0.5
SAOUHSC_00376	536	67	53	17	122	6	0.5504	0.393941	SAOUHSC_00376	536	67	57	6	106	18	0.512	0.0830923	SAOUHSC_00376	536	67	94	72	101	73	0.9543	0.4261	SAOUHSC_00376	536	67	54	25	106	18	0.64	0.411433
SAOUHSC_00377	704	80	403	224	607	344	0.6597	0.0373077	SAOUHSC_00377	704	80	585	240	494	306	1.0312	0.123209	SAOUHSC_00377	704	80	766	535	658	415	1.2123	0.453445	SAOUHSC_00377	704	80	318	160	494	306	0.598	0.195651
SAOUHSC_00378	272	26	14	0	57	12	0.2143	0.194696	SAOUHSC_00378	272	26	15	2	37	19	0.3158	0.474755	SAOUHSC_00378	272	26	74	18	49	10	1.55	0.4737	SAOUHSC_00378	272	26	23	3	37	19	0.4737	0.351343
SAOUHSC_00381	359	39	158	8	291	40	0.503	0.11852	SAOUHSC_00381	359	39	174	9	277	7	0.6456	0.294312	SAOUHSC_00381	359	39	355	137	240	108	1.4126	0.37993	SAOUHSC_00381	359	39	57	6	277	7	0.2246	0.48668
SAOUHSC_00382	845	75	1527	175	1203	357	1.091	0.142271	SAOUHSC_00382	845	75	1696	283	1006	293	1.5231	0.0357391	SAOUHSC_00382	845	75	1340	679	1032	542	1.2825	0.279241	SAOUHSC_00382	845	75	296	188	1006	293	0.3731	0.153283
SAOUHSC_00383	680	64	188	73	426	97	0.5	0.102052	SAOUHSC_00383	680	64	306	84	414	94	0.7682	0.0325038	SAOUHSC_00383	680	64	836	413	635	324	1.3021	0.418569	SAOUHSC_00383	680	64	123	83	414	94	0.4067	0.0925769
SAOUHSC_00384	695	79	159	109	132	206	0.7935	0.106377	SAOUHSC_00384	695	79	664	157	107	119	3.6211	0.279239	SAOUHSC_00384	695	79	109	352	70	293	1.2692	0.327124	SAOUHSC_00384	695	79	30	103	107	119	0.5903	0.303796
SAOUHSC_00386	1070	86	84	227	154	359	0.607	0.213586	SAOUHSC_00386	1070	86	69	269	156	238	0.8582	0.0547327	SAOUHSC_00386	1070	86	434	554	358	525	1.1188	0.446311	SAOUHSC_00386	1070	86	77	532	156	238	1.5443	0.223945
SAOUHSC_00387	137	11	17	4	11	46	0.3793	0.5	SAOUHSC_00387	137	11	12	9	6	26	0.6667	0.5	SAOUHSC_00387	137	11	38	20	22	50	0.8082	0.370082	SAOUHSC_00387	137	11	11	2	6	26	0.4242	0.383941
SAOUHSC_00389	926	74	74	27	129	69	0.5126	0.0247186	SAOUHSC_00389	926	74	60	20	106	52	0.5094	0.0621293	SAOUHSC_00389	926	74	225	154	214	117	1.1446	0.398141	SAOUHSC_00389	926	74	74	10	106	52	0.5346	0.158632
SAOUHSC_00390	704	70	199	158	368	356	0.4938	0.329498	SAOUHSC_00390	704	70	241	221	323	336	0.7015	0.122128	SAOUHSC_00390	704	70	475	582	399	371	1.3722	0.439721	SAOUHSC_00390	704	70	145	145	323	336	0.4409	0.217225
SAOUHSC_00391	695	70	230	237	247	274	0.8966	0.195502	SAOUHSC_00391	695	70	278	467	189	226	1.7933	0.39493	SAOUHSC_00391	695	70	482	463	422	351	1.2222	0.369708	SAOUHSC_00391	695	70	246	115	189	226	0.8702	0.219824
SAOUHSC_00392	695	68	274	219	352	199	0.8949	0.430891	SAOUHSC_00392	695	68	241	198	265	194	0.9565	0.366172	SAOUHSC_00392	695	68	608	369	492	353	1.156	0.194582	SAOUHSC_00392	695	68	317	124	265	194	0.9609	0.266333
SAOUHSC_00393	698	69	264	57	293	68	0.8895	0.423255	SAOUHSC_00393	698	69	185	49	277	64	0.6871	0.247034	SAOUHSC_00393	698	69	328	220	233	179	1.3293	0.484701	SAOUHSC_00393	698	69	102	25	277	64	0.3743	0.168449
SAOUHSC_00394	698	70	388	50	260	123	1.1432	0.122784	SAOUHSC_00394	698	70	563	93	227	95	2.0341	0.127148	SAOUHSC_00394	698	70	516	298	338	186	1.5524	0.454323	SAOUHSC_00394	698	70	114	26	227	95	0.4365	0.212378
SAOUHSC_00395	683	67	18	18	40	119	0.2312	0.0760381	SAOUHSC_00395	683	67	0	59	46	121	0.3571	0.0104182	SAOUHSC_00395	683	67	195	229	147	163	1.3666	0.41112	SAOUHSC_00395	683	67	53	14	46	121	0.4048	0.101232
SAOUHSC_00397	1472	107	436	208	502	390	0.7223	0.174303	SAOUHSC_00397	1472	107	445	178	364	258	1.0016	0.5	SAOUHSC_00397	1472	107	665	581	680	514	1.0435	0.431637	SAOUHSC_00397	1472	107	400	120	364	258	0.8363	0.412122
SAOUHSC_00398	1211	122	181	143	169	176	0.9393	0.237629	SAOUHSC_00398	1211	122	267	128	183	126	1.2774	0.281373	SAOUHSC_00398	1211	122	205	390	205	320	1.1331	0.36041	SAOUHSC_00398	1211	122	84	44	183	126	0.4161	0.403848
SAOUHSC_00399	677	77	232	34	295	95	0.6829	0.359852	SAOUHSC_00399	677	77	283	51	203	90	1.1395	0.417581	SAOUHSC_00399	677	77	581	322	534	302	1.08	0.464287	SAOUHSC_00399	677	77	115	31	203	90	0.5	0.177369
SAOUHSC_00400	1508	132	172	865	283	994	0.8122	0.0990651	SAOUHSC_00400	1508	132	301	964	295	728	1.2363	0.391226	SAOUHSC_00400	1508	132	822	1501	587	1159	1.3303	0.359669	SAOUHSC_00400	1508	132	198	357	295	728	0.543	0.171319
SAOUHSC_00401	308	29	15	250	44	507	0.4819	0.180739	SAOUHSC_00401	308	29	11	277	50	364	0.6964	0.204448	SAOUHSC_00401	308	29	152	467	140	349	1.2653	0.496566	SAOUHSC_00401	308	29	14	82	50	364	0.2337	0.0461444
SAOUHSC_00402	818	74	189	149	469	298	0.4414	0.0971725	SAOUHSC_00402	818	74	194	240	332	220	0.7866	0.18826	SAOUHSC_00402	818	74	1048	344	947	329	1.0908	0.494585	SAOUHSC_00402	818	74	100	135	332	220	0.4268	0.0994324
SAOUHSC_00404	785	69	375	158	553	165	0.7427	0.25352	SAOUHSC_00404	785	69	415	193	359	132	1.2378	0.253907	SAOUHSC_00404	785	69	934	381	698	307	1.3082	0.354522	SAOUHSC_00404	785	69	136	101	359	132	0.4837	0.173971
SAOUHSC_00405	737	74	182	158	352	424	0.4389	0.0450154	SAOUHSC_00405	737	74	214	212	230	285	0.8275	0.239583	SAOUHSC_00405	737	74	289	473	235	359	1.2824	0.408204	SAOUHSC_00405	737	74	76	173	230	285	0.4845	0.142072
SAOUHSC_00406	1328	125	543	278	480	336	1.0061	0.318044	SAOUHSC_00406	1328	125	678	463	384	277	1.7251	0.173456	SAOUHSC_00406	1328	125	813	450	598	382	1.2885	0.208573	SAOUHSC_00406	1328	125	267	234	384	277	0.7583	0.244015
SAOUHSC_00407	323	29	9	127	51	153	0.6683	0.120781	SAOUHSC_00407	323	29	6	198	18	143	1.2654	0.476128	SAOUHSC_00407	323	29	183	281	150	213	1.2775	0.448916	SAOUHSC_00407	323	29	7	77	18	143	0.5247	0.274195
SAOUHSC_00408	314	30	77	43	139	47	0.6471	0.292503	SAOUHSC_00408	314	30	104	21	84	55	0.9	0.403918	SAOUHSC_00408	314	30	379	127	304	61	1.3852	0.375257	SAOUHSC_00408	314	30	73	11	84	55	0.6071	0.477888
SAOUHSC_00409	260	30	18	10	46	86	0.218	0.0130004	SAOUHSC_00409	260	30	42	38	38	122	0.5031	0.320335	SAOUHSC_00409	260	30	154	370	118	207	1.6104	0.455702	SAOUHSC_00409	260	30	11	47	38	122	0.3665	0.223317
SAOUHSC_00410	1202	89	811	96	831	246	0.8423	0.16977	SAOUHSC_00410	1202	89	990	64	498	175	1.5653	0.0831073	SAOUHSC_00410	1202	89	1001	487	695	314	1.4743	0.405604	SAOUHSC_00410	1202	89	637	38	498	175	1.003	0.116714
SAOUHSC_00412	1484	136	2	264	2	140	1.8671	0.263349	SAOUHSC_00412	1484	136	0	135	2	59	2.1935	0.239951	SAOUHSC_00412	1484	136	0	83	3	217	0.3801	0.12753	SAOUHSC_00412	1484	136	1	39	2	59	0.6613	0.368973
SAOUHSC_00413	2705	184	2	1	4	1	0.6667	0.351388	SAOUHSC_00413	2705	184	3	2	7	2	0.6	0.377899	SAOUHSC_00413	2705	184	5	2	2	6	0.8889	0.29774	SAOUHSC_00413	2705	184	6	1	7	2	0.8	0.498108
SAOUHSC_00414	362	33	1	0	1	0	1	0.5	SAOUHSC_00414	362	33	0	0	1	0	0.5	0.162349	SAOUHSC_00414	362	33	0	0	0	1	0.5	0.166099	SAOUHSC_00414	362	33	0	0	1	0	0.5	0.162349
SAOUHSC_00415	416	62	245	155	342	298	0.6256	0.341168	SAOUHSC_00415	416	62	586	169	222	296	1.4566	0.293952	SAOUHSC_00415	416	62	648	556	613	396	1.1931	0.313986	SAOUHSC_00415	416	62	521	182	222	296	1.3565	0.44531
SAOUHSC_00416	674	66	433	127	264	261	1.0665	0.277369	SAOUHSC_00416	674	66	449	107	262	180	1.2573	0.171742	SAOUHSC_00416	674	66	534	465	456	433	1.1236	0.356098	SAOUHSC_00416	674	66	171	105	262	180	0.6253	0.0765697
SAOUHSC_00417	734	60	1	11	15	25	0.3171	0.00917383	SAOUHSC_00417	734	60	5	0	19	20	0.15	0.149276	SAOUHSC_00417	734	60	72	57	75	38	1.1404	0.406935	SAOUHSC_00417	734	60	9	30	19	20	1	0.30647
SAOUHSC_00418	113	9	462	20	448	44	0.9797	0.385432	SAOUHSC_00418	113	9	633	37	360	25	1.7383	0.365648	SAOUHSC_00418	113	9	794	82	572	58	1.3899	0.388328	SAOUHSC_00418	113	9	728	20	360	25	1.9404	0.365648
SAOUHSC_00420	1337	135	0	0	2	3	0.1667	0.0124565	SAOUHSC_00420	1337	135	0	1	0	1	1	0.5	SAOUHSC_00420	1337	135	1	2	1	4	0.6667	0.237664	SAOUHSC_00420	1337	135	2	0	0	1	1.5	0.282212
SAOUHSC_00421	914	75	207	276	450	193	0.7516	0.403707	SAOUHSC_00421	914	75	266	455	370	169	1.337	0.282218	SAOUHSC_00421	914	75	457	396	382	254	1.3407	0.244677	SAOUHSC_00421	914	75	191	152	370	169	0.637	0.171266
SAOUHSC_00422	1142	93	1138	293	1104	328	0.9993	0.264612	SAOUHSC_00422	1142	93	1073	456	779	316	1.396	0.128315	SAOUHSC_00422	1142	93	1351	683	1359	536	1.0733	0.381622	SAOUHSC_00422	1142	93	587	183	779	316	0.7035	0.0629099
SAOUHSC_00423	1025	77	203	2	333	154	0.4221	0.0213582	SAOUHSC_00423	1025	77	240	18	340	109	0.5756	0.141342	SAOUHSC_00423	1025	77	545	349	496	235	1.2227	0.326806	SAOUHSC_00423	1025	77	47	60	340	109	0.24	0.137019
SAOUHSC_00424	659	72	320	173	721	320	0.4741	0.134117	SAOUHSC_00424	659	72	380	186	456	369	0.6864	0.0474779	SAOUHSC_00424	659	72	830	754	741	601	1.1802	0.42098	SAOUHSC_00424	659	72	107	148	456	369	0.3099	0.180915
SAOUHSC_00426	842	73	97	99	114	43	1.2468	0.300247	SAOUHSC_00426	842	73	130	129	69	55	2.08	0.299421	SAOUHSC_00426	842	73	305	115	189	85	1.5309	0.487125	SAOUHSC_00426	842	73	138	0	69	55	1.112	0.195125
SAOUHSC_00427	1004	109	2713	1034	2687	1064	0.9989	0.094367	SAOUHSC_00427	1004	109	4585	2156	2302	1285	1.879	0.400127	SAOUHSC_00427	1004	109	899	739	738	598	1.2259	0.307822	SAOUHSC_00427	1004	109	6171	3583	2302	1285	2.7188	0.300469
SAOUHSC_00428	269	30	48	51	95	128	0.4464	0.457549	SAOUHSC_00428	269	30	111	78	50	106	1.2102	0.400819	SAOUHSC_00428	269	30	153	165	141	125	1.1948	0.5	SAOUHSC_00428	269	30	41	30	50	106	0.4586	0.114134
SAOUHSC_00429	395	32	102	295	197	392	0.6746	0.368694	SAOUHSC_00429	395	32	186	409	98	381	1.2417	0.246106	SAOUHSC_00429	395	32	238	380	328	271	1.0317	0.474344	SAOUHSC_00429	395	32	111	129	98	381	0.5021	0.313877
SAOUHSC_00430	485	42	95	40	142	79	0.6126	0.119771	SAOUHSC_00430	485	42	129	90	149	27	1.2429	0.310981	SAOUHSC_00430	485	42	132	275	82	243	1.2515	0.453102	SAOUHSC_00430	485	42	42	7	149	27	0.2825	0.365413
SAOUHSC_00431	782	75	4112	813	335	109	11.0697	0.238361	SAOUHSC_00431	782	75	2742	726	167	28	17.699	0.0360264	SAOUHSC_00431	782	75	714	308	1081	360	0.7094	0.305304	SAOUHSC_00431	782	75	288	87	167	28	1.9184	0.41101
SAOUHSC_00433	1118	113	6970	1595	639	182	10.4209	0.0679092	SAOUHSC_00433	1118	113	5244	1412	335	66	16.5597	0.0282781	SAOUHSC_00433	1118	113	1252	565	1757	768	0.7197	0.467649	SAOUHSC_00433	1118	113	618	221	335	66	2.0896	0.397563
SAOUHSC_00434	884	93	637	358	1561	509	0.4809	0.266603	SAOUHSC_00434	884	93	611	448	1041	403	0.7336	0.155448	SAOUHSC_00434	884	93	1725	1421	1192	1290	1.2674	0.321153	SAOUHSC_00434	884	93	536	292	1041	403	0.5737	0.350203
SAOUHSC_00435	4499	354	1180	957	2022	1088	0.6872	0.294111	SAOUHSC_00435	4499	354	1382	1222	1725	1035	0.9435	0.110817	SAOUHSC_00435	4499	354	3075	1989	2900	1676	1.1066	0.435779	SAOUHSC_00435	4499	354	911	420	1725	1035	0.4824	0.0433254
SAOUHSC_00436	1463	124	552	651	1017	840	0.648	0.0947239	SAOUHSC_00436	1463	124	751	769	893	733	0.9348	0.144749	SAOUHSC_00436	1463	124	1307	1188	945	962	1.3082	0.336286	SAOUHSC_00436	1463	124	432	174	893	733	0.3731	0.129601
SAOUHSC_00437	1427	117	889	796	1372	578	0.8642	0.271295	SAOUHSC_00437	1427	117	847	720	1009	451	1.0732	0.252887	SAOUHSC_00437	1427	117	2311	1001	1711	831	1.3028	0.404716	SAOUHSC_00437	1427	117	598	328	1009	451	0.6345	0.0816546
SAOUHSC_00438	1640	130	2418	562	2521	1077	0.8283	0.0424074	SAOUHSC_00438	1640	130	2393	603	1977	809	1.0753	0.0785618	SAOUHSC_00438	1640	130	2764	1219	2023	953	1.3383	0.220094	SAOUHSC_00438	1640	130	953	266	1977	809	0.4377	0.0368589
SAOUHSC_00439	728	54	264	15	343	51	0.7089	0.240842	SAOUHSC_00439	728	54	290	23	205	38	1.2869	0.14749	SAOUHSC_00439	728	54	606	129	491	121	1.2007	0.344025	SAOUHSC_00439	728	54	120	13	205	38	0.5492	0.0587709
SAOUHSC_00441	524	48	203	322	246	782	0.5112	0.235173	SAOUHSC_00441	524	48	217	333	268	615	0.6233	0.299205	SAOUHSC_00441	524	48	425	539	444	327	1.25	0.287997	SAOUHSC_00441	524	48	81	111	268	615	0.2183	0.218565
SAOUHSC_00442	1673	121	0	0	2	1	0.25	0.041525	SAOUHSC_00442	1673	121	3	3	2	0	2.3333	0.0773532	SAOUHSC_00442	1673	121	0	1	0	1	1	0.5	SAOUHSC_00442	1673	121	1	0	2	0	0.6667	0.282254
SAOUHSC_00444	317	19	1	0	0	0	2	0.165107	SAOUHSC_00444	317	19	0	0	1	0	0.5	0.165107	SAOUHSC_00444	317	19	0	1	1	0	1	0.5	SAOUHSC_00444	317	19	1	0	1	0	1	0.5
SAOUHSC_00445	596	56	0	0	0	0	1		SAOUHSC_00445	596	56	0	0	0	0	1		SAOUHSC_00445	596	56	2	1	0	7	0.5	0.494049	SAOUHSC_00445	596	56	0	0	0	0	1
SAOUHSC_00450	1337	120	37	16	28	20	1.102	0.343727	SAOUHSC_00450	1337	120	16	19	31	3	1.0286	0.5	SAOUHSC_00450	1337	120	165	89	269	118	0.6572	0.212977	SAOUHSC_00450	1337	120	25	1	31	3	0.7714	0.124358
SAOUHSC_00451	617	56	2	0	0	1	1.5	0.282721	SAOUHSC_00451	617	56	2	1	1	0	2	0.158099	SAOUHSC_00451	617	56	1	0	2	0	0.6667	0.283587	SAOUHSC_00451	617	56	0	1	1	0	1	0.5
SAOUHSC_00452	329	25	59	79	275	210	0.286	0.481516	SAOUHSC_00452	329	25	58	78	220	208	0.3193	0.479548	SAOUHSC_00452	329	25	316	367	299	305	1.1306	0.397169	SAOUHSC_00452	329	25	136	55	220	208	0.4476	0.345527
SAOUHSC_00454	839	80	3	1	3	3	0.7143	0.159147	SAOUHSC_00454	839	80	2	1	0	1	2	0.158269	SAOUHSC_00454	839	80	1	0	0	0	2	0.161699	SAOUHSC_00454	839	80	0	0	0	1	0.5	0.160172
SAOUHSC_00455	803	81	79	353	261	1685	0.2224	0.101967	SAOUHSC_00455	803	81	43	436	246	1619	0.2572	0.027936	SAOUHSC_00455	803	81	734	2165	613	1076	1.716	0.473782	SAOUHSC_00455	803	81	60	648	246	1619	0.38	0.229721
SAOUHSC_00456	317	21	0	2	0	4	0.6	0.5	SAOUHSC_00456	317	21	0	1	1	5	0.2857	0.279493	SAOUHSC_00456	317	21	0	13	1	9	1.2727	0.334814	SAOUHSC_00456	317	21	0	0	1	5	0.1429	0.0798961
SAOUHSC_00457	725	60	273	219	391	360	0.6556	0.172138	SAOUHSC_00457	725	60	273	164	299	292	0.7399	0.304112	SAOUHSC_00457	725	60	439	589	648	426	0.9572	0.23192	SAOUHSC_00457	725	60	76	134	299	292	0.3564	0.049792
SAOUHSC_00458	248	25	36	61	39	32	1.3611	0.238755	SAOUHSC_00458	248	25	26	115	48	40	1.5955	0.218113	SAOUHSC_00458	248	25	62	91	100	114	0.7163	0.380333	SAOUHSC_00458	248	25	8	23	48	40	0.3596	0.168146
SAOUHSC_00459	839	81	492	318	478	455	0.8683	0.190047	SAOUHSC_00459	839	81	776	406	331	353	1.727	0.269844	SAOUHSC_00459	839	81	793	1048	777	1087	0.9877	0.288186	SAOUHSC_00459	839	81	183	312	331	353	0.7241	0.397452
SAOUHSC_00461	1973	184	4	1	2	2	1.2	0.369095	SAOUHSC_00461	1973	184	7	2	1	3	2	0.1797	SAOUHSC_00461	1973	184	28	0	23	2	1.1154	0.123449	SAOUHSC_00461	1973	184	15	1	1	3	3.4	0.367722
SAOUHSC_00462	773	58	1	276	5	231	1.173	0.498765	SAOUHSC_00462	773	58	0	296	0	173	1.7069	0.207617	SAOUHSC_00462	773	58	41	184	17	187	1.1024	0.403453	SAOUHSC_00462	773	58	15	75	0	173	0.523	0.330173
SAOUHSC_00463	536	43	32	17	24	78	0.4854	0.245663	SAOUHSC_00463	536	43	6	18	21	22	0.5682	0.173925	SAOUHSC_00463	536	43	92	72	94	62	1.051	0.4261	SAOUHSC_00463	536	43	16	5	21	22	0.5	0.0976537
SAOUHSC_00464	893	80	14	8	19	7	0.8519	0.370239	SAOUHSC_00464	893	80	26	2	26	6	0.8788	0.498974	SAOUHSC_00464	893	80	24	28	25	45	0.7465	0.173216	SAOUHSC_00464	893	80	8	2	26	6	0.3333	0.498974
SAOUHSC_00465	263	16	4	373	0	388	0.9717	0.368986	SAOUHSC_00465	263	16	0	743	0	354	2.0958	0.378372	SAOUHSC_00465	263	16	4	469	9	232	1.9587	0.427665	SAOUHSC_00465	263	16	0	1043	0	354	2.9408	0.38783
SAOUHSC_00466	848	78	0	32	2	120	0.2683	0.0586262	SAOUHSC_00466	848	78	1	28	0	77	0.3846	0.18364	SAOUHSC_00466	848	78	0	277	1	153	1.7935	0.482163	SAOUHSC_00466	848	78	1	110	0	77	1.4359	0.489531
SAOUHSC_00467	824	76	4	25	1	117	0.2521	0.0733028	SAOUHSC_00467	824	76	0	41	2	37	1.05	0.0310487	SAOUHSC_00467	824	76	4	262	11	278	0.9207	0.168977	SAOUHSC_00467	824	76	1	20	2	37	0.55	0.032794
SAOUHSC_00468	380	26	4	113	3	229	0.5064	0.385025	SAOUHSC_00468	380	26	12	205	0	183	1.1848	0.280914	SAOUHSC_00468	380	26	23	348	16	224	1.5436	0.478782	SAOUHSC_00468	380	26	4	154	0	183	0.8641	0.379564
SAOUHSC_00469	302	20	1372	790	1832	2379	0.5135	0.317135	SAOUHSC_00469	302	20	2159	1170	1646	2278	0.8484	0.317445	SAOUHSC_00469	302	20	1105	1845	716	858	1.8737	0.403885	SAOUHSC_00469	302	20	1525	1866	1646	2278	0.8642	0.358646
SAOUHSC_00471	1352	98	0	2	0	0	3	0.0789142	SAOUHSC_00471	1352	98	1	0	2	0	0.6667	0.282348	SAOUHSC_00471	1352	98	0	1	1	1	0.6667	0.282844	SAOUHSC_00471	1352	98	0	0	2	0	0.3333	0.0789142
SAOUHSC_00472	965	83	0	3	1	0	2	0.158284	SAOUHSC_00472	965	83	1	3	2	2	1	0.355714	SAOUHSC_00472	965	83	1	1	1	2	0.75	0.327336	SAOUHSC_00472	965	83	3	0	2	2	0.8	0.352292
SAOUHSC_00474	653	50	121	364	188	622	0.5993	0.299936	SAOUHSC_00474	653	50	104	202	139	454	0.5168	0.280367	SAOUHSC_00474	653	50	132	498	200	450	0.9693	0.420836	SAOUHSC_00474	653	50	31	45	139	454	0.1296	0.0956232
SAOUHSC_00475	572	48	0	1	0	0	2	0.161189	SAOUHSC_00475	572	48	1	2	0	0	4	0.0413575	SAOUHSC_00475	572	48	0	0	1	2	0.25	0.0410685	SAOUHSC_00475	572	48	0	1	0	0	2	0.161189
SAOUHSC_00477	3506	280	294	927	97	64	7.5432	0.235718	SAOUHSC_00477	3506	280	282	620	88	28	7.7179	0.0289857	SAOUHSC_00477	3506	280	193	88	228	158	0.7287	0.159502	SAOUHSC_00477	3506	280	7	54	88	28	0.5299	0.105724
SAOUHSC_00479	1526	165	3	32	2	1	9	0.0469861	SAOUHSC_00479	1526	165	2	48	4	0	10.2	0.10072	SAOUHSC_00479	1526	165	83	36	65	90	0.7692	0.482469	SAOUHSC_00479	1526	165	0	0	4	0	0.2	0.0415541
SAOUHSC_00480	1193	96	170	59	166	72	0.9623	0.192108	SAOUHSC_00480	1193	96	104	145	58	69	1.9531	0.271169	SAOUHSC_00480	1193	96	548	307	456	320	1.1017	0.215437	SAOUHSC_00480	1193	96	41	82	58	69	0.9688	0.422283
SAOUHSC_00481	263	26	551	0	542	1	1.0147	0.361938	SAOUHSC_00481	263	26	728	0	428	1	1.6953	0.277249	SAOUHSC_00481	263	26	746	1	612	0	1.2202	0.400245	SAOUHSC_00481	263	26	198	1	428	1	0.4651	0.359686
SAOUHSC_00482	392	23	1	0	0	1	1	0.5	SAOUHSC_00482	392	23	0	1	0	0	2	0.163973	SAOUHSC_00482	392	23	0	0	0	0	1		SAOUHSC_00482	392	23	0	0	0	0	1
SAOUHSC_00483	401	30	21	2	50	0	0.4706	0.353933	SAOUHSC_00483	401	30	95	2	62	0	1.5556	0.497579	SAOUHSC_00483	401	30	319	31	260	94	0.9887	0.434356	SAOUHSC_00483	401	30	131	32	62	0	2.6032	0.104684
SAOUHSC_00484	1295	137	2	4	0	0	7	0.00696108	SAOUHSC_00484	1295	137	14	3	2	3	3	0.37665	SAOUHSC_00484	1295	137	20	2	20	2	1	0.238529	SAOUHSC_00484	1295	137	13	4	2	3	3	0.373609
SAOUHSC_00485	539	61	0	0	0	0	1		SAOUHSC_00485	539	61	0	0	0	1	0.5	0.160647	SAOUHSC_00485	539	61	1	0	0	3	0.5	0.157609	SAOUHSC_00485	539	61	0	1	0	1	1	0.5
SAOUHSC_00486	2093	165	6	61	28	340	0.1843	0.194352	SAOUHSC_00486	2093	165	4	47	7	350	0.1453	0.139055	SAOUHSC_00486	2093	165	50	439	74	484	0.8766	0.344845	SAOUHSC_00486	2093	165	6	11	7	350	0.0503	0.13815
SAOUHSC_00487	881	63	92	132	96	326	0.5319	0.332801	SAOUHSC_00487	881	63	61	198	50	264	0.8254	0.244204	SAOUHSC_00487	881	63	237	463	309	378	1.0189	0.378152	SAOUHSC_00487	881	63	102	92	50	264	0.619	0.23715
SAOUHSC_00488	932	81	143	247	298	990	0.3033	0.389877	SAOUHSC_00488	932	81	123	333	272	770	0.4382	0.129267	SAOUHSC_00488	932	81	398	850	203	349	2.2586	0.482505	SAOUHSC_00488	932	81	274	630	272	770	0.8677	0.269129
SAOUHSC_00489	803	64	0	0	1	0	0.5	0.160553	SAOUHSC_00489	803	64	2	1	2	1	1	0.5	SAOUHSC_00489	803	64	4	0	1	1	1.6667	0.496846	SAOUHSC_00489	803	64	2	0	2	1	0.75	0.284148
SAOUHSC_00490	365	32	0	0	1	0	0.5	0.162466	SAOUHSC_00490	365	32	0	2	0	0	3	0.0794587	SAOUHSC_00490	365	32	0	0	0	0	1		SAOUHSC_00490	365	32	0	0	0	0	1
SAOUHSC_00491	476	42	0	0	1	3	0.2	0.0792701	SAOUHSC_00491	476	42	0	0	4	10	0.0667	0.0792701	SAOUHSC_00491	476	42	21	16	3	49	0.717	0.252229	SAOUHSC_00491	476	42	5	2	4	10	0.5333	0.497604
SAOUHSC_00493	1487	125	1	1	0	3	0.75	0.327358	SAOUHSC_00493	1487	125	2	3	0	3	1.5	0.238637	SAOUHSC_00493	1487	125	0	3	1	0	2	0.158159	SAOUHSC_00493	1487	125	0	1	0	3	0.5	0.15841
SAOUHSC_00497	1382	140	108	14	189	38	0.5395	0.110037	SAOUHSC_00497	1382	140	140	24	104	27	1.25	0.373754	SAOUHSC_00497	1382	140	279	239	290	210	1.0359	0.40561	SAOUHSC_00497	1382	140	52	13	104	27	0.5	0.221724
SAOUHSC_00499	887	70	5	10	1	3	3.2	0.348176	SAOUHSC_00499	887	70	0	7	1	0	4	0.281152	SAOUHSC_00499	887	70	3	13	29	62	0.1848	0.0317894	SAOUHSC_00499	887	70	0	1	1	0	1	0.5
SAOUHSC_00500	560	66	10	117	3	7	11.6364	0.264402	SAOUHSC_00500	560	66	0	65	1	7	7.3333	0.361727	SAOUHSC_00500	560	66	6	92	16	177	0.5103	0.0352092	SAOUHSC_00500	560	66	0	6	1	7	0.7778	0.353266
SAOUHSC_00501	1214	119	258	859	822	1217	0.548	0.058205	SAOUHSC_00501	1214	119	141	553	679	1027	0.4071	0.0027096	SAOUHSC_00501	1214	119	1164	1591	1018	1317	1.1798	0.448114	SAOUHSC_00501	1214	119	43	90	679	1027	0.0785	0.00212191
SAOUHSC_00502	461	44	43	1654	112	1763	0.9051	0.417771	SAOUHSC_00502	461	44	86	1964	60	1182	1.65	0.316901	SAOUHSC_00502	461	44	161	1611	205	1762	0.9009	0.481112	SAOUHSC_00502	461	44	16	1189	60	1182	0.9702	0.417771
SAOUHSC_00503	488	26	69	194	119	238	0.7374	0.345811	SAOUHSC_00503	488	26	125	367	121	322	1.1104	0.497193	SAOUHSC_00503	488	26	203	308	209	161	1.3801	0.470355	SAOUHSC_00503	488	26	13	31	121	322	0.1014	0.324006
SAOUHSC_00504	1007	97	1391	3111	1651	9765	0.3944	0.326375	SAOUHSC_00504	1007	97	1529	3111	1348	8477	0.4723	0.400848	SAOUHSC_00504	1007	97	2925	11574	2353	7090	1.5354	0.327935	SAOUHSC_00504	1007	97	595	2273	1348	8477	0.292	0.159695
SAOUHSC_00505	2456	204	711	1372	1289	3695	0.4181	0.137763	SAOUHSC_00505	2456	204	610	997	883	2851	0.4305	0.0119659	SAOUHSC_00505	2456	204	1122	2452	670	1312	1.8028	0.321191	SAOUHSC_00505	2456	204	287	567	883	2851	0.2289	0.0644525
SAOUHSC_00507	1334	103	239	101	718	167	0.3849	0.257205	SAOUHSC_00507	1334	103	388	146	683	83	0.6975	0.499289	SAOUHSC_00507	1334	103	610	445	403	363	1.3768	0.421607	SAOUHSC_00507	1334	103	529	126	683	83	0.8553	0.371555
SAOUHSC_00508	1055	117	885	525	946	694	0.8598	0.21163	SAOUHSC_00508	1055	117	821	648	746	518	1.1621	0.453471	SAOUHSC_00508	1055	117	1163	1077	1223	996	1.0095	0.446261	SAOUHSC_00508	1055	117	516	385	746	518	0.713	0.315208
SAOUHSC_00509	1454	115	5	1	3	12	0.4375	0.355497	SAOUHSC_00509	1454	115	5	3	3	2	1.5	0.366684	SAOUHSC_00509	1454	115	12	7	15	34	0.4	0.366104	SAOUHSC_00509	1454	115	3	13	3	2	2.8333	0.5
SAOUHSC_00510	647	50	2	0	0	22	0.1304	0.282831	SAOUHSC_00510	647	50	0	0	0	0	1		SAOUHSC_00510	647	50	2	19	6	29	0.6111	0.205878	SAOUHSC_00510	647	50	0	3	0	0	4	0.0791704
SAOUHSC_00511	1400	131	0	0	2	1	0.25	0.0415332	SAOUHSC_00511	1400	131	1	2	4	1	0.6667	0.238688	SAOUHSC_00511	1400	131	2	2	0	1	2.5	0.0887326	SAOUHSC_00511	1400	131	1	1	4	1	0.5	0.127351
SAOUHSC_00512	404	45	148	9	81	37	1.3277	0.0835142	SAOUHSC_00512	404	45	76	2	63	18	0.9634	0.13305	SAOUHSC_00512	404	45	190	139	162	104	1.236	0.407712	SAOUHSC_00512	404	45	2	21	63	18	0.2927	0.13042
SAOUHSC_00513	746	63	77	10	48	3	1.6923	0.493052	SAOUHSC_00513	746	63	44	10	22	3	2.1154	0.298294	SAOUHSC_00513	746	63	321	69	337	96	0.9009	0.22836	SAOUHSC_00513	746	63	17	0	22	3	0.6923	0.01665
SAOUHSC_00514	524	42	105	190	94	113	1.4231	0.304758	SAOUHSC_00514	524	42	120	203	99	91	1.6963	0.238082	SAOUHSC_00514	524	42	207	298	169	351	0.9712	0.417771	SAOUHSC_00514	524	42	15	57	99	91	0.3822	0.0628273
SAOUHSC_00515	569	56	25	327	117	316	0.8134	0.476356	SAOUHSC_00515	569	56	45	312	98	235	1.0719	0.429162	SAOUHSC_00515	569	56	286	776	220	627	1.2535	0.444831	SAOUHSC_00515	569	56	25	102	98	235	0.3832	0.430176
SAOUHSC_00516	218	22	6	0	14	0	0.4667	0.284093	SAOUHSC_00516	218	22	0	1	4	0	0.4	0.5	SAOUHSC_00516	218	22	40	0	53	0	0.7593	0.5	SAOUHSC_00516	218	22	0	0	4	0	0.2	0.164217
SAOUHSC_00517	548	41	0	0	0	0	1		SAOUHSC_00517	548	41	0	1	1	2	0.5	0.157888	SAOUHSC_00517	548	41	0	1	3	0	0.5	0.5	SAOUHSC_00517	548	41	0	0	1	2	0.25	0.0413092
SAOUHSC_00518	422	36	0	0	2	1	0.25	0.0412628	SAOUHSC_00518	422	36	0	2	0	0	3	0.0793689	SAOUHSC_00518	422	36	2	0	0	1	1.5	0.284546	SAOUHSC_00518	422	36	0	0	0	0	1
SAOUHSC_00519	692	57	1	0	1	1	0.6667	0.282705	SAOUHSC_00519	692	57	1	1	2	1	0.75	0.327348	SAOUHSC_00519	692	57	2	0	2	1	0.75	0.287043	SAOUHSC_00519	692	57	0	1	2	1	0.5	0.158109
SAOUHSC_00520	500	43	0	0	1	1	0.3333	0.079252	SAOUHSC_00520	500	43	0	0	0	0	1		SAOUHSC_00520	500	43	0	1	1	0	1	0.5	SAOUHSC_00520	500	43	0	0	0	0	1
SAOUHSC_00521	368	29	1	0	0	0	2	0.162863	SAOUHSC_00521	368	29	0	0	0	0	1		SAOUHSC_00521	368	29	1	0	0	0	2	0.167143	SAOUHSC_00521	368	29	0	0	0	0	1
SAOUHSC_00523	608	47	169	135	80	204	1.0702	0.110127	SAOUHSC_00523	608	47	204	164	65	150	1.7083	0.323895	SAOUHSC_00523	608	47	315	488	286	285	1.4056	0.41405	SAOUHSC_00523	608	47	151	94	65	150	1.1389	0.314514
SAOUHSC_00524	3410	270	39	2	47	3	0.8235	0.499442	SAOUHSC_00524	3410	270	42	6	40	2	1.1395	0.325626	SAOUHSC_00524	3410	270	30	4	32	1	1.0294	0.234258	SAOUHSC_00524	3410	270	39	1	40	2	0.9535	0.309275
SAOUHSC_00525	3596	288	5	23	6	15	1.3182	0.232906	SAOUHSC_00525	3596	288	5	25	6	16	1.3478	0.172569	SAOUHSC_00525	3596	288	9	16	6	9	1.625	0.493683	SAOUHSC_00525	3596	288	1	18	6	16	0.8696	0.389455
SAOUHSC_00526	254	22	0	1	0	0	2	0.164217	SAOUHSC_00526	254	22	0	0	0	0	1		SAOUHSC_00526	254	22	0	1	0	2	0.6667	0.286245	SAOUHSC_00526	254	22	0	0	0	0	1
SAOUHSC_00527	413	39	0	0	2	0	0.3333	0.0793137	SAOUHSC_00527	413	39	2	1	0	1	2	0.157847	SAOUHSC_00527	413	39	1	2	1	0	2	0.15697	SAOUHSC_00527	413	39	0	0	0	1	0.5	0.161777
SAOUHSC_00528	470	43	0	2	0	0	3	0.079252	SAOUHSC_00528	470	43	0	0	0	1	0.5	0.161485	SAOUHSC_00528	470	43	2	1	0	0	4	0.0409992	SAOUHSC_00528	470	43	0	0	0	1	0.5	0.161485
SAOUHSC_00529	2081	153	1	2	1	0	2	0.158455	SAOUHSC_00529	2081	153	1	0	1	0	1	0.5	SAOUHSC_00529	2081	153	1	1	2	2	0.6	0.205942	SAOUHSC_00529	2081	153	0	1	1	0	1	0.5
SAOUHSC_00530	1184	82	2	2	3	0	1.25	0.352287	SAOUHSC_00530	1184	82	1	0	0	0	2	0.160135	SAOUHSC_00530	1184	82	0	1	2	0	0.6667	0.283038	SAOUHSC_00530	1184	82	2	0	0	0	3	0.0789658
SAOUHSC_00531	1175	103	116	23	334	60	0.3544	0.288943	SAOUHSC_00531	1175	103	172	25	269	44	0.6306	0.261251	SAOUHSC_00531	1175	103	614	344	621	269	1.0763	0.346644	SAOUHSC_00531	1175	103	691	77	269	44	2.449	0.442457
SAOUHSC_00532	1187	104	205	48	195	106	0.8411	0.113496	SAOUHSC_00532	1187	104	173	37	147	122	0.7815	0.258092	SAOUHSC_00532	1187	104	391	538	463	377	1.1058	0.437262	SAOUHSC_00532	1187	104	99	70	147	122	0.6296	0.0797686
SAOUHSC_00533	878	78	477	204	1154	667	0.3743	0.29813	SAOUHSC_00533	878	78	540	167	939	459	0.5061	0.265178	SAOUHSC_00533	878	78	1377	1437	946	1034	1.421	0.43879	SAOUHSC_00533	878	78	426	166	939	459	0.4239	0.209194
SAOUHSC_00534	1637	170	804	303	1443	336	0.6225	0.306945	SAOUHSC_00534	1637	170	1038	377	1134	320	0.9732	0.312125	SAOUHSC_00534	1637	170	2062	639	1645	558	1.226	0.281675	SAOUHSC_00534	1637	170	547	125	1134	320	0.4625	0.0726821
SAOUHSC_00535	965	94	226	486	279	300	1.2293	0.111901	SAOUHSC_00535	965	94	308	538	194	336	1.5951	0.494574	SAOUHSC_00535	965	94	877	1154	903	1138	0.9951	0.459095	SAOUHSC_00535	965	94	106	229	194	336	0.6328	0.125564
SAOUHSC_00536	1076	100	1	23	0	39	0.625	0.5	SAOUHSC_00536	1076	100	6	31	7	39	0.8085	0.240027	SAOUHSC_00536	1076	100	5	33	5	24	1.3	0.0648462	SAOUHSC_00536	1076	100	3	22	7	39	0.5532	0.497448
SAOUHSC_00537	173	18	0	1	0	1	1	0.5	SAOUHSC_00537	173	18	0	3	0	4	0.8	0.5	SAOUHSC_00537	173	18	0	16	0	7	2.125	0.5	SAOUHSC_00537	173	18	0	0	0	4	0.2	0.16547
SAOUHSC_00538	683	65	142	52	190	83	0.7117	0.232865	SAOUHSC_00538	683	65	108	35	155	76	0.6207	0.263954	SAOUHSC_00538	683	65	253	171	273	101	1.1333	0.369364	SAOUHSC_00538	683	65	179	11	155	76	0.8233	0.259122
SAOUHSC_00539	662	59	126	88	62	112	1.2286	0.406671	SAOUHSC_00539	662	59	145	168	70	124	1.6103	0.229572	SAOUHSC_00539	662	59	165	107	147	120	1.0187	0.100898	SAOUHSC_00539	662	59	47	32	70	124	0.4103	0.340417
SAOUHSC_00540	617	69	157	30	136	96	0.8069	0.0536271	SAOUHSC_00540	617	69	251	20	117	72	1.4316	0.0580275	SAOUHSC_00540	617	69	282	262	224	168	1.3868	0.350435	SAOUHSC_00540	617	69	59	53	117	72	0.5947	0.194607
SAOUHSC_00541	470	43	116	40	81	64	1.0753	0.130738	SAOUHSC_00541	470	43	56	37	33	44	1.2051	0.483257	SAOUHSC_00541	470	43	112	197	259	269	0.586	0.42367	SAOUHSC_00541	470	43	27	1	33	44	0.3718	0.0944349
SAOUHSC_00542	869	78	410	266	697	329	0.6592	0.129676	SAOUHSC_00542	869	78	568	424	565	261	1.2007	0.114929	SAOUHSC_00542	869	78	875	702	740	769	1.045	0.482936	SAOUHSC_00542	869	78	189	208	565	261	0.4813	0.0689455
SAOUHSC_00543	566	52	1	1	1	3	0.6	0.205377	SAOUHSC_00543	566	52	1	3	0	0	5	0.0413828	SAOUHSC_00543	566	52	5	15	25	2	0.75	0.485971	SAOUHSC_00543	566	52	0	2	0	0	3	0.0791479
SAOUHSC_00544	2987	250	1023	978	811	1125	1.0336	0.0356696	SAOUHSC_00544	2987	250	1484	1069	611	992	1.5923	0.132288	SAOUHSC_00544	2987	250	1318	2453	1082	1887	1.27	0.458929	SAOUHSC_00544	2987	250	347	556	611	992	0.5636	0.0994327
SAOUHSC_00545	4049	359	1297	2006	2788	4616	0.4462	0.00306054	SAOUHSC_00545	4049	359	1671	2587	2439	4239	0.6377	0.0113485	SAOUHSC_00545	4049	359	3595	7931	1492	2543	2.856	0.0758653	SAOUHSC_00545	4049	359	1267	2202	2439	4239	0.5195	0.0564755
SAOUHSC_00547	1472	135	319	1592	443	1590	0.94	0.0576667	SAOUHSC_00547	1472	135	276	2225	302	1316	1.5454	0.0222046	SAOUHSC_00547	1472	135	842	2052	734	1504	1.293	0.411303	SAOUHSC_00547	1472	135	209	736	302	1316	0.5843	0.0133193
SAOUHSC_00548	1490	157	814	224	857	376	0.842	0.217914	SAOUHSC_00548	1490	157	811	242	612	359	1.0844	0.0692434	SAOUHSC_00548	1490	157	1233	767	1185	780	1.0178	0.405345	SAOUHSC_00548	1490	157	218	129	612	359	0.358	0.239693
SAOUHSC_00549	878	75	0	0	1	0	0.5	0.160274	SAOUHSC_00549	878	75	1	0	1	0	1	0.5	SAOUHSC_00549	878	75	0	2	2	1	0.75	0.327331	SAOUHSC_00549	878	75	0	0	1	0	0.5	0.160274
SAOUHSC_00550	665	53	0	125	3	44	2.625	0.0487556	SAOUHSC_00550	665	53	1	70	6	16	3.1304	0.19029	SAOUHSC_00550	665	53	41	111	19	81	1.5149	0.470039	SAOUHSC_00550	665	53	2	12	6	16	0.6522	0.0468446
SAOUHSC_00551	362	30	32	102	3	100	1.2981	0.48908	SAOUHSC_00551	362	30	3	29	1	109	0.2973	0.204145	SAOUHSC_00551	362	30	6	219	19	161	1.2486	0.484089	SAOUHSC_00551	362	30	11	64	1	109	0.6847	0.5
SAOUHSC_00552	758	65	126	140	44	221	1.0038	0.32499	SAOUHSC_00552	758	65	145	172	69	161	1.3766	0.246638	SAOUHSC_00552	758	65	323	413	219	316	1.375	0.364018	SAOUHSC_00552	758	65	52	100	69	161	0.6623	0.00744994
SAOUHSC_00553	632	59	247	421	247	286	1.2528	0.0913555	SAOUHSC_00553	632	59	343	634	195	179	2.608	0.133874	SAOUHSC_00553	632	59	219	376	280	338	0.9628	0.434633	SAOUHSC_00553	632	59	117	150	195	179	0.7147	0.191735
SAOUHSC_00554	503	33	374	956	309	938	1.0665	0.2825	SAOUHSC_00554	503	33	404	1395	233	935	1.5398	0.430461	SAOUHSC_00554	503	33	525	1187	476	916	1.2297	0.472801	SAOUHSC_00554	503	33	206	392	233	935	0.5124	0.398509
SAOUHSC_00555	647	57	27	353	73	299	1.0214	0.1573	SAOUHSC_00555	647	57	45	380	27	223	1.6972	0.436757	SAOUHSC_00555	647	57	263	613	160	612	1.1345	0.433876	SAOUHSC_00555	647	57	46	313	27	223	1.4343	0.432387
SAOUHSC_00556	1400	141	645	481	512	636	0.9809	0.253026	SAOUHSC_00556	1400	141	786	470	454	635	1.1532	0.106943	SAOUHSC_00556	1400	141	1046	1068	963	917	1.1244	0.405097	SAOUHSC_00556	1400	141	289	259	454	635	0.5037	0.087802
SAOUHSC_00557	1376	127	1310	1142	1560	1637	0.767	0.100158	SAOUHSC_00557	1376	127	1707	1136	1357	1182	1.1197	0.0481239	SAOUHSC_00557	1376	127	1895	1886	1784	1712	1.0815	0.401309	SAOUHSC_00557	1376	127	887	598	1357	1182	0.585	0.0646302
SAOUHSC_00558	1139	81	131	89	266	110	0.5862	0.113176	SAOUHSC_00558	1139	81	267	69	286	137	0.7948	0.149029	SAOUHSC_00558	1139	81	360	275	361	199	1.1337	0.434768	SAOUHSC_00558	1139	81	104	79	286	137	0.434	0.213401
SAOUHSC_00559	365	38	82	287	222	356	0.639	0.297122	SAOUHSC_00559	365	38	158	308	178	299	0.977	0.280854	SAOUHSC_00559	365	38	371	599	298	453	1.2912	0.41647	SAOUHSC_00559	365	38	79	168	178	299	0.5188	0.364913
SAOUHSC_00560	269	24	43	0	54	3	0.7586	0.320521	SAOUHSC_00560	269	24	47	0	40	2	1.1163	0.327361	SAOUHSC_00560	269	24	44	13	117	24	0.4085	0.335808	SAOUHSC_00560	269	24	60	1	40	2	1.4419	0.327361
SAOUHSC_00561	167	18	3	61	19	65	0.7647	0.156365	SAOUHSC_00561	167	18	2	63	8	55	1.0312	0.358863	SAOUHSC_00561	167	18	76	198	43	148	1.4323	0.484013	SAOUHSC_00561	167	18	10	18	8	55	0.4531	0.183603
SAOUHSC_00562	830	68	396	165	619	528	0.4895	0.0835874	SAOUHSC_00562	830	68	530	235	477	370	0.9033	0.408366	SAOUHSC_00562	830	68	1055	556	698	370	1.508	0.315317	SAOUHSC_00562	830	68	280	163	477	370	0.5236	0.483096
SAOUHSC_00564	656	55	348	16	985	30	0.3593	0.400429	SAOUHSC_00564	656	55	485	24	822	33	0.5958	0.488668	SAOUHSC_00564	656	55	1332	107	855	84	1.5319	0.398053	SAOUHSC_00564	656	55	303	0	822	33	0.3551	0.0400776
SAOUHSC_00565	380	28	13	13	11	62	0.3649	0.451627	SAOUHSC_00565	380	28	6	63	26	37	1.0938	0.488268	SAOUHSC_00565	380	28	34	194	23	116	1.6357	0.436002	SAOUHSC_00565	380	28	0	17	26	37	0.2812	0.116474
SAOUHSC_00567	368	40	0	9	2	28	0.3226	0.377529	SAOUHSC_00567	368	40	9	28	2	16	2	0.246118	SAOUHSC_00567	368	40	40	73	27	75	1.1068	0.493319	SAOUHSC_00567	368	40	2	0	2	16	0.1579	0.0485659
SAOUHSC_00569	1484	141	1008	357	1363	505	0.7309	0.350303	SAOUHSC_00569	1484	141	1347	470	1037	438	1.2317	0.13106	SAOUHSC_00569	1484	141	1850	1048	1604	786	1.2125	0.473277	SAOUHSC_00569	1484	141	651	173	1037	438	0.5589	0.0724535
SAOUHSC_00571	452	47	14	236	152	40	1.3005	0.383404	SAOUHSC_00571	452	47	44	164	105	14	1.7417	0.387183	SAOUHSC_00571	452	47	229	80	300	104	0.7654	0.399922	SAOUHSC_00571	452	47	59	63	105	14	1.025	0.157786
SAOUHSC_00572	650	58	503	483	408	402	1.217	0.172338	SAOUHSC_00572	650	58	427	515	279	368	1.4552	0.431063	SAOUHSC_00572	650	58	595	393	739	343	0.9132	0.480636	SAOUHSC_00572	650	58	167	185	279	368	0.5448	0.470369
SAOUHSC_00573	752	65	2	0	1	0	1.5	0.2826	SAOUHSC_00573	752	65	1	0	0	0	2	0.160524	SAOUHSC_00573	752	65	1	1	0	2	1	0.5	SAOUHSC_00573	752	65	0	1	0	0	2	0.160524
SAOUHSC_00574	986	64	1	0	0	0	2	0.160553	SAOUHSC_00574	986	64	0	0	0	0	1		SAOUHSC_00574	986	64	1	1	1	1	1	0.5	SAOUHSC_00574	986	64	0	1	0	0	2	0.160553
SAOUHSC_00575	764	59	1	0	1	0	1	0.5	SAOUHSC_00575	764	59	1	0	2	0	0.6667	0.282676	SAOUHSC_00575	764	59	1	4	0	0	6	0.0116772	SAOUHSC_00575	764	59	1	0	2	0	0.6667	0.282676
SAOUHSC_00577	920	73	2	0	1	1	1	0.5	SAOUHSC_00577	920	73	3	1	3	0	1.25	0.0908557	SAOUHSC_00577	920	73	1	0	1	2	0.5	0.157789	SAOUHSC_00577	920	73	1	1	3	0	0.75	0.28521
SAOUHSC_00578	983	72	0	1	0	1	1	0.5	SAOUHSC_00578	983	72	2	2	0	3	1.25	0.328488	SAOUHSC_00578	983	72	0	1	2	3	0.3333	0.0868087	SAOUHSC_00578	983	72	0	1	0	3	0.5	0.281171
SAOUHSC_00579	1076	102	2	3	1	0	3	0.050388	SAOUHSC_00579	1076	102	1	1	1	2	0.75	0.327356	SAOUHSC_00579	1076	102	4	2	2	0	2.3333	0.0755413	SAOUHSC_00579	1076	102	1	4	1	2	1.5	0.350301
SAOUHSC_00580	341	20	0	9	8	2	0.9091	0.331485	SAOUHSC_00580	341	20	0	39	0	1	20	0.5	SAOUHSC_00580	341	20	15	4	6	5	1.6667	0.344512	SAOUHSC_00580	341	20	0	0	0	1	0.5	0.16478
SAOUHSC_00581	1322	140	554	158	644	247	0.7993	0.142102	SAOUHSC_00581	1322	140	694	156	517	204	1.1787	0.123015	SAOUHSC_00581	1322	140	1446	749	1257	511	1.2414	0.420569	SAOUHSC_00581	1322	140	219	149	517	204	0.5111	0.00944931
SAOUHSC_00582	416	33	604	365	475	199	1.437	0.196142	SAOUHSC_00582	416	33	669	327	429	117	1.8227	0.475665	SAOUHSC_00582	416	33	416	226	387	247	1.0126	0.231488	SAOUHSC_00582	416	33	235	41	429	117	0.5064	0.292547
SAOUHSC_00584	1409	119	660	62	790	165	0.7563	0.0483027	SAOUHSC_00584	1409	119	680	86	719	174	0.8579	0.102994	SAOUHSC_00584	1409	119	1066	602	977	461	1.1598	0.44542	SAOUHSC_00584	1409	119	341	103	719	174	0.4978	0.102284
SAOUHSC_00585	557	80	197	33	183	72	0.9023	0.179696	SAOUHSC_00585	557	80	255	68	167	38	1.5728	0.326791	SAOUHSC_00585	557	80	323	280	278	251	1.1396	0.374476	SAOUHSC_00585	557	80	66	23	167	38	0.4369	0.231943
SAOUHSC_00586	641	85	94	122	176	326	0.4314	0.0465584	SAOUHSC_00586	641	85	71	218	147	270	0.6938	0.362841	SAOUHSC_00586	641	85	296	544	275	391	1.2609	0.363007	SAOUHSC_00586	641	85	85	129	147	270	0.5144	0.360112
SAOUHSC_00587	545	57	278	55	169	140	1.0774	0.207425	SAOUHSC_00587	545	57	302	55	171	170	1.0468	0.0416132	SAOUHSC_00587	545	57	150	386	113	251	1.4712	0.441513	SAOUHSC_00587	545	57	31	34	171	170	0.193	0.0593269
SAOUHSC_00588	629	78	204	595	404	477	0.907	0.191285	SAOUHSC_00588	629	78	251	782	245	372	1.6731	0.384336	SAOUHSC_00588	629	78	446	501	307	509	1.1603	0.392213	SAOUHSC_00588	629	78	67	271	245	372	0.5485	0.106893
SAOUHSC_00591	593	77	106	93	83	174	0.7752	0.279606	SAOUHSC_00591	593	77	120	108	74	100	1.3086	0.175989	SAOUHSC_00591	593	77	182	194	166	131	1.2651	0.389348	SAOUHSC_00591	593	77	15	62	74	100	0.4457	0.118912
SAOUHSC_00592	641	78	83	160	79	241	0.7601	0.294721	SAOUHSC_00592	641	78	90	175	70	207	0.9568	0.112949	SAOUHSC_00592	641	78	308	404	274	334	1.1708	0.427038	SAOUHSC_00592	641	78	34	116	70	207	0.5432	0.42891
SAOUHSC_00593	467	55	135	9	86	21	1.3426	0.498376	SAOUHSC_00593	467	55	87	8	94	30	0.768	0.175698	SAOUHSC_00593	467	55	158	71	127	54	1.2637	0.329468	SAOUHSC_00593	467	55	27	2	94	30	0.24	0.066862
SAOUHSC_00595	128	16	0	2	0	0	3	0.166335	SAOUHSC_00595	128	16	1	15	3	0	4.25	0.284946	SAOUHSC_00595	128	16	2	1	1	0	2	0.154024	SAOUHSC_00595	128	16	0	4	3	0	1.25	0.5
SAOUHSC_00596	629	66	474	8	359	14	1.2914	0.403716	SAOUHSC_00596	629	66	510	12	291	13	1.7148	0.417072	SAOUHSC_00596	629	66	438	64	426	73	1.006	0.490742	SAOUHSC_00596	629	66	133	4	291	13	0.4525	0.14747
SAOUHSC_00598	569	69	85	52	215	58	0.5036	0.0316913	SAOUHSC_00598	569	69	394	62	158	40	2.2965	0.293654	SAOUHSC_00598	569	69	305	257	220	250	1.1953	0.43317	SAOUHSC_00598	569	69	55	27	158	40	0.4171	0.0974908
SAOUHSC_00599	635	68	95	105	183	174	0.5615	0.318948	SAOUHSC_00599	635	68	131	117	193	124	0.783	0.0845307	SAOUHSC_00599	635	68	233	307	225	298	1.0324	0.5	SAOUHSC_00599	635	68	82	44	193	124	0.3994	0.175491
SAOUHSC_00600	260	24	5	0	18	2	0.2857	0.136948	SAOUHSC_00600	260	24	15	3	22	20	0.4419	0.0945812	SAOUHSC_00600	260	24	82	49	112	11	1.0645	0.448098	SAOUHSC_00600	260	24	6	0	22	20	0.1628	0.0845231
SAOUHSC_00602	626	80	250	29	199	146	0.8092	0.324502	SAOUHSC_00602	626	80	330	19	184	131	1.1076	0.150023	SAOUHSC_00602	626	80	331	216	249	214	1.181	0.375418	SAOUHSC_00602	626	80	96	80	184	131	0.5601	0.267408
SAOUHSC_00603	938	76	341	116	539	159	0.6552	0.157647	SAOUHSC_00603	938	76	444	105	414	147	0.9786	0.367431	SAOUHSC_00603	938	76	548	480	447	378	1.2458	0.313363	SAOUHSC_00603	938	76	196	45	414	147	0.4306	0.221583
SAOUHSC_00604	536	48	16	92	49	74	0.879	0.2469	SAOUHSC_00604	536	48	17	102	33	91	0.96	0.488731	SAOUHSC_00604	536	48	149	200	113	157	1.2915	0.498078	SAOUHSC_00604	536	48	3	17	33	91	0.168	0.125751
SAOUHSC_00605	476	50	262	81	470	178	0.53	0.0788955	SAOUHSC_00605	476	50	285	66	447	181	0.5596	0.18106	SAOUHSC_00605	476	50	618	425	509	257	1.3611	0.489705	SAOUHSC_00605	476	50	249	88	447	181	0.5374	0.248104
SAOUHSC_00606	1295	122	499	93	768	148	0.6467	0.180906	SAOUHSC_00606	1295	122	573	154	681	91	0.9418	0.444652	SAOUHSC_00606	1295	122	1016	288	923	219	1.1417	0.233608	SAOUHSC_00606	1295	122	271	84	681	91	0.4605	0.290343
SAOUHSC_00607	521	47	113	1	134	4	0.8273	0.498471	SAOUHSC_00607	521	47	116	0	114	0	1.0174	0.5	SAOUHSC_00607	521	47	241	24	221	16	1.1176	0.381144	SAOUHSC_00607	521	47	36	2	114	0	0.3391	0.497861
SAOUHSC_00608	1010	86	523	131	589	144	0.8924	0.423827	SAOUHSC_00608	1010	86	746	156	430	73	1.7917	0.349438	SAOUHSC_00608	1010	86	645	358	630	216	1.1854	0.263828	SAOUHSC_00608	1010	86	398	121	430	73	1.0317	0.5
SAOUHSC_00610	383	33	70	0	147	0	0.4797	0.364774	SAOUHSC_00610	383	33	33	0	179	0	0.1889	0.327361	SAOUHSC_00610	383	33	264	2	152	0	1.7451	0.296621	SAOUHSC_00610	383	33	17	0	179	0	0.1	0.327361
SAOUHSC_00611	1661	148	4	17	4	23	0.7857	0.5	SAOUHSC_00611	1661	148	4	22	4	27	0.8438	0.103529	SAOUHSC_00611	1661	148	20	140	7	96	1.5481	0.310769	SAOUHSC_00611	1661	148	2	25	4	27	0.875	0.354876
SAOUHSC_00612	635	69	62	245	78	267	0.8902	0.289206	SAOUHSC_00612	635	69	52	217	61	258	0.8438	0.0631838	SAOUHSC_00612	635	69	139	741	145	553	1.2604	0.340007	SAOUHSC_00612	635	69	45	221	61	258	0.8344	0.172657
SAOUHSC_00613	827	77	277	82	251	101	1.0198	0.200914	SAOUHSC_00613	827	77	361	133	153	67	2.2398	0.428764	SAOUHSC_00613	827	77	465	269	450	267	1.0237	0.466379	SAOUHSC_00613	827	77	143	51	153	67	0.8824	0.499402
SAOUHSC_00614	950	113	54	104	119	197	0.5016	0.163733	SAOUHSC_00614	950	113	92	93	54	150	0.9073	0.29762	SAOUHSC_00614	950	113	347	426	403	481	0.8746	0.127567	SAOUHSC_00614	950	113	49	97	54	150	0.7171	0.360234
SAOUHSC_00615	719	66	543	96	394	171	1.1307	0.172465	SAOUHSC_00615	719	66	633	97	266	140	1.7961	0.249039	SAOUHSC_00615	719	66	518	884	372	506	1.5961	0.295835	SAOUHSC_00615	719	66	98	83	266	140	0.4472	0.102893
SAOUHSC_00616	800	70	10	21	21	45	0.4776	0.248105	SAOUHSC_00616	800	70	10	23	22	19	0.8095	0.22964	SAOUHSC_00616	800	70	272	95	219	83	1.2145	0.24646	SAOUHSC_00616	800	70	8	26	22	19	0.8333	0.315908
SAOUHSC_00617	506	54	169	66	298	252	0.4283	0.0219938	SAOUHSC_00617	506	54	349	127	340	196	0.8883	0.199287	SAOUHSC_00617	506	54	425	357	262	268	1.4746	0.394667	SAOUHSC_00617	506	54	191	99	340	196	0.5419	0.147486
SAOUHSC_00618	716	90	399	14	709	101	0.5105	0.115346	SAOUHSC_00618	716	90	488	7	561	51	0.8091	0.0739605	SAOUHSC_00618	716	90	449	143	300	90	1.5166	0.450232	SAOUHSC_00618	716	90	776	36	561	51	1.3263	0.435912
SAOUHSC_00619	788	82	371	97	860	191	0.4458	0.223131	SAOUHSC_00619	788	82	534	207	798	172	0.7642	0.139048	SAOUHSC_00619	788	82	1295	526	868	332	1.5171	0.409942	SAOUHSC_00619	788	82	851	99	798	172	0.9794	0.312826
SAOUHSC_00620	374	32	0	5	0	5	1	0.289575	SAOUHSC_00620	374	32	0	3	1	6	0.5	0.319706	SAOUHSC_00620	374	32	0	20	1	38	0.525	0.5	SAOUHSC_00620	374	32	0	3	1	6	0.5	0.319706
SAOUHSC_00621	893	96	151	90	260	258	0.4663	0.349139	SAOUHSC_00621	893	96	223	72	187	211	0.7419	0.306711	SAOUHSC_00621	893	96	484	500	331	326	1.497	0.316288	SAOUHSC_00621	893	96	56	245	187	211	0.7569	0.110507
SAOUHSC_00622	341	34	820	197	632	164	1.2773	0.207182	SAOUHSC_00622	341	34	594	233	474	159	1.306	0.159439	SAOUHSC_00622	341	34	926	258	450	180	1.878	0.434488	SAOUHSC_00622	341	34	105	100	474	159	0.3249	0.0695952
SAOUHSC_00624	560	63	115	99	194	125	0.6719	0.124091	SAOUHSC_00624	560	63	79	111	125	156	0.6773	0.335772	SAOUHSC_00624	560	63	367	483	237	346	1.4572	0.442923	SAOUHSC_00624	560	63	31	20	125	156	0.1844	0.243595
SAOUHSC_00625	2402	258	649	1269	1327	2275	0.5326	0.0535679	SAOUHSC_00625	2402	258	820	1257	983	1718	0.7691	0.464653	SAOUHSC_00625	2402	258	2915	3005	1648	2061	1.596	0.273862	SAOUHSC_00625	2402	258	687	1032	983	1718	0.6366	0.105622
SAOUHSC_00626	425	36	14	13	61	74	0.2059	0.453504	SAOUHSC_00626	425	36	14	0	71	39	0.1351	0.0256281	SAOUHSC_00626	425	36	246	172	168	106	1.5236	0.203823	SAOUHSC_00626	425	36	44	5	71	39	0.4505	0.384407
SAOUHSC_00627	344	43	431	64	552	73	0.7923	0.48986	SAOUHSC_00627	344	43	422	55	428	63	0.9715	0.416429	SAOUHSC_00627	344	43	903	103	603	143	1.3481	0.281426	SAOUHSC_00627	344	43	261	22	428	63	0.5772	0.485056
SAOUHSC_00628	1496	163	400	274	441	356	0.8459	0.00843841	SAOUHSC_00628	1496	163	405	275	283	244	1.2898	0.0336355	SAOUHSC_00628	1496	163	748	696	640	519	1.2457	0.350838	SAOUHSC_00628	1496	163	325	102	283	244	0.8106	0.413327
SAOUHSC_00629	482	57	153	72	313	81	0.5722	0.340364	SAOUHSC_00629	482	57	227	96	206	67	1.1825	0.15516	SAOUHSC_00629	482	57	400	95	270	65	1.4762	0.455969	SAOUHSC_00629	482	57	147	46	206	67	0.708	0.405098
SAOUHSC_00632	458	39	66	338	50	354	1	0.325779	SAOUHSC_00632	458	39	84	595	29	290	2.125	0.385106	SAOUHSC_00632	458	39	98	434	93	394	1.0922	0.392797	SAOUHSC_00632	458	39	21	202	29	290	0.7	0.495409
SAOUHSC_00633	2003	205	678	428	1077	728	0.613	0.0952414	SAOUHSC_00633	2003	205	970	406	889	464	1.017	0.232648	SAOUHSC_00633	2003	205	1174	991	991	754	1.2405	0.439261	SAOUHSC_00633	2003	205	429	420	889	464	0.6278	0.197068
SAOUHSC_00634	938	89	0	1	1	1	0.6667	0.282399	SAOUHSC_00634	938	89	0	1	0	0	2	0.160018	SAOUHSC_00634	938	89	1	3	0	0	5	0.0221363	SAOUHSC_00634	938	89	2	2	0	0	5	0.022445
SAOUHSC_00636	836	98	1	1	2	2	0.6	0.206202	SAOUHSC_00636	836	98	1	0	0	4	0.4	0.0891089	SAOUHSC_00636	836	98	2	3	2	1	1.5	0.236849	SAOUHSC_00636	836	98	0	0	0	4	0.2	0.0224732
SAOUHSC_00637	743	72	0	0	1	2	0.25	0.0414507	SAOUHSC_00637	743	72	0	0	1	0	0.5	0.160341	SAOUHSC_00637	743	72	1	2	5	0	0.6667	0.488491	SAOUHSC_00637	743	72	2	1	1	0	2	0.281171
SAOUHSC_00638	644	64	9	34	41	152	0.2268	0.0505204	SAOUHSC_00638	644	64	1	78	29	95	0.64	0.108094	SAOUHSC_00638	644	64	173	259	180	347	0.8201	0.301189	SAOUHSC_00638	644	64	9	22	29	95	0.256	0.039243
SAOUHSC_00639	752	90	474	193	190	287	1.3975	0.144185	SAOUHSC_00639	752	90	568	264	130	252	2.1749	0.191014	SAOUHSC_00639	752	90	430	720	422	563	1.1673	0.220201	SAOUHSC_00639	752	90	203	204	130	252	1.0653	0.245802
SAOUHSC_00640	764	68	0	1	0	0	2	0.160441	SAOUHSC_00640	764	68	1	0	0	0	2	0.160441	SAOUHSC_00640	764	68	2	0	0	1	1.5	0.283281	SAOUHSC_00640	764	68	0	1	0	0	2	0.160441
SAOUHSC_00641	794	63	1	2	0	4	0.8	0.498407	SAOUHSC_00641	794	63	0	2	0	1	1.5	0.282624	SAOUHSC_00641	794	63	0	1	0	5	0.3333	0.0863692	SAOUHSC_00641	794	63	1	2	0	1	2	0.281074
SAOUHSC_00642	812	84	3	0	1	2	1	0.5	SAOUHSC_00642	812	84	6	0	3	1	1.4	0.32736	SAOUHSC_00642	812	84	6	0	1	3	1.4	0.35868	SAOUHSC_00642	812	84	1	1	3	1	0.6	0.498807
SAOUHSC_00643	1103	117	3	12	1	7	1.7778	0.351219	SAOUHSC_00643	1103	117	2	20	1	12	1.6429	0.369981	SAOUHSC_00643	1103	117	27	50	55	40	0.8125	0.5	SAOUHSC_00643	1103	117	7	3	1	12	0.7857	0.28121
SAOUHSC_00644	1061	109	597	369	966	605	0.6151	0.170255	SAOUHSC_00644	1061	109	670	465	739	512	0.9073	0.046045	SAOUHSC_00644	1061	109	1538	1093	1128	1024	1.2225	0.4374	SAOUHSC_00644	1061	109	439	275	739	512	0.5711	0.0155822
SAOUHSC_00645	398	34	0	0	0	0	1		SAOUHSC_00645	398	34	0	0	0	0	1		SAOUHSC_00645	398	34	0	1	0	0	2	0.165877	SAOUHSC_00645	398	34	1	0	0	0	2	0.16224
SAOUHSC_00646	1295	132	171	128	251	186	0.6849	0.0595244	SAOUHSC_00646	1295	132	231	107	249	139	0.8715	0.17567	SAOUHSC_00646	1295	132	820	419	728	435	1.0653	0.155472	SAOUHSC_00646	1295	132	222	107	249	139	0.8483	0.234314
SAOUHSC_00647	1727	161	285	131	332	221	0.7527	0.0858072	SAOUHSC_00647	1727	161	296	137	293	244	0.8067	0.281108	SAOUHSC_00647	1727	161	576	667	492	633	1.1048	0.415895	SAOUHSC_00647	1727	161	124	66	293	244	0.355	0.0997717
SAOUHSC_00648	1229	118	511	105	323	363	0.8981	0.0379263	SAOUHSC_00648	1229	118	518	69	315	259	1.0226	0.482495	SAOUHSC_00648	1229	118	436	314	515	277	0.947	0.327193	SAOUHSC_00648	1229	118	59	26	315	259	0.1496	0.248252
SAOUHSC_00651	833	80	51	515	107	424	1.0658	0.187584	SAOUHSC_00651	833	80	57	599	79	432	1.2832	0.301479	SAOUHSC_00651	833	80	410	838	428	885	0.9505	0.345801	SAOUHSC_00651	833	80	69	295	79	432	0.7129	0.279485
SAOUHSC_00652	797	62	93	33	191	86	0.4568	0.481388	SAOUHSC_00652	797	62	61	50	146	42	0.5926	0.230988	SAOUHSC_00652	797	62	175	82	234	103	0.7633	0.311473	SAOUHSC_00652	797	62	74	13	146	42	0.4656	0.399988
SAOUHSC_00653	1004	106	336	74	386	110	0.827	0.1199	SAOUHSC_00653	1004	106	275	130	328	85	0.9807	0.105735	SAOUHSC_00653	1004	106	554	175	442	235	1.0767	0.287026	SAOUHSC_00653	1004	106	224	81	328	85	0.7391	0.283888
SAOUHSC_00654	1016	107	104	571	356	1083	0.4694	0.14662	SAOUHSC_00654	1016	107	142	878	314	827	0.894	0.258138	SAOUHSC_00654	1016	107	681	1779	572	1520	1.1758	0.310869	SAOUHSC_00654	1016	107	100	600	314	827	0.6138	0.220121
SAOUHSC_00655	968	87	74	89	201	377	0.2832	0.0705322	SAOUHSC_00655	968	87	104	91	136	331	0.4188	0.253222	SAOUHSC_00655	968	87	535	644	376	507	1.3348	0.333542	SAOUHSC_00655	968	87	105	118	136	331	0.4786	0.0311514
SAOUHSC_00656	584	44	488	16	555	1	0.9066	0.417321	SAOUHSC_00656	584	44	640	0	438	0	1.4601	0.38085	SAOUHSC_00656	584	44	792	52	755	63	1.0317	0.396512	SAOUHSC_00656	584	44	218	8	438	0	0.5171	0.305856
SAOUHSC_00658	362	25	20	13	0	34	0.9714	0.208296	SAOUHSC_00658	362	25	11	15	0	34	0.7714	0.291777	SAOUHSC_00658	362	25	17	63	14	70	0.9529	0.386037	SAOUHSC_00658	362	25	0	7	0	34	0.2286	0.5
SAOUHSC_00659	497	47	1	0	0	2	0.6667	0.282887	SAOUHSC_00659	497	47	0	0	0	0	1		SAOUHSC_00659	497	47	0	4	0	0	5	0.0215755	SAOUHSC_00659	497	47	0	1	0	0	2	0.161243
SAOUHSC_00660	1067	133	34	435	203	497	0.6705	0.0439526	SAOUHSC_00660	1067	133	80	493	185	343	1.0851	0.215913	SAOUHSC_00660	1067	133	493	705	321	665	1.2148	0.369729	SAOUHSC_00660	1067	133	71	172	185	343	0.4612	0.022682
SAOUHSC_00661	1043	102	49	428	103	410	0.93	0.156382	SAOUHSC_00661	1043	102	50	709	53	315	2.0596	0.411431	SAOUHSC_00661	1043	102	348	549	265	564	1.0819	0.450455	SAOUHSC_00661	1043	102	42	264	53	315	0.832	0.0509438
SAOUHSC_00662	428	57	104	99	67	94	1.2593	0.410669	SAOUHSC_00662	428	57	98	122	51	57	2.0275	0.480914	SAOUHSC_00662	428	57	238	156	208	188	0.995	0.48355	SAOUHSC_00662	428	57	18	44	51	57	0.578	0.149527
SAOUHSC_00663	506	48	72	246	89	331	0.7577	0.110688	SAOUHSC_00663	506	48	99	443	42	223	2.0414	0.345368	SAOUHSC_00663	506	48	218	257	147	339	0.9774	0.335642	SAOUHSC_00663	506	48	89	433	42	223	1.9662	0.280072
SAOUHSC_00664	923	87	256	475	230	625	0.8551	0.339975	SAOUHSC_00664	923	87	265	673	205	584	1.1886	0.421024	SAOUHSC_00664	923	87	684	957	664	784	1.1332	0.457764	SAOUHSC_00664	923	87	199	231	205	584	0.5456	0.374171
SAOUHSC_00665	674	60	49	1457	69	1326	1.0795	0.184532	SAOUHSC_00665	674	60	31	1070	73	1447	0.7245	0.26875	SAOUHSC_00665	674	60	443	1536	267	1145	1.4013	0.419423	SAOUHSC_00665	674	60	1	108	73	1447	0.0723	0.00878553
SAOUHSC_00666	1040	99	593	210	952	269	0.6579	0.209777	SAOUHSC_00666	1040	99	415	134	886	299	0.4637	0.135085	SAOUHSC_00666	1040	99	1124	831	738	517	1.5573	0.434894	SAOUHSC_00666	1040	99	44	16	886	299	0.0514	0.0486193
SAOUHSC_00667	761	77	301	521	849	776	0.5062	0.291023	SAOUHSC_00667	761	77	209	884	877	981	0.5885	0.14	SAOUHSC_00667	761	77	946	1112	715	682	1.4728	0.390169	SAOUHSC_00667	761	77	49	72	877	981	0.0656	0.0161871
SAOUHSC_00668	1889	216	1736	845	2083	1195	0.7874	0.083459	SAOUHSC_00668	1889	216	1443	690	2517	1353	0.5513	0.0717433	SAOUHSC_00668	1889	216	2229	1443	1711	1130	1.2924	0.497179	SAOUHSC_00668	1889	216	176	86	2517	1353	0.0679	6.077e-05
SAOUHSC_00669	617	56	79	329	60	324	1.0623	0.496169	SAOUHSC_00669	617	56	62	328	39	297	1.1602	0.421614	SAOUHSC_00669	617	56	134	593	238	754	0.7331	0.336075	SAOUHSC_00669	617	56	41	251	39	297	0.8694	0.41859
SAOUHSC_00670	1007	86	28	58	31	178	0.4143	0.171141	SAOUHSC_00670	1007	86	26	78	10	62	1.4384	0.138821	SAOUHSC_00670	1007	86	83	360	189	298	0.9098	0.498282	SAOUHSC_00670	1007	86	9	9	10	62	0.2603	0.210128
SAOUHSC_00671	797	66	199	19	106	75	1.2033	0.291877	SAOUHSC_00671	797	66	4	18	43	68	0.2054	0.112619	SAOUHSC_00671	797	66	108	339	323	163	0.9199	0.22255	SAOUHSC_00671	797	66	12	15	43	68	0.25	0.114337
SAOUHSC_00672	644	79	1	73	20	446	0.1606	0.0429916	SAOUHSC_00672	644	79	1	114	4	393	0.2915	0.0302425	SAOUHSC_00672	644	79	22	1198	108	646	1.6172	0.47041	SAOUHSC_00672	644	79	0	69	4	393	0.1759	0.0290018
SAOUHSC_00673	2150	243	614	450	2610	2082	0.2269	0.00034134	SAOUHSC_00673	2150	243	752	537	2162	1802	0.3253	0.0128393	SAOUHSC_00673	2150	243	4459	4119	2126	1911	2.1246	0.458409	SAOUHSC_00673	2150	243	807	688	2162	1802	0.3773	0.162226
SAOUHSC_00674	425	52	176	44	191	127	0.6928	0.0431449	SAOUHSC_00674	425	52	209	66	158	93	1.0952	0.108375	SAOUHSC_00674	425	52	245	203	207	94	1.4868	0.398011	SAOUHSC_00674	425	52	84	394	158	93	1.9008	0.308114
SAOUHSC_00675	716	50	247	70	474	74	0.5792	0.414144	SAOUHSC_00675	716	50	281	60	265	76	1	0.498273	SAOUHSC_00675	716	50	739	399	656	352	1.1288	0.479197	SAOUHSC_00675	716	50	88	39	265	76	0.3743	0.390544
SAOUHSC_00676	473	40	5	42	41	30	0.6667	0.260247	SAOUHSC_00676	473	40	6	27	68	57	0.2698	0.155587	SAOUHSC_00676	473	40	247	217	172	158	1.4048	0.5	SAOUHSC_00676	473	40	39	39	68	57	0.627	0.397702
SAOUHSC_00677	116	12	68	9	157	26	0.4239	0.193272	SAOUHSC_00677	116	12	47	13	90	30	0.5041	0.240302	SAOUHSC_00677	116	12	73	54	93	74	0.7619	0.48714	SAOUHSC_00677	116	12	26	14	90	30	0.3388	0.156661
SAOUHSC_00678	644	70	124	375	266	362	0.7949	0.380956	SAOUHSC_00678	644	70	158	494	169	197	1.7793	0.290557	SAOUHSC_00678	644	70	1437	1808	1086	1327	1.3447	0.481689	SAOUHSC_00678	644	70	216	546	169	197	2.079	0.323663
SAOUHSC_00679	866	69	231	96	136	57	1.6907	0.343912	SAOUHSC_00679	866	69	219	121	99	46	2.3356	0.215113	SAOUHSC_00679	866	69	354	186	320	165	1.1132	0.420622	SAOUHSC_00679	866	69	36	107	99	46	0.9863	0.158708
SAOUHSC_00681	1220	131	325	351	225	466	0.9783	0.200825	SAOUHSC_00681	1220	131	423	490	165	290	2.0044	0.144791	SAOUHSC_00681	1220	131	606	574	444	547	1.1905	0.365647	SAOUHSC_00681	1220	131	151	169	165	290	0.7039	0.372516
SAOUHSC_00682	488	58	133	61	153	117	0.7196	0.0956651	SAOUHSC_00682	488	58	128	119	103	68	1.4419	0.199864	SAOUHSC_00682	488	58	255	232	151	149	1.6213	0.498701	SAOUHSC_00682	488	58	54	91	103	68	0.8488	0.196769
SAOUHSC_00683	689	75	1264	552	1221	415	1.11	0.306625	SAOUHSC_00683	689	75	2694	1016	1008	528	2.4144	0.407045	SAOUHSC_00683	689	75	1785	654	1289	579	1.3055	0.429416	SAOUHSC_00683	689	75	258	156	1008	528	0.27	0.109531
SAOUHSC_00684	443	50	140	146	113	119	1.2318	0.0955769	SAOUHSC_00684	443	50	192	112	64	115	1.6944	0.249114	SAOUHSC_00684	443	50	392	254	355	238	1.0892	0.401733	SAOUHSC_00684	443	50	28	21	64	115	0.2778	0.214721
SAOUHSC_00685	395	27	1	4	3	32	0.1667	0.5	SAOUHSC_00685	395	27	2	1	0	21	0.1818	0.336522	SAOUHSC_00685	395	27	4	71	19	41	1.2459	0.149228	SAOUHSC_00685	395	27	46	6	0	21	2.4091	0.496254
SAOUHSC_00686	299	30	224	410	422	336	0.8366	0.480522	SAOUHSC_00686	299	30	295	637	407	242	1.4354	0.5	SAOUHSC_00686	299	30	460	327	223	250	1.6624	0.254933	SAOUHSC_00686	299	30	186	107	407	242	0.4523	0.158973
SAOUHSC_00687	542	49	87	549	122	317	1.4477	0.147618	SAOUHSC_00687	542	49	87	604	97	203	2.299	0.194204	SAOUHSC_00687	542	49	350	444	164	386	1.4428	0.463342	SAOUHSC_00687	542	49	57	51	97	203	0.3621	0.0928404
SAOUHSC_00688	566	45	32	13	60	11	0.6389	0.467184	SAOUHSC_00688	566	45	45	24	71	11	0.8434	0.428683	SAOUHSC_00688	566	45	319	54	223	82	1.2222	0.277037	SAOUHSC_00688	566	45	49	12	71	11	0.747	0.298949
SAOUHSC_00689	458	36	1029	369	665	647	1.0655	0.102019	SAOUHSC_00689	458	36	1372	366	511	503	1.7133	0.0473043	SAOUHSC_00689	458	36	629	423	562	415	1.0767	0.494935	SAOUHSC_00689	458	36	360	247	511	503	0.599	0.0153992
SAOUHSC_00690	683	55	9	98	116	177	0.3673	0.271504	SAOUHSC_00690	683	55	9	117	68	137	0.6165	0.23221	SAOUHSC_00690	683	55	110	190	101	78	1.6722	0.498293	SAOUHSC_00690	683	55	12	65	68	137	0.3786	0.356708
SAOUHSC_00691	875	88	67	204	54	325	0.7158	0.458463	SAOUHSC_00691	875	88	28	138	39	226	0.6278	0.0412132	SAOUHSC_00691	875	88	264	684	261	677	1.0106	0.425778	SAOUHSC_00691	875	88	50	51	39	226	0.3835	0.126778
SAOUHSC_00692	1631	162	132	682	135	707	0.9668	0.275194	SAOUHSC_00692	1631	162	139	768	73	670	1.2204	0.496555	SAOUHSC_00692	1631	162	407	1162	882	816	0.9241	0.433988	SAOUHSC_00692	1631	162	159	337	73	670	0.668	0.442693
SAOUHSC_00693	1673	174	475	416	489	373	1.0336	0.140961	SAOUHSC_00693	1673	174	602	421	434	390	1.2412	0.0471502	SAOUHSC_00693	1673	174	868	871	1114	540	1.0514	0.41515	SAOUHSC_00693	1673	174	340	222	434	390	0.6824	0.097518
SAOUHSC_00694	443	39	4	0	0	1	2.5	0.278086	SAOUHSC_00694	443	39	1	0	1	1	0.6667	0.283098	SAOUHSC_00694	443	39	13	1	274	6	0.0534	0.0451761	SAOUHSC_00694	443	39	1	0	1	1	0.6667	0.283098
SAOUHSC_00695	926	84	39	82	21	174	0.6224	0.261134	SAOUHSC_00695	926	84	54	61	5	153	0.7296	0.311502	SAOUHSC_00695	926	84	45	360	145	139	1.4246	0.254666	SAOUHSC_00695	926	84	43	45	5	153	0.5597	0.5
SAOUHSC_00696	908	73	401	344	423	438	0.8654	0.193944	SAOUHSC_00696	908	73	566	386	250	300	1.7296	0.319848	SAOUHSC_00696	908	73	482	902	503	795	1.0662	0.394988	SAOUHSC_00696	908	73	186	283	250	300	0.853	0.380326
SAOUHSC_00697	287	34	2	0	3	2	0.5	0.491102	SAOUHSC_00697	287	34	0	0	4	1	0.1667	0.0794169	SAOUHSC_00697	287	34	20	21	24	16	1.0244	0.313435	SAOUHSC_00697	287	34	0	0	4	1	0.1667	0.0794169
SAOUHSC_00698	1553	151	316	156	446	283	0.6479	0.280955	SAOUHSC_00698	1553	151	395	253	299	198	1.3032	0.343588	SAOUHSC_00698	1553	151	1208	536	913	671	1.1009	0.404512	SAOUHSC_00698	1553	151	247	120	299	198	0.739	0.103391
SAOUHSC_00699	1373	111	146	36	179	157	0.543	0.0868911	SAOUHSC_00699	1373	111	177	41	138	102	0.9087	0.0123942	SAOUHSC_00699	1373	111	423	411	385	354	1.1284	0.487054	SAOUHSC_00699	1373	111	112	74	138	102	0.7759	0.160253
SAOUHSC_00701	617	67	102	53	147	91	0.6527	0.354163	SAOUHSC_00701	617	67	125	80	128	58	1.1016	0.495534	SAOUHSC_00701	617	67	409	227	384	231	1.0341	0.312606	SAOUHSC_00701	617	67	80	63	128	58	0.7701	0.398641
SAOUHSC_00702	422	33	167	13	124	74	0.9095	0.324263	SAOUHSC_00702	422	33	110	10	88	52	0.8582	0.225245	SAOUHSC_00702	422	33	161	266	170	269	0.9727	0.296188	SAOUHSC_00702	422	33	4	0	88	52	0.0355	0.00704421
SAOUHSC_00703	1166	113	233	28	215	31	1.0607	0.421464	SAOUHSC_00703	1166	113	327	20	182	44	1.533	0.428903	SAOUHSC_00703	1166	113	359	171	305	161	1.137	0.433366	SAOUHSC_00703	1166	113	32	15	182	44	0.2115	0.10195
SAOUHSC_00704	452	49	62	132	85	175	0.7471	0.21278	SAOUHSC_00704	452	49	84	188	66	161	1.1974	0.345283	SAOUHSC_00704	452	49	127	571	145	617	0.9161	0.290966	SAOUHSC_00704	452	49	14	95	66	161	0.4825	0.229259
SAOUHSC_00705	482	33	18	1	13	0	1.4286	0.159579	SAOUHSC_00705	482	33	4	0	1	0	2.5	0.5	SAOUHSC_00705	482	33	40	31	66	15	0.878	0.357362	SAOUHSC_00705	482	33	0	0	1	0	0.5	0.162349
SAOUHSC_00706	764	73	297	49	342	63	0.8547	0.292009	SAOUHSC_00706	764	73	374	158	300	99	1.3325	0.234705	SAOUHSC_00706	764	73	392	177	260	181	1.2896	0.489459	SAOUHSC_00706	764	73	161	39	300	99	0.5025	0.1277
SAOUHSC_00707	920	72	2	183	0	247	0.75	0.200356	SAOUHSC_00707	920	72	1	158	0	209	0.7619	0.429607	SAOUHSC_00707	920	72	1	596	36	576	0.9755	0.127757	SAOUHSC_00707	920	72	0	31	0	209	0.1524	0.14284
SAOUHSC_00708	1958	158	534	311	687	241	0.9107	0.0900476	SAOUHSC_00708	1958	158	533	444	648	150	1.224	0.160779	SAOUHSC_00708	1958	158	1206	859	1176	720	1.0891	0.391532	SAOUHSC_00708	1958	158	386	161	648	150	0.6859	0.199094
SAOUHSC_00710	1181	101	99	131	428	881	0.1763	0.0172316	SAOUHSC_00710	1181	101	48	95	298	737	0.139	0.00034707	SAOUHSC_00710	1181	101	1222	2280	857	1131	1.7612	0.48745	SAOUHSC_00710	1181	101	30	303	298	737	0.3224	0.00241649
SAOUHSC_00711	1349	130	1132	869	2443	1453	0.5137	0.193004	SAOUHSC_00711	1349	130	1860	1088	2254	1376	0.8122	0.16978	SAOUHSC_00711	1349	130	2009	2977	1210	1915	1.5953	0.34041	SAOUHSC_00711	1349	130	1089	1176	2254	1376	0.6241	0.371213
SAOUHSC_00712	839	79	503	45	391	65	1.2013	0.278219	SAOUHSC_00712	839	79	584	43	277	42	1.9625	0.21844	SAOUHSC_00712	839	79	506	234	400	163	1.3138	0.289378	SAOUHSC_00712	839	79	305	22	277	42	1.025	0.207529
SAOUHSC_00713	983	101	158	233	163	233	0.9874	0.0602426	SAOUHSC_00713	983	101	348	243	90	184	2.1527	0.116251	SAOUHSC_00713	983	101	192	593	206	495	1.1197	0.455412	SAOUHSC_00713	983	101	157	103	90	184	0.9491	0.0588871
SAOUHSC_00714	1055	120	284	358	477	578	0.6089	0.207944	SAOUHSC_00714	1055	120	332	483	393	394	1.0355	0.496593	SAOUHSC_00714	1055	120	1176	893	1252	886	0.9677	0.335657	SAOUHSC_00714	1055	120	163	195	393	394	0.4556	0.306845
SAOUHSC_00715	686	67	354	162	498	373	0.5929	0.0166823	SAOUHSC_00715	686	67	405	99	374	315	0.7319	0.211306	SAOUHSC_00715	686	67	633	337	640	419	0.916	0.324404	SAOUHSC_00715	686	67	123	116	374	315	0.3478	0.221985
SAOUHSC_00716	473	47	324	81	379	89	0.8657	0.494005	SAOUHSC_00716	473	47	360	102	331	77	1.132	0.176338	SAOUHSC_00716	473	47	614	263	705	224	0.9441	0.349866	SAOUHSC_00716	473	47	152	56	331	77	0.511	0.317092
SAOUHSC_00717	440	40	94	37	187	65	0.5217	0.278139	SAOUHSC_00717	440	40	39	24	133	46	0.3556	0.369161	SAOUHSC_00717	440	40	266	138	219	138	1.1313	0.5	SAOUHSC_00717	440	40	66	26	133	46	0.5167	0.196685
SAOUHSC_00718	584	80	221	237	423	308	0.627	0.238958	SAOUHSC_00718	584	80	183	133	324	194	0.6108	0.127156	SAOUHSC_00718	584	80	851	494	567	409	1.3777	0.421795	SAOUHSC_00718	584	80	305	243	324	194	1.0578	0.471473
SAOUHSC_00719	713	63	21	30	8	40	1.0612	0.260637	SAOUHSC_00719	713	63	20	14	14	32	0.7447	0.102494	SAOUHSC_00719	713	63	92	101	93	95	1.0265	0.111106	SAOUHSC_00719	713	63	2	78	14	32	1.7234	0.177399
SAOUHSC_00720	419	33	55	102	62	80	1.1049	0.392596	SAOUHSC_00720	419	33	37	216	27	45	3.4795	0.494539	SAOUHSC_00720	419	33	119	202	184	242	0.7541	0.443613	SAOUHSC_00720	419	33	81	40	27	45	1.6712	0.5
SAOUHSC_00721	668	58	129	1	317	13	0.3958	0.284309	SAOUHSC_00721	668	58	149	0	160	9	0.8824	0.0419824	SAOUHSC_00721	668	58	281	56	269	63	1.015	0.332219	SAOUHSC_00721	668	58	40	5	160	9	0.2706	0.138315
SAOUHSC_00722	593	57	195	207	574	397	0.4146	0.0430488	SAOUHSC_00722	593	57	190	212	457	278	0.5476	0.131601	SAOUHSC_00722	593	57	984	800	766	560	1.3451	0.38955	SAOUHSC_00722	593	57	174	292	457	278	0.6345	0.0912618
SAOUHSC_00723	1151	120	553	413	1082	439	0.6353	0.00629167	SAOUHSC_00723	1151	120	445	595	928	353	0.812	0.00451415	SAOUHSC_00723	1151	120	1495	976	1378	838	1.115	0.470302	SAOUHSC_00723	1151	120	210	605	928	353	0.6365	0.00418747
SAOUHSC_00724	608	53	209	25	326	76	0.5831	0.329971	SAOUHSC_00724	608	53	184	21	336	26	0.5675	0.427166	SAOUHSC_00724	608	53	424	151	280	152	1.3303	0.396041	SAOUHSC_00724	608	53	58	12	336	26	0.1956	0.0493185
SAOUHSC_00726	710	71	126	239	179	322	0.7291	0.472924	SAOUHSC_00726	710	71	206	368	212	328	1.0628	0.374625	SAOUHSC_00726	710	71	386	591	303	367	1.4575	0.496948	SAOUHSC_00726	710	71	23	190	212	328	0.3956	0.338285
SAOUHSC_00727	1004	90	264	850	328	1504	0.6083	0.263178	SAOUHSC_00727	1004	90	359	1339	264	1117	1.2294	0.398541	SAOUHSC_00727	1004	90	506	2295	385	1820	1.2702	0.305326	SAOUHSC_00727	1004	90	160	803	264	1117	0.6975	0.127107
SAOUHSC_00728	1940	193	16	344	23	269	1.2321	0.327891	SAOUHSC_00728	1940	193	29	605	25	246	2.3346	0.0783406	SAOUHSC_00728	1940	193	24	685	17	501	1.368	0.183006	SAOUHSC_00728	1940	193	13	673	25	246	2.5257	0.408922
SAOUHSC_00729	1883	169	12	305	94	564	0.4825	0.0105901	SAOUHSC_00729	1883	169	12	334	97	354	0.7677	0.0545843	SAOUHSC_00729	1883	169	812	1043	806	758	1.1859	0.450623	SAOUHSC_00729	1883	169	27	277	97	354	0.6748	0.00240897
SAOUHSC_00730	1781	173	742	215	379	201	1.6489	0.176781	SAOUHSC_00730	1781	173	1179	294	305	175	3.0644	0.258664	SAOUHSC_00730	1781	173	655	729	624	565	1.1639	0.238827	SAOUHSC_00730	1781	173	554	349	305	175	1.8794	0.229633
SAOUHSC_00731	977	79	288	119	488	108	0.6834	0.208283	SAOUHSC_00731	977	79	378	128	376	122	1.016	0.242108	SAOUHSC_00731	977	79	666	278	559	262	1.1496	0.340044	SAOUHSC_00731	977	79	148	73	376	122	0.4449	0.247728
SAOUHSC_00732	1514	168	475	296	803	405	0.6385	0.247402	SAOUHSC_00732	1514	168	803	345	539	338	1.3087	0.215831	SAOUHSC_00732	1514	168	1427	975	1253	821	1.1581	0.389468	SAOUHSC_00732	1514	168	359	258	539	338	0.7039	0.182809
SAOUHSC_00733	1058	103	519	281	460	276	1.0868	0.134202	SAOUHSC_00733	1058	103	625	306	372	224	1.5611	0.013592	SAOUHSC_00733	1058	103	736	481	630	399	1.1825	0.315436	SAOUHSC_00733	1058	103	170	137	372	224	0.5159	0.00710554
SAOUHSC_00734	542	50	0	34	2	126	0.2713	0.075614	SAOUHSC_00734	542	50	2	54	8	105	0.5	0.372239	SAOUHSC_00734	542	50	19	311	23	288	1.0609	0.217745	SAOUHSC_00734	542	50	3	66	8	105	0.614	0.279367
SAOUHSC_00736	917	85	87	309	302	256	0.7102	0.343672	SAOUHSC_00736	917	85	102	278	219	216	0.8739	0.237639	SAOUHSC_00736	917	85	377	385	271	416	1.109	0.431714	SAOUHSC_00736	917	85	89	193	219	216	0.6491	0.192886
SAOUHSC_00738	1505	156	6658	1043	13757	2942	0.4612	0.0997713	SAOUHSC_00738	1505	156	8402	934	12533	2905	0.6048	0.0472117	SAOUHSC_00738	1505	156	6097	2614	4473	1744	1.4011	0.427872	SAOUHSC_00738	1505	156	1360	209	12533	2905	0.1017	3.624e-05
SAOUHSC_00739	500	47	42	1	21	4	1.6923	0.126288	SAOUHSC_00739	500	47	24	4	6	1	3.625	0.247548	SAOUHSC_00739	500	47	57	45	162	23	0.5538	0.497696	SAOUHSC_00739	500	47	6	2	6	1	1.125	0.240323
SAOUHSC_00740	734	79	110	148	203	252	0.568	0.113838	SAOUHSC_00740	734	79	94	137	149	173	0.7183	0.155126	SAOUHSC_00740	734	79	409	769	630	649	0.9211	0.290472	SAOUHSC_00740	734	79	77	151	149	173	0.709	0.282141
SAOUHSC_00741	398	32	0	0	0	0	1		SAOUHSC_00741	398	32	0	0	0	0	1		SAOUHSC_00741	398	32	0	0	0	0	1		SAOUHSC_00741	398	32	0	0	0	0	1
SAOUHSC_00742	2165	185	1	1	2	0	1	0.5	SAOUHSC_00742	2165	185	4	0	2	1	1.25	0.352536	SAOUHSC_00742	2165	185	3	2	3	2	1	0.5	SAOUHSC_00742	2165	185	1	0	2	1	0.5	0.15849
SAOUHSC_00743	971	86	1	1	1	1	1	0.5	SAOUHSC_00743	971	86	2	1	3	1	0.8	0.330195	SAOUHSC_00743	971	86	1	1	2	1	0.75	0.327338	SAOUHSC_00743	971	86	1	0	3	1	0.4	0.281282
SAOUHSC_00746	971	97	307	73	212	65	1.3705	0.329723	SAOUHSC_00746	971	97	409	28	156	37	2.2577	0.203553	SAOUHSC_00746	971	97	345	44	348	124	0.8245	0.475189	SAOUHSC_00746	971	97	113	43	156	37	0.8093	0.340172
SAOUHSC_00747	956	110	280	744	353	430	1.3074	0.0431694	SAOUHSC_00747	956	110	251	922	207	354	2.089	0.223816	SAOUHSC_00747	956	110	497	494	381	467	1.1684	0.30033	SAOUHSC_00747	956	110	104	216	207	354	0.5712	0.163172
SAOUHSC_00748	761	75	22	25	30	41	0.6667	0.0755152	SAOUHSC_00748	761	75	7	16	32	24	0.4211	0.0599169	SAOUHSC_00748	761	75	163	139	103	163	1.1348	0.2984	SAOUHSC_00748	761	75	4	11	32	24	0.2807	0.0579094
SAOUHSC_00749	1028	103	105	205	142	217	0.8639	0.0342007	SAOUHSC_00749	1028	103	171	256	98	210	1.3851	0.243402	SAOUHSC_00749	1028	103	466	470	325	404	1.2836	0.20827	SAOUHSC_00749	1028	103	120	138	98	210	0.8382	0.194555
SAOUHSC_00752	923	89	1	2	1	2	1	0.330099	SAOUHSC_00752	923	89	1	4	0	2	2	0.325536	SAOUHSC_00752	923	89	2	2	0	0	5	0.0221363	SAOUHSC_00752	923	89	0	2	0	2	1	0.5
SAOUHSC_00753	518	55	27	8	21	23	0.8	0.388329	SAOUHSC_00753	518	55	15	8	2	26	0.8276	0.304782	SAOUHSC_00753	518	55	80	158	130	103	1.0214	0.262921	SAOUHSC_00753	518	55	22	7	2	26	1.0345	0.0689511
SAOUHSC_00754	878	96	190	84	207	105	0.8786	0.196789	SAOUHSC_00754	878	96	283	103	128	108	1.6329	0.428692	SAOUHSC_00754	878	96	330	226	277	236	1.0837	0.385104	SAOUHSC_00754	878	96	339	62	128	108	1.6962	0.24909
SAOUHSC_00755	320	27	4	0	56	0	0.0877	0.309298	SAOUHSC_00755	320	27	9	0	73	0	0.1351	0.470335	SAOUHSC_00755	320	27	153	0	114	0	1.3391	0.483253	SAOUHSC_00755	320	27	3	0	73	0	0.0541	0.319908
SAOUHSC_00756	1124	90	442	255	756	213	0.7196	0.389682	SAOUHSC_00756	1124	90	593	352	585	285	1.0861	0.489134	SAOUHSC_00756	1124	90	970	510	843	397	1.1934	0.388788	SAOUHSC_00756	1124	90	124	85	585	285	0.2411	0.120856
SAOUHSC_00757	1226	106	479	228	456	398	0.8281	0.285819	SAOUHSC_00757	1226	106	704	197	320	342	1.3605	0.0498265	SAOUHSC_00757	1226	106	809	555	662	354	1.3422	0.387823	SAOUHSC_00757	1226	106	269	184	320	342	0.6848	0.445584
SAOUHSC_00758	494	56	180	100	71	98	1.6529	0.154237	SAOUHSC_00758	494	56	310	162	31	107	3.4029	0.10269	SAOUHSC_00758	494	56	349	362	403	428	0.8558	0.35468	SAOUHSC_00758	494	56	318	87	31	107	2.9209	0.102692
SAOUHSC_00759	761	61	34	77	13	154	0.6667	0.156248	SAOUHSC_00759	761	61	48	63	9	54	1.75	0.474467	SAOUHSC_00759	761	61	111	583	116	634	0.9254	0.440088	SAOUHSC_00759	761	61	139	68	9	54	3.25	0.295396
SAOUHSC_00760	1070	111	1	0	3	3	0.2857	0.0286485	SAOUHSC_00760	1070	111	0	1	2	1	0.5	0.281411	SAOUHSC_00760	1070	111	1	1	3	1	0.6	0.205489	SAOUHSC_00760	1070	111	0	1	2	1	0.5	0.281411
SAOUHSC_00762	1055	109	8	8	9	1	1.5455	0.181192	SAOUHSC_00762	1055	109	9	15	5	0	4.1667	0.126416	SAOUHSC_00762	1055	109	13	7	6	39	0.4565	0.372378	SAOUHSC_00762	1055	109	2	2	5	0	0.8333	0.208453
SAOUHSC_00763	641	59	319	325	330	435	0.842	0.45958	SAOUHSC_00763	641	59	298	274	296	332	0.911	0.0854402	SAOUHSC_00763	641	59	356	715	416	470	1.2086	0.317003	SAOUHSC_00763	641	59	212	142	296	332	0.5644	0.118093
SAOUHSC_00764	383	34	13	235	29	300	0.7545	0.256546	SAOUHSC_00764	383	34	23	287	18	305	0.9599	0.498081	SAOUHSC_00764	383	34	22	372	27	240	1.4739	0.381332	SAOUHSC_00764	383	34	11	188	18	305	0.6173	0.365645
SAOUHSC_00765	938	80	789	36	705	102	1.0223	0.354301	SAOUHSC_00765	938	80	947	26	689	40	1.3342	0.288069	SAOUHSC_00765	938	80	1003	241	787	217	1.2388	0.399648	SAOUHSC_00765	938	80	468	39	689	40	0.6959	0.436377
SAOUHSC_00766	674	67	11	26	18	68	0.4368	0.478995	SAOUHSC_00766	674	67	12	30	31	79	0.3874	0.480101	SAOUHSC_00766	674	67	93	245	125	211	1.0059	0.359668	SAOUHSC_00766	674	67	0	14	31	79	0.1351	0.0266724
SAOUHSC_00767	572	49	2	9	74	19	0.1277	0.365375	SAOUHSC_00767	572	49	0	1	61	15	0.026	0.0477816	SAOUHSC_00767	572	49	89	41	56	37	1.3936	0.282974	SAOUHSC_00767	572	49	23	13	61	15	0.4805	0.243766
SAOUHSC_00769	2531	216	2	2	3	2	0.8333	0.240387	SAOUHSC_00769	2531	216	4	3	3	2	1.3333	0.182945	SAOUHSC_00769	2531	216	2	2	1	5	0.7143	0.26184	SAOUHSC_00769	2531	216	1	3	3	2	0.8333	0.499017
SAOUHSC_00771	875	64	3	3	9	1	0.6364	0.128725	SAOUHSC_00771	875	64	4	1	3	0	1.5	0.327358	SAOUHSC_00771	875	64	4	0	3	1	1	0.5	SAOUHSC_00771	875	64	3	0	3	0	1	0.285686
SAOUHSC_00773	839	75	294	392	484	532	0.6755	0.142959	SAOUHSC_00773	839	75	368	533	397	485	1.0215	0.0747541	SAOUHSC_00773	839	75	663	772	605	763	1.0489	0.358317	SAOUHSC_00773	839	75	140	202	397	485	0.3884	0.107946
SAOUHSC_00774	650	58	64	0	73	1	0.8667	0.130159	SAOUHSC_00774	650	58	157	0	37	6	3.5909	0.131563	SAOUHSC_00774	650	58	114	1	85	1	1.3333	0.392959	SAOUHSC_00774	650	58	19	0	37	6	0.4545	0.5
SAOUHSC_00775	236	29	57	10	38	5	1.5455	0.365872	SAOUHSC_00775	236	29	85	21	47	4	2.0577	0.468357	SAOUHSC_00775	236	29	165	25	115	12	1.4922	0.472446	SAOUHSC_00775	236	29	7	0	47	4	0.1538	0.0504841
SAOUHSC_00776	1031	84	443	326	524	311	0.9211	0.457686	SAOUHSC_00776	1031	84	604	433	370	209	1.7897	0.470597	SAOUHSC_00776	1031	84	777	595	793	428	1.1236	0.252466	SAOUHSC_00776	1031	84	535	257	370	209	1.3672	0.408015
SAOUHSC_00778	1016	20	0	0	0	0	1		SAOUHSC_00778	1016	20	0	0	1	0	0.5	0.16478	SAOUHSC_00778	1016	20	0	0	0	0	1		SAOUHSC_00778	1016	20	0	0	1	0	0.5	0.16478
SAOUHSC_00779	974	84	235	204	277	162	1	0.236005	SAOUHSC_00779	974	84	1155	361	144	152	5.1077	0.389601	SAOUHSC_00779	974	84	531	620	437	581	1.1305	0.480438	SAOUHSC_00779	974	84	140	243	144	152	1.2929	0.478008
SAOUHSC_00780	2846	256	555	1164	948	942	0.9096	0.0809445	SAOUHSC_00780	2846	256	940	1435	819	688	1.5756	0.352929	SAOUHSC_00780	2846	256	1662	1808	1627	1591	1.0783	0.422374	SAOUHSC_00780	2846	256	715	848	819	688	1.0371	0.348512
SAOUHSC_00781	932	95	0	0	1	0	0.5	0.159932	SAOUHSC_00781	932	95	0	2	1	1	1	0.5	SAOUHSC_00781	932	95	1	1	0	0	3	0.0791951	SAOUHSC_00781	932	95	23	1	1	1	8.3333	0.325652
SAOUHSC_00782	839	100	124	662	96	261	2.1983	0.345531	SAOUHSC_00782	839	100	403	2300	46	174	12.2353	0.354656	SAOUHSC_00782	839	100	197	623	164	518	1.202	0.452239	SAOUHSC_00782	839	100	2922	34950	46	174	171.371	0.021262
SAOUHSC_00783	485	53	104	302	151	437	0.691	0.28086	SAOUHSC_00783	485	53	82	283	124	334	0.7974	0.40109	SAOUHSC_00783	485	53	135	1097	198	832	1.1959	0.470227	SAOUHSC_00783	485	53	28	240	124	334	0.5861	0.168058
SAOUHSC_00784	1439	146	4	1	9	5	0.4	0.197841	SAOUHSC_00784	1439	146	3	0	11	1	0.3077	0.0893585	SAOUHSC_00784	1439	146	59	73	165	122	0.4618	0.113006	SAOUHSC_00784	1439	146	5	1	11	1	0.5385	0.372481
SAOUHSC_00785	935	78	1	457	0	471	0.9725	0.208238	SAOUHSC_00785	935	78	0	525	0	361	1.453	0.284994	SAOUHSC_00785	935	78	1	582	1	430	1.3519	0.327355	SAOUHSC_00785	935	78	1	105	0	361	0.2956	0.329445
SAOUHSC_00787	812	77	8	94	42	114	0.6561	0.214286	SAOUHSC_00787	812	77	20	167	55	82	1.3623	0.281497	SAOUHSC_00787	812	77	152	356	128	348	1.0671	0.487533	SAOUHSC_00787	812	77	7	88	55	82	0.6957	0.0702396
SAOUHSC_00788	995	88	2	12	11	14	0.5769	0.357163	SAOUHSC_00788	995	88	0	10	4	13	0.6111	0.159	SAOUHSC_00788	995	88	25	69	26	34	1.5574	0.370901	SAOUHSC_00788	995	88	0	33	4	13	1.8889	0.160387
SAOUHSC_00789	944	64	2	15	3	13	1.0588	0.37044	SAOUHSC_00789	944	64	0	10	1	4	1.8333	0.205729	SAOUHSC_00789	944	64	39	57	144	95	0.4042	0.321007	SAOUHSC_00789	944	64	6	7	1	4	2.3333	0.125617
SAOUHSC_00790	587	48	0	0	1	2	0.25	0.0413575	SAOUHSC_00790	587	48	0	0	0	0	1		SAOUHSC_00790	587	48	2	0	1	1	1	0.5	SAOUHSC_00790	587	48	0	0	0	0	1
SAOUHSC_00792	902	89	517	37	579	41	0.8937	0.0293072	SAOUHSC_00792	902	89	611	67	518	63	1.1667	0.0405254	SAOUHSC_00792	902	89	663	86	480	73	1.3538	0.330769	SAOUHSC_00792	902	89	231	44	518	63	0.4742	0.037679
SAOUHSC_00793	629	38	55	53	121	115	0.4599	0.431824	SAOUHSC_00793	629	38	92	92	66	76	1.2937	0.486815	SAOUHSC_00793	629	38	120	279	75	281	1.1204	0.43715	SAOUHSC_00793	629	38	28	45	66	76	0.5175	0.33777
SAOUHSC_00794	1013	78	282	1212	494	2142	0.5669	0.43121	SAOUHSC_00794	1013	78	241	714	322	1011	0.7166	0.424469	SAOUHSC_00794	1013	78	442	1938	322	2138	0.9675	0.345079	SAOUHSC_00794	1013	78	212	132	322	1011	0.2586	0.131085
SAOUHSC_00795	1010	85	2	50	0	93	0.5638	0.160448	SAOUHSC_00795	1010	85	0	128	1	40	3.0714	0.208144	SAOUHSC_00795	1010	85	20	137	18	150	0.9349	0.367904	SAOUHSC_00795	1010	85	1	14	1	40	0.381	0.352309
SAOUHSC_00796	1190	110	0	0	1	3	0.2	0.0788859	SAOUHSC_00796	1190	110	2	2	2	0	1.6667	0.206302	SAOUHSC_00796	1190	110	2	0	6	2	0.3333	0.124422	SAOUHSC_00796	1190	110	1	1	2	0	1	0.5
SAOUHSC_00797	761	54	110	1	95	25	0.9256	0.128043	SAOUHSC_00797	761	54	33	0	25	2	1.2143	0.16149	SAOUHSC_00797	761	54	74	14	141	73	0.414	0.493825	SAOUHSC_00797	761	54	0	0	25	2	0.0357	0.0413921
SAOUHSC_00798	1517	117	421	366	478	916	0.5649	0.111142	SAOUHSC_00798	1517	117	200	136	180	443	0.5401	0.243548	SAOUHSC_00798	1517	117	846	1089	1311	1191	0.7735	0.266823	SAOUHSC_00798	1517	117	4	13	180	443	0.0288	0.00677333
SAOUHSC_00799	1304	109	2	1	5	5	0.3636	0.348521	SAOUHSC_00799	1304	109	2	1	0	1	2	0.158374	SAOUHSC_00799	1304	109	5	17	24	35	0.3833	0.349469	SAOUHSC_00799	1304	109	1	20	0	1	11	0.281403
SAOUHSC_00800	458	47	374	127	503	151	0.7664	0.273797	SAOUHSC_00800	458	47	461	173	322	170	1.288	0.117374	SAOUHSC_00800	458	47	738	363	667	496	0.9467	0.380374	SAOUHSC_00800	458	47	253	122	322	170	0.7627	0.100148
SAOUHSC_00801	275	34	54	4	302	42	0.171	0.486573	SAOUHSC_00801	275	34	9	6	230	24	0.0627	0.0954233	SAOUHSC_00801	275	34	193	33	140	22	1.3926	0.460845	SAOUHSC_00801	275	34	9	5	230	24	0.0588	0.0453426
SAOUHSC_00802	740	63	7	38	21	11	1.3939	0.385578	SAOUHSC_00802	740	63	7	36	19	13	1.3333	0.412429	SAOUHSC_00802	740	63	20	30	84	90	0.2914	0.131368	SAOUHSC_00802	740	63	1	6	19	13	0.2424	0.0449227
SAOUHSC_00803	2372	204	12	3	15	7	0.6957	0.181971	SAOUHSC_00803	2372	204	22	3	25	12	0.6842	0.155529	SAOUHSC_00803	2372	204	71	31	91	71	0.6319	0.0218087	SAOUHSC_00803	2372	204	14	3	25	12	0.4737	0.155529
SAOUHSC_00804	464	38	0	0	0	0	1		SAOUHSC_00804	464	38	0	1	0	0	2	0.16186	SAOUHSC_00804	464	38	0	2	0	1	1.5	0.284405	SAOUHSC_00804	464	38	0	0	0	0	1
SAOUHSC_00806	323	44	121	393	134	409	0.9467	0.487389	SAOUHSC_00806	323	44	142	506	89	336	1.5235	0.256717	SAOUHSC_00806	323	44	224	614	188	494	1.2284	0.416925	SAOUHSC_00806	323	44	61	207	89	336	0.6315	0.459234
SAOUHSC_00807	146	11	13	0	29	0	0.4667	0.5	SAOUHSC_00807	146	11	14	0	44	0	0.3333	0.286387	SAOUHSC_00807	146	11	63	0	65	0	0.9697	0.5	SAOUHSC_00807	146	11	22	1	44	0	0.5333	0.358653
SAOUHSC_00808	728	65	25	1	78	9	0.3068	0.257516	SAOUHSC_00808	728	65	38	2	49	11	0.6721	0.495601	SAOUHSC_00808	728	65	76	88	78	46	1.32	0.270894	SAOUHSC_00808	728	65	27	10	49	11	0.623	0.374368
SAOUHSC_00809	155	18	23	37	0	22	2.6522	0.313638	SAOUHSC_00809	155	18	1	34	0	43	0.8182	0.336613	SAOUHSC_00809	155	18	19	51	14	59	0.9595	0.229929	SAOUHSC_00809	155	18	0	20	0	43	0.4773	0.284598
SAOUHSC_00810	521	60	309	121	282	181	0.9289	0.216878	SAOUHSC_00810	521	60	367	144	231	102	1.5329	0.25389	SAOUHSC_00810	521	60	295	287	402	363	0.7611	0.293434	SAOUHSC_00810	521	60	163	93	231	102	0.7695	0.0445045
SAOUHSC_00811	530	53	59	174	131	250	0.6126	0.434851	SAOUHSC_00811	530	53	62	245	41	197	1.2887	0.240811	SAOUHSC_00811	530	53	124	614	184	484	1.1046	0.342473	SAOUHSC_00811	530	53	34	139	41	197	0.728	0.310082
SAOUHSC_00812	2783	199	312	430	401	453	0.869	0.254266	SAOUHSC_00812	2783	199	344	478	312	333	1.274	0.121686	SAOUHSC_00812	2783	199	942	1085	785	802	1.2771	0.303097	SAOUHSC_00812	2783	199	114	305	312	333	0.6502	0.0919161
SAOUHSC_00813	119	9	72	93	91	54	1.137	0.477445	SAOUHSC_00813	119	9	68	72	120	79	0.705	0.370818	SAOUHSC_00813	119	9	245	82	135	74	1.5619	0.367195	SAOUHSC_00813	119	9	24	62	120	79	0.435	0.307034
SAOUHSC_00814	1352	114	270	212	353	260	0.7866	0.218078	SAOUHSC_00814	1352	114	371	215	265	221	1.2053	0.443704	SAOUHSC_00814	1352	114	626	568	558	478	1.1524	0.290494	SAOUHSC_00814	1352	114	168	169	265	221	0.694	0.457538
SAOUHSC_00816	1022	99	511	1090	598	1090	0.9485	0.191622	SAOUHSC_00816	1022	99	648	1579	560	781	1.6602	0.379633	SAOUHSC_00816	1022	99	924	1738	762	1515	1.169	0.415617	SAOUHSC_00816	1022	99	227	568	560	781	0.5931	0.347189
SAOUHSC_00817	470	43	97	4	95	35	0.7786	0.132856	SAOUHSC_00817	470	43	78	25	57	10	1.5294	0.493975	SAOUHSC_00817	470	43	115	151	91	113	1.3024	0.382863	SAOUHSC_00817	470	43	40	26	57	10	0.9853	0.496987
SAOUHSC_00818	686	62	386	12	575	52	0.6354	0.476875	SAOUHSC_00818	686	62	467	8	423	15	1.0843	0.410241	SAOUHSC_00818	686	62	649	151	584	132	1.1172	0.498756	SAOUHSC_00818	686	62	660	8	423	15	1.5239	0.248779
SAOUHSC_00819	200	12	1	217	1	237	0.9163	0.5	SAOUHSC_00819	200	12	0	126	0	222	0.5695	0.5	SAOUHSC_00819	200	12	0	184	0	278	0.6631	0.325646	SAOUHSC_00819	200	12	0	100	0	222	0.4529	0.302939
SAOUHSC_00820	218	23	21	2	53	7	0.3934	0.496361	SAOUHSC_00820	218	23	30	1	39	1	0.7805	0.5	SAOUHSC_00820	218	23	124	28	86	29	1.319	0.487857	SAOUHSC_00820	218	23	10	4	39	1	0.3659	0.5
SAOUHSC_00821	284	26	117	308	80	337	1.0191	0.198652	SAOUHSC_00821	284	26	90	323	33	251	1.4526	0.497193	SAOUHSC_00821	284	26	103	704	119	641	1.0618	0.49011	SAOUHSC_00821	284	26	40	206	33	251	0.8667	0.273009
SAOUHSC_00822	569	60	16	42	43	81	0.472	0.132986	SAOUHSC_00822	569	60	25	87	25	84	1.0273	0.398934	SAOUHSC_00822	569	60	145	274	130	317	0.9375	0.416258	SAOUHSC_00822	569	60	10	40	25	84	0.4636	0.0615679
SAOUHSC_00823	188	24	174	0	154	3	1.1076	0.480709	SAOUHSC_00823	188	24	239	0	116	0	2.0513	0.477956	SAOUHSC_00823	188	24	141	30	134	13	1.1622	0.275733	SAOUHSC_00823	188	24	122	0	116	0	1.0513	0.24096
SAOUHSC_00825	203	21	0	81	14	146	0.5093	0.0394685	SAOUHSC_00825	203	21	0	150	16	117	1.1269	0.160735	SAOUHSC_00825	203	21	130	136	68	217	0.9336	0.465566	SAOUHSC_00825	203	21	0	60	16	117	0.4552	0.257153
SAOUHSC_00826	236	25	233	84	357	94	0.7035	0.272716	SAOUHSC_00826	236	25	290	70	316	65	0.945	0.377349	SAOUHSC_00826	236	25	329	133	217	117	1.3821	0.449951	SAOUHSC_00826	236	25	93	116	316	65	0.5497	0.366844
SAOUHSC_00827	560	42	18	75	15	79	0.9895	0.316855	SAOUHSC_00827	560	42	12	91	12	26	2.6667	0.396038	SAOUHSC_00827	560	42	98	320	101	215	1.3218	0.280929	SAOUHSC_00827	560	42	20	62	12	26	2.1282	0.283299
SAOUHSC_00828	617	72	171	444	301	872	0.5247	0.0964445	SAOUHSC_00828	617	72	238	566	238	636	0.92	0.303792	SAOUHSC_00828	617	72	542	924	455	934	1.0554	0.418074	SAOUHSC_00828	617	72	70	435	238	636	0.5783	0.426855
SAOUHSC_00830	494	46	589	168	633	128	0.9948	0.211225	SAOUHSC_00830	494	46	652	145	535	152	1.1599	0.0508836	SAOUHSC_00830	494	46	673	272	587	243	1.1384	0.485344	SAOUHSC_00830	494	46	328	47	535	152	0.5465	0.0458399
SAOUHSC_00831	422	34	116	395	353	172	0.9734	0.153166	SAOUHSC_00831	422	34	207	611	265	117	2.1384	0.146339	SAOUHSC_00831	422	34	265	241	277	236	0.9864	0.32544	SAOUHSC_00831	422	34	161	146	265	117	0.8042	0.212902
SAOUHSC_00832	716	69	0	0	1	2	0.25	0.0414426	SAOUHSC_00832	716	69	1	1	0	0	3	0.0790253	SAOUHSC_00832	716	69	2	5	8	42	0.1569	0.025535	SAOUHSC_00832	716	69	1	2	0	0	4	0.0790266
SAOUHSC_00833	539	51	164	353	258	574	0.6218	0.492634	SAOUHSC_00833	539	51	256	575	206	540	1.1138	0.425281	SAOUHSC_00833	539	51	501	900	518	723	1.1288	0.481545	SAOUHSC_00833	539	51	96	261	206	540	0.4793	0.215482
SAOUHSC_00834	320	30	503	0	516	0	0.9749	0.375975	SAOUHSC_00834	320	30	654	0	562	2	1.1593	0.287888	SAOUHSC_00834	320	30	696	2	579	1	1.2031	0.309475	SAOUHSC_00834	320	30	438	0	562	2	0.777	0.183596
SAOUHSC_00835	356	41	5	14	15	43	0.339	0.34838	SAOUHSC_00835	356	41	2	2	5	30	0.1389	0.232273	SAOUHSC_00835	356	41	19	37	17	70	0.6477	0.272991	SAOUHSC_00835	356	41	10	10	5	30	0.5833	0.130896
SAOUHSC_00836	380	31	0	0	1	0	0.5	0.162589	SAOUHSC_00836	380	31	0	0	0	2	0.3333	0.0794847	SAOUHSC_00836	380	31	0	1	1	0	1	0.5	SAOUHSC_00836	380	31	0	0	0	2	0.3333	0.0794847
SAOUHSC_00837	113	15	0	1	10	7	0.1111	0.14851	SAOUHSC_00837	113	15	0	3	7	1	0.4444	0.160725	SAOUHSC_00837	113	15	11	9	7	6	1.5	0.162911	SAOUHSC_00837	113	15	0	4	7	1	0.5556	0.160725
SAOUHSC_00838	878	77	217	226	385	88	0.9367	0.220693	SAOUHSC_00838	878	77	225	258	290	57	1.3908	0.409084	SAOUHSC_00838	878	77	612	188	453	236	1.1609	0.278966	SAOUHSC_00838	878	77	220	74	290	57	0.8477	0.324411
SAOUHSC_00840	386	38	12	44	32	35	0.8382	0.419673	SAOUHSC_00840	386	38	14	57	12	41	1.3333	0.303132	SAOUHSC_00840	386	38	88	165	86	186	0.9304	0.282619	SAOUHSC_00840	386	38	5	53	12	41	1.0926	0.383503
SAOUHSC_00841	296	29	73	1	76	2	0.9494	0.356462	SAOUHSC_00841	296	29	56	0	100	1	0.5588	0.212291	SAOUHSC_00841	296	29	174	9	145	5	1.2185	0.484481	SAOUHSC_00841	296	29	20	0	100	1	0.2059	0.202006
SAOUHSC_00842	1025	77	195	72	301	223	0.5105	0.467781	SAOUHSC_00842	1025	77	99	51	217	254	0.3199	0.322639	SAOUHSC_00842	1025	77	289	547	331	387	1.1641	0.118703	SAOUHSC_00842	1025	77	76	71	217	254	0.3136	0.057423
SAOUHSC_00843	695	68	71	1	196	84	0.2598	0.384293	SAOUHSC_00843	695	68	151	17	213	71	0.593	0.193326	SAOUHSC_00843	695	68	321	217	235	108	1.5669	0.348209	SAOUHSC_00843	695	68	103	1	213	71	0.3684	0.0496281
SAOUHSC_00844	821	81	627	64	357	79	1.5835	0.418207	SAOUHSC_00844	821	81	793	44	322	86	2.0489	0.275442	SAOUHSC_00844	821	81	295	386	256	302	1.22	0.499061	SAOUHSC_00844	821	81	181	19	322	86	0.4914	0.403476
SAOUHSC_00845	194	17	0	0	0	1	0.5	0.165877	SAOUHSC_00845	194	17	1	2	0	1	2	0.278927	SAOUHSC_00845	194	17	0	24	0	15	1.5625	0.287762	SAOUHSC_00845	194	17	0	1	0	1	1	0.5
SAOUHSC_00846	851	94	143	42	124	71	0.949	0.0388584	SAOUHSC_00846	851	94	292	20	43	63	2.9252	0.35246	SAOUHSC_00846	851	94	177	232	160	227	1.0567	0.48256	SAOUHSC_00846	851	94	63	10	43	63	0.6916	0.266644
SAOUHSC_00847	761	64	1	0	1	1	0.6667	0.282612	SAOUHSC_00847	761	64	1	0	1	0	1	0.5	SAOUHSC_00847	761	64	1	0	1	1	0.6667	0.283371	SAOUHSC_00847	761	64	1	0	1	0	1	0.5
SAOUHSC_00848	1307	117	2	1	1	3	0.8	0.20836	SAOUHSC_00848	1307	117	1	3	0	3	1.25	0.352422	SAOUHSC_00848	1307	117	1	1	2	4	0.4286	0.324576	SAOUHSC_00848	1307	117	0	1	0	3	0.5	0.158393
SAOUHSC_00849	1250	94	1	1	1	2	0.75	0.327356	SAOUHSC_00849	1250	94	0	1	0	1	1	0.5	SAOUHSC_00849	1250	94	1	1	1	1	1	0.5	SAOUHSC_00849	1250	94	1	1	0	1	1.5	0.282369
SAOUHSC_00850	464	39	59	1	71	1	0.8356	0.359172	SAOUHSC_00850	464	39	64	3	73	1	0.9067	0.241913	SAOUHSC_00850	464	39	32	2	51	3	0.6364	0.354613	SAOUHSC_00850	464	39	48	2	73	1	0.68	0.5
SAOUHSC_00851	1397	118	0	3	0	0	4	0.0788698	SAOUHSC_00851	1397	118	1	2	0	4	0.8	0.352424	SAOUHSC_00851	1397	118	1	0	2	4	0.2857	0.049413	SAOUHSC_00851	1397	118	1	0	0	4	0.4	0.0892365
SAOUHSC_00852	137	15	21	15	13	7	1.7619	0.23449	SAOUHSC_00852	137	15	15	17	3	30	0.9706	0.38019	SAOUHSC_00852	137	15	44	121	41	91	1.2481	0.489373	SAOUHSC_00852	137	15	8	9	3	30	0.5294	0.217409
SAOUHSC_00853	314	42	88	98	207	156	0.5137	0.228749	SAOUHSC_00853	314	42	62	141	165	146	0.6538	0.488128	SAOUHSC_00853	314	42	328	265	447	257	0.8426	0.390787	SAOUHSC_00853	314	42	36	122	165	146	0.5096	0.230123
SAOUHSC_00854	1040	88	1392	213	2432	410	0.5649	0.0707846	SAOUHSC_00854	1040	88	1358	367	2187	334	0.6844	0.206489	SAOUHSC_00854	1040	88	2065	742	1398	545	1.4444	0.340292	SAOUHSC_00854	1040	88	758	175	2187	334	0.3703	0.118987
SAOUHSC_00855	1067	91	216	158	385	176	0.6673	0.41792	SAOUHSC_00855	1067	91	234	344	330	137	1.2372	0.426501	SAOUHSC_00855	1067	91	732	386	528	294	1.3597	0.284196	SAOUHSC_00855	1067	91	194	54	330	137	0.5321	0.2485
SAOUHSC_00858	848	72	995	140	3089	182	0.3472	0.0637633	SAOUHSC_00858	848	72	1197	119	2578	109	0.49	0.140843	SAOUHSC_00858	848	72	3792	294	2256	278	1.6122	0.453098	SAOUHSC_00858	848	72	488	103	2578	109	0.2202	0.0157896
SAOUHSC_00859	827	89	168	119	439	248	0.4186	0.0818077	SAOUHSC_00859	827	89	72	47	173	113	0.4181	0.0243554	SAOUHSC_00859	827	89	990	330	927	349	1.0345	0.471666	SAOUHSC_00859	827	89	18	25	173	113	0.1533	0.00060992
SAOUHSC_00860	1319	130	5573	1051	11695	1289	0.5102	0.139165	SAOUHSC_00860	1319	130	6710	1217	11035	1274	0.644	0.0944793	SAOUHSC_00860	1319	130	10290	1635	5822	976	1.7541	0.339665	SAOUHSC_00860	1319	130	3042	416	11035	1274	0.281	0.179964
SAOUHSC_00861	917	79	3	1	2	2	1	0.355867	SAOUHSC_00861	917	79	1	1	0	1	1.5	0.282468	SAOUHSC_00861	917	79	4	1	0	0	6	0.01193	SAOUHSC_00861	917	79	1	1	0	1	1.5	0.282468
SAOUHSC_00862	383	40	18	1	34	3	0.5263	0.212332	SAOUHSC_00862	383	40	0	1	24	5	0.0667	0.278183	SAOUHSC_00862	383	40	26	19	25	22	0.9583	0.284527	SAOUHSC_00862	383	40	2	0	24	5	0.1	0.278183
SAOUHSC_00863	266	28	2	1	4	1	0.6667	0.343699	SAOUHSC_00863	266	28	2	1	1	1	1.3333	0.496389	SAOUHSC_00863	266	28	0	0	1	0	0.5	0.167451	SAOUHSC_00863	266	28	2	0	1	1	1	0.5
SAOUHSC_00864	434	51	371	7	334	1	1.128	0.5	SAOUHSC_00864	434	51	489	6	325	0	1.5215	0.210017	SAOUHSC_00864	434	51	287	26	387	55	0.7088	0.492239	SAOUHSC_00864	434	51	138	18	325	0	0.4816	0.0494754
SAOUHSC_00865	779	80	510	93	480	391	0.6927	0.159435	SAOUHSC_00865	779	80	281	145	313	194	0.8406	0.00985124	SAOUHSC_00865	779	80	960	670	1096	801	0.8593	0.38817	SAOUHSC_00865	779	80	68	43	313	194	0.2205	0.00551393
SAOUHSC_00866	884	78	20	151	114	456	0.3012	0.101077	SAOUHSC_00866	884	78	21	186	66	318	0.5403	0.180094	SAOUHSC_00866	884	78	175	600	198	638	0.9271	0.280537	SAOUHSC_00866	884	78	79	168	66	318	0.6442	0.434355
SAOUHSC_00868	203	27	1	0	0	1	1	0.5	SAOUHSC_00868	203	27	0	0	1	4	0.1667	0.0217447	SAOUHSC_00868	203	27	3	0	0	0	4	0.0405894	SAOUHSC_00868	203	27	0	1	1	4	0.3333	0.0857816
SAOUHSC_00869	1457	124	0	1	1	0	1	0.5	SAOUHSC_00869	1457	124	2	2	3	5	0.5556	0.102026	SAOUHSC_00869	1457	124	2	2	2	3	0.8333	0.368385	SAOUHSC_00869	1457	124	2	1	3	5	0.4444	0.100428
SAOUHSC_00870	1214	124	1	0	0	0	2	0.159633	SAOUHSC_00870	1214	124	1	1	2	2	0.6	0.326053	SAOUHSC_00870	1214	124	12	6	9	1	1.7273	0.372552	SAOUHSC_00870	1214	124	1	1	2	2	0.6	0.326053
SAOUHSC_00871	236	23	0	0	0	1	0.5	0.163973	SAOUHSC_00871	236	23	0	2	0	2	1	0.5	SAOUHSC_00871	236	23	3	1	0	0	5	0.0404653	SAOUHSC_00871	236	23	0	0	0	2	0.3333	0.0797743
SAOUHSC_00872	1175	114	1	29	3	26	1.0333	0.207879	SAOUHSC_00872	1175	114	3	42	1	39	1.122	0.206849	SAOUHSC_00872	1175	114	4	34	5	18	1.625	0.277025	SAOUHSC_00872	1175	114	3	22	1	39	0.6341	0.328072
SAOUHSC_00873	242	20	4	0	48	1	0.1	0.154071	SAOUHSC_00873	242	20	14	0	14	0	1	0.294315	SAOUHSC_00873	242	20	39	10	53	3	0.8772	0.491315	SAOUHSC_00873	242	20	13	0	14	0	0.9333	0.5
SAOUHSC_00874	323	38	211	101	158	140	1.0468	0.192471	SAOUHSC_00874	323	38	342	101	139	79	2.0274	0.486788	SAOUHSC_00874	323	38	265	211	244	192	1.0915	0.284769	SAOUHSC_00874	323	38	105	77	139	79	0.8356	0.24829
SAOUHSC_00875	1064	102	15	62	45	42	0.8864	0.183501	SAOUHSC_00875	1064	102	9	55	38	18	1.1404	0.101556	SAOUHSC_00875	1064	102	49	87	55	75	1.0458	0.161291	SAOUHSC_00875	1064	102	12	22	38	18	0.614	0.101556
SAOUHSC_00876	236	20	0	2	5	36	0.0714	0.106236	SAOUHSC_00876	236	20	0	4	1	11	0.3846	0.20555	SAOUHSC_00876	236	20	59	97	143	120	0.5947	0.475192	SAOUHSC_00876	236	20	1	5	1	11	0.5385	0.20555
SAOUHSC_00877	359	30	9	3	0	5	2.1667	0.324627	SAOUHSC_00877	359	30	0	0	0	9	0.1	0.0795198	SAOUHSC_00877	359	30	6	38	28	17	0.9783	0.356111	SAOUHSC_00877	359	30	0	5	0	9	0.6	0.5
SAOUHSC_00878	1208	94	1	2	0	1	2	0.158328	SAOUHSC_00878	1208	94	0	1	1	1	0.6667	0.282369	SAOUHSC_00878	1208	94	12	0	1	11	1	0.356526	SAOUHSC_00878	1208	94	1	0	1	1	0.6667	0.282369
SAOUHSC_00879	1475	146	673	209	725	201	0.9525	0.169658	SAOUHSC_00879	1475	146	708	349	597	255	1.2403	0.374015	SAOUHSC_00879	1475	146	848	558	868	361	1.1439	0.476195	SAOUHSC_00879	1475	146	235	78	597	255	0.3681	0.293339
SAOUHSC_00880	1316	144	66	1067	111	1471	0.7164	0.13497	SAOUHSC_00880	1316	144	84	1106	127	957	1.0977	0.269052	SAOUHSC_00880	1316	144	492	1640	467	1576	1.0435	0.328854	SAOUHSC_00880	1316	144	74	355	127	957	0.3963	0.0495121
SAOUHSC_00881	374	37	5	0	2	2	1.2	0.162816	SAOUHSC_00881	374	37	1	1	0	0	3	0.0793496	SAOUHSC_00881	374	37	27	0	32	1	0.8235	0.331852	SAOUHSC_00881	374	37	1	0	0	0	2	0.161947
SAOUHSC_00882	1154	101	575	340	882	168	0.8716	0.341754	SAOUHSC_00882	1154	101	567	468	627	140	1.349	0.237539	SAOUHSC_00882	1154	101	859	230	688	277	1.1284	0.339209	SAOUHSC_00882	1154	101	334	63	627	140	0.5182	0.25737
SAOUHSC_00883	356	37	79	0	21	2	3.3333	0.331789	SAOUHSC_00883	356	37	34	0	10	0	3.1818	0.325151	SAOUHSC_00883	356	37	77	12	199	8	0.4327	0.12956	SAOUHSC_00883	356	37	17	0	10	0	1.6364	0.125696
SAOUHSC_00884	293	34	0	0	0	0	1		SAOUHSC_00884	293	34	1	0	0	0	2	0.16224	SAOUHSC_00884	293	34	0	0	1	1	0.3333	0.0801694	SAOUHSC_00884	293	34	1	0	0	0	2	0.16224
SAOUHSC_00885	479	52	0	5	0	7	0.75	0.207668	SAOUHSC_00885	479	52	1	3	2	0	1.6667	0.160416	SAOUHSC_00885	479	52	0	24	0	27	0.8929	0.291389	SAOUHSC_00885	479	52	1	0	2	0	0.6667	0.5
SAOUHSC_00886	1496	160	2	5	3	23	0.2963	0.22758	SAOUHSC_00886	1496	160	5	18	2	31	0.7059	0.498185	SAOUHSC_00886	1496	160	6	70	9	61	1.0845	0.325459	SAOUHSC_00886	1496	160	3	11	2	31	0.4412	0.298973
SAOUHSC_00887	329	33	0	0	1	1	0.3333	0.0794342	SAOUHSC_00887	329	33	1	0	0	0	2	0.162349	SAOUHSC_00887	329	33	0	1	1	0	1	0.5	SAOUHSC_00887	329	33	0	0	0	0	1
SAOUHSC_00888	428	38	0	0	1	2	0.25	0.0793357	SAOUHSC_00888	428	38	0	3	0	0	4	0.16186	SAOUHSC_00888	428	38	0	0	0	0	1		SAOUHSC_00888	428	38	1	2	0	0	4	0.0793357
SAOUHSC_00889	2405	254	0	2	5	5	0.2727	0.016934	SAOUHSC_00889	2405	254	2	6	2	4	1.2857	0.389068	SAOUHSC_00889	2405	254	4	23	3	18	1.2727	0.403029	SAOUHSC_00889	2405	254	1	7	2	4	1.2857	0.389068
SAOUHSC_00890	383	28	74	9	171	91	0.3194	0.228774	SAOUHSC_00890	383	28	58	0	138	30	0.3491	0.15975	SAOUHSC_00890	383	28	168	75	142	70	1.1455	0.379218	SAOUHSC_00890	383	28	90	21	138	30	0.6627	0.494051
SAOUHSC_00891	593	40	72	147	127	357	0.4536	0.377054	SAOUHSC_00891	593	40	118	109	138	275	0.5507	0.306957	SAOUHSC_00891	593	40	682	746	556	494	1.3597	0.443361	SAOUHSC_00891	593	40	80	99	138	275	0.4348	0.228317
SAOUHSC_00892	344	29	0	0	0	0	1		SAOUHSC_00892	344	29	0	2	0	1	1.5	0.283527	SAOUHSC_00892	344	29	0	0	0	1	0.5	0.167143	SAOUHSC_00892	344	29	0	0	0	1	0.5	0.162863
SAOUHSC_00893	1127	85	656	154	757	182	0.8628	0.0650467	SAOUHSC_00893	1127	85	847	188	569	179	1.3832	0.19203	SAOUHSC_00893	1127	85	1020	372	828	374	1.1579	0.385751	SAOUHSC_00893	1127	85	310	69	569	179	0.5073	0.0679703
SAOUHSC_00894	1190	100	862	357	1922	698	0.4655	0.230053	SAOUHSC_00894	1190	100	909	427	1334	587	0.6956	0.366529	SAOUHSC_00894	1190	100	2217	754	1946	619	1.1582	0.390343	SAOUHSC_00894	1190	100	447	217	1334	587	0.346	0.128769
SAOUHSC_00895	1244	107	6	1	24	6	0.2581	0.0394295	SAOUHSC_00895	1244	107	13	3	16	6	0.7391	0.200842	SAOUHSC_00895	1244	107	52	25	26	9	2.1667	0.328605	SAOUHSC_00895	1244	107	2	3	16	6	0.2609	0.0634054
SAOUHSC_00897	929	91	82	263	107	100	1.6635	0.253321	SAOUHSC_00897	929	91	94	314	111	85	2.0761	0.200975	SAOUHSC_00897	929	91	376	201	366	198	1.023	0.454497	SAOUHSC_00897	929	91	52	60	111	85	0.5736	0.354881
SAOUHSC_00898	1379	119	192	21	368	93	0.4632	0.101996	SAOUHSC_00898	1379	119	310	13	284	57	0.9474	0.338786	SAOUHSC_00898	1379	119	580	200	429	187	1.2658	0.459341	SAOUHSC_00898	1379	119	259	52	284	57	0.9123	0.238694
SAOUHSC_00899	1205	103	219	322	316	263	0.9345	0.229939	SAOUHSC_00899	1205	103	252	477	242	261	1.4484	0.087584	SAOUHSC_00899	1205	103	491	738	302	553	1.4369	0.297546	SAOUHSC_00899	1205	103	108	156	242	261	0.5258	0.0255085
SAOUHSC_00900	1331	115	1	2	6	3	0.4	0.0775174	SAOUHSC_00900	1331	115	2	2	0	3	1.25	0.352416	SAOUHSC_00900	1331	115	1	3	1	4	0.8333	0.35334	SAOUHSC_00900	1331	115	1	7	0	3	2.25	0.100229
SAOUHSC_00901	575	62	563	79	531	126	0.9772	0.0964269	SAOUHSC_00901	575	62	1020	124	336	99	2.6261	0.437579	SAOUHSC_00901	575	62	727	334	612	300	1.1632	0.259265	SAOUHSC_00901	575	62	322	25	336	99	0.7982	0.156417
SAOUHSC_00902	524	51	363	150	415	308	0.7099	0.26688	SAOUHSC_00902	524	51	356	339	372	249	1.119	0.496734	SAOUHSC_00902	524	51	554	476	430	363	1.2985	0.361926	SAOUHSC_00902	524	51	134	110	372	249	0.3939	0.452747
SAOUHSC_00903	467	40	0	0	4	3	0.125	0.0119479	SAOUHSC_00903	467	40	0	2	3	2	0.5	0.124846	SAOUHSC_00903	467	40	0	2	2	12	0.2	0.160187	SAOUHSC_00903	467	40	0	0	3	2	0.1667	0.0119394
SAOUHSC_00904	3476	306	3	3	8	5	0.5	0.076923	SAOUHSC_00904	3476	306	3	6	4	6	0.9091	0.408756	SAOUHSC_00904	3476	306	4	7	6	5	1	0.415596	SAOUHSC_00904	3476	306	2	2	4	6	0.4545	0.0535115
SAOUHSC_00905	3653	316	4	4	1	9	0.8182	0.263462	SAOUHSC_00905	3653	316	5	8	2	16	0.7368	0.142524	SAOUHSC_00905	3653	316	5	10	2	5	2	0.395095	SAOUHSC_00905	3653	316	4	8	2	16	0.6842	0.0981736
SAOUHSC_00906	902	84	733	308	398	327	1.4353	0.426071	SAOUHSC_00906	902	84	908	355	359	252	2.0654	0.406809	SAOUHSC_00906	902	84	737	506	602	502	1.1258	0.414802	SAOUHSC_00906	902	84	258	88	359	252	0.567	0.406193
SAOUHSC_00907	389	36	1	19	23	74	0.2143	0.0339566	SAOUHSC_00907	389	36	3	10	21	74	0.1458	0.357286	SAOUHSC_00907	389	36	112	160	87	176	1.0341	0.491737	SAOUHSC_00907	389	36	13	26	21	74	0.4167	0.47366
SAOUHSC_00908	1316	109	270	80	550	100	0.5392	0.225036	SAOUHSC_00908	1316	109	374	139	327	85	1.2446	0.242277	SAOUHSC_00908	1316	109	693	282	506	246	1.2961	0.438304	SAOUHSC_00908	1316	109	154	65	327	85	0.5327	0.231056
SAOUHSC_00909	824	76	134	51	214	60	0.6764	0.488566	SAOUHSC_00909	824	76	123	60	254	31	0.6434	0.305432	SAOUHSC_00909	824	76	249	148	276	126	0.9876	0.33116	SAOUHSC_00909	824	76	69	43	254	31	0.3951	0.28799
SAOUHSC_00910	266	22	0	0	0	1	0.5	0.164217	SAOUHSC_00910	266	22	0	1	0	1	1	0.5	SAOUHSC_00910	266	22	1	0	0	1	1	0.5	SAOUHSC_00910	266	22	0	0	0	1	0.5	0.164217
SAOUHSC_00911	1814	218	1295	786	2034	944	0.6989	0.0244483	SAOUHSC_00911	1814	218	1402	1202	1507	710	1.1745	0.0182895	SAOUHSC_00911	1814	218	2186	1486	1778	1527	1.111	0.474332	SAOUHSC_00911	1814	218	652	405	1507	710	0.477	0.0113435
SAOUHSC_00912	2609	226	528	909	735	1257	0.7215	0.272118	SAOUHSC_00912	2609	226	488	910	635	1037	0.8362	0.13786	SAOUHSC_00912	2609	226	959	1359	1022	1326	0.9872	0.365579	SAOUHSC_00912	2609	226	301	449	635	1037	0.4489	0.118479
SAOUHSC_00913	869	90	537	73	811	169	0.6228	0.278605	SAOUHSC_00913	869	90	674	135	634	130	1.0588	0.307828	SAOUHSC_00913	869	90	1404	438	1049	287	1.3785	0.493332	SAOUHSC_00913	869	90	366	77	634	130	0.5804	0.370626
SAOUHSC_00914	1145	120	385	29	282	35	1.305	0.208427	SAOUHSC_00914	1145	120	440	45	260	40	1.6146	0.211618	SAOUHSC_00914	1145	120	530	125	399	123	1.2543	0.433951	SAOUHSC_00914	1145	120	121	77	260	40	0.6611	0.040393
SAOUHSC_00915	641	85	599	228	536	312	0.9753	0.139744	SAOUHSC_00915	641	85	874	299	459	256	1.6397	0.20957	SAOUHSC_00915	641	85	599	594	600	462	1.1232	0.414936	SAOUHSC_00915	641	85	285	153	459	256	0.6131	0.123404
SAOUHSC_00916	1118	165	230	76	288	79	0.8342	0.217902	SAOUHSC_00916	1118	165	189	105	228	69	0.9899	0.181403	SAOUHSC_00916	1118	165	594	260	490	289	1.0962	0.488522	SAOUHSC_00916	1118	165	147	38	228	69	0.6242	0.0469957
SAOUHSC_00917	515	46	48	76	61	96	0.7911	0.194284	SAOUHSC_00917	515	46	81	60	66	107	0.8161	0.383012	SAOUHSC_00917	515	46	210	280	215	227	1.1084	0.351836	SAOUHSC_00917	515	46	22	35	66	107	0.3333	0.358038
SAOUHSC_00918	434	39	2	69	19	134	0.4675	0.133896	SAOUHSC_00918	434	39	1	74	37	100	0.5507	0.480115	SAOUHSC_00918	434	39	158	151	136	174	0.9968	0.362411	SAOUHSC_00918	434	39	2	53	37	100	0.4058	0.423768
SAOUHSC_00919	185	17	1	33	1	46	0.7292	0.5	SAOUHSC_00919	185	17	0	42	0	24	1.72	0.284762	SAOUHSC_00919	185	17	0	45	0	49	0.92	0.32737	SAOUHSC_00919	185	17	0	2	0	24	0.12	0.296559
SAOUHSC_00920	941	79	0	22	1	23	0.92	0.351382	SAOUHSC_00920	941	79	0	33	1	27	1.1724	0.207479	SAOUHSC_00920	941	79	3	20	2	17	1.2	0.380929	SAOUHSC_00920	941	79	1	26	1	27	0.9655	0.352279
SAOUHSC_00921	1244	97	18	81	24	60	1.1765	0.499266	SAOUHSC_00921	1244	97	40	141	27	48	2.3947	0.0786502	SAOUHSC_00921	1244	97	37	248	20	289	0.9226	0.300923	SAOUHSC_00921	1244	97	13	29	27	48	0.5658	0.330713
SAOUHSC_00922	371	45	11	13	32	17	0.5	0.195589	SAOUHSC_00922	371	45	22	26	16	9	1.8846	0.481318	SAOUHSC_00922	371	45	112	72	90	62	1.2092	0.392889	SAOUHSC_00922	371	45	34	3	16	9	1.4615	0.498562
SAOUHSC_00923	926	96	104	81	266	90	0.521	0.477632	SAOUHSC_00923	926	96	173	142	210	46	1.2296	0.34499	SAOUHSC_00923	926	96	342	250	334	183	1.1448	0.451135	SAOUHSC_00923	926	96	27	23	210	46	0.1984	0.159143
SAOUHSC_00924	1070	98	276	246	590	522	0.4699	0.293468	SAOUHSC_00924	1070	98	187	270	436	440	0.5222	0.358357	SAOUHSC_00924	1070	98	539	706	531	541	1.1612	0.264108	SAOUHSC_00924	1070	98	111	250	436	440	0.4128	0.246731
SAOUHSC_00925	1082	78	332	152	963	219	0.41	0.260696	SAOUHSC_00925	1082	78	273	154	763	143	0.4719	0.389277	SAOUHSC_00925	1082	78	746	399	690	322	1.1313	0.222988	SAOUHSC_00925	1082	78	226	16	763	143	0.2679	0.112601
SAOUHSC_00926	941	87	554	197	800	172	0.7729	0.13293	SAOUHSC_00926	941	87	948	203	628	176	1.4311	0.373332	SAOUHSC_00926	941	87	910	278	868	242	1.0702	0.438676	SAOUHSC_00926	941	87	410	93	628	176	0.6261	0.0579417
SAOUHSC_00927	1655	146	358	794	530	814	0.8572	0.339475	SAOUHSC_00927	1655	146	393	878	350	700	1.2103	0.438785	SAOUHSC_00927	1655	146	615	1517	501	1181	1.2674	0.463703	SAOUHSC_00927	1655	146	116	467	350	700	0.5557	0.107846
SAOUHSC_00928	1715	169	880	509	938	514	0.9566	0.0650853	SAOUHSC_00928	1715	169	1160	732	792	430	1.5478	0.129282	SAOUHSC_00928	1715	169	1108	812	856	666	1.2613	0.35982	SAOUHSC_00928	1715	169	311	244	792	430	0.4546	0.0198257
SAOUHSC_00929	986	95	90	30	239	60	0.4033	0.068049	SAOUHSC_00929	986	95	102	78	180	34	0.8419	0.153547	SAOUHSC_00929	986	95	457	194	378	114	1.3225	0.420802	SAOUHSC_00929	986	95	53	19	180	34	0.3395	0.104168
SAOUHSC_00930	980	91	146	84	258	229	0.4734	0.0711486	SAOUHSC_00930	980	91	187	116	216	116	0.9129	0.308836	SAOUHSC_00930	980	91	359	305	368	374	0.895	0.445916	SAOUHSC_00930	980	91	88	103	216	116	0.5766	0.197938
SAOUHSC_00931	962	120	648	218	676	289	0.8975	0.0303155	SAOUHSC_00931	962	120	759	256	524	248	1.3144	0.0770631	SAOUHSC_00931	962	120	692	564	523	437	1.308	0.432752	SAOUHSC_00931	962	120	356	242	524	248	0.7749	0.383878
SAOUHSC_00932	881	96	10	13	86	37	0.1935	0.468154	SAOUHSC_00932	881	96	4	25	77	27	0.2857	0.305976	SAOUHSC_00932	881	96	141	134	114	125	1.15	0.356807	SAOUHSC_00932	881	96	35	1	77	27	0.3524	0.137796
SAOUHSC_00933	989	89	0	1	3	3	0.2857	0.0886296	SAOUHSC_00933	989	89	1	0	3	0	0.5	0.281302	SAOUHSC_00933	989	89	6	2	2	1	2.25	0.151288	SAOUHSC_00933	989	89	1	0	3	0	0.5	0.281302
SAOUHSC_00934	395	39	0	0	2	0	0.3333	0.0793137	SAOUHSC_00934	395	39	0	0	0	1	0.5	0.161777	SAOUHSC_00934	395	39	13	0	0	1	7	0.279308	SAOUHSC_00934	395	39	2	1	0	1	2	0.157847
SAOUHSC_00935	719	59	108	426	285	1475	0.3038	0.362849	SAOUHSC_00935	719	59	61	377	206	1142	0.3254	0.0969959	SAOUHSC_00935	719	59	750	1171	460	721	1.6261	0.372379	SAOUHSC_00935	719	59	88	407	206	1142	0.3677	0.149566
SAOUHSC_00936	986	99	53	298	163	542	0.4986	0.238423	SAOUHSC_00936	986	99	23	200	115	405	0.4299	0.0747547	SAOUHSC_00936	986	99	231	671	258	671	0.971	0.473533	SAOUHSC_00936	986	99	21	270	115	405	0.5605	0.106421
SAOUHSC_00937	1808	178	1292	1052	1108	1002	1.1108	0.105649	SAOUHSC_00937	1808	178	1660	1287	1078	878	1.5064	0.124938	SAOUHSC_00937	1808	178	1632	1920	1976	1587	0.9969	0.257448	SAOUHSC_00937	1808	178	379	293	1078	878	0.3439	0.014251
SAOUHSC_00938	806	79	2	0	1	0	1.5	0.282468	SAOUHSC_00938	806	79	3	2	0	1	3	0.0501392	SAOUHSC_00938	806	79	4	1	0	2	2	0.201864	SAOUHSC_00938	806	79	0	0	0	1	0.5	0.160192
SAOUHSC_00939	317	24	7	25	4	64	0.4783	0.5	SAOUHSC_00939	317	24	0	20	3	37	0.5122	0.205824	SAOUHSC_00939	317	24	18	80	28	57	1.1512	0.357885	SAOUHSC_00939	317	24	1	17	3	37	0.4634	0.351182
SAOUHSC_00940	593	57	0	11	50	9	0.2	0.254839	SAOUHSC_00940	593	57	0	37	29	10	0.95	0.368319	SAOUHSC_00940	593	57	32	88	19	84	1.1635	0.170795	SAOUHSC_00940	593	57	1	3	29	10	0.125	0.203502
SAOUHSC_00941	347	38	4	0	2	0	1.6667	0.283143	SAOUHSC_00941	347	38	4	0	1	0	2.5	0.280557	SAOUHSC_00941	347	38	3	0	3	0	1	0.340498	SAOUHSC_00941	347	38	0	0	1	0	0.5	0.16186
SAOUHSC_00942	635	50	122	32	358	74	0.358	0.229746	SAOUHSC_00942	635	50	296	28	217	49	1.2172	0.5	SAOUHSC_00942	635	50	513	259	348	206	1.3928	0.473904	SAOUHSC_00942	635	50	509	82	217	49	2.2172	0.241857
SAOUHSC_00943	809	64	3	0	0	1	2	0.158171	SAOUHSC_00943	809	64	0	1	0	0	2	0.160553	SAOUHSC_00943	809	64	0	0	0	0	1		SAOUHSC_00943	809	64	0	0	0	0	1
SAOUHSC_00944	854	95	164	249	87	344	0.9583	0.26874	SAOUHSC_00944	854	95	193	390	76	323	1.46	0.484263	SAOUHSC_00944	854	95	277	829	247	772	1.0853	0.470265	SAOUHSC_00944	854	95	85	108	76	323	0.485	0.477275
SAOUHSC_00945	1385	134	252	267	104	789	0.5817	0.0778682	SAOUHSC_00945	1385	134	196	474	75	641	0.9358	0.0163572	SAOUHSC_00945	1385	134	159	1084	200	832	1.2043	0.365917	SAOUHSC_00945	1385	134	161	240	75	641	0.5607	0.130548
SAOUHSC_00946	1844	181	38	243	11	465	0.5912	0.263958	SAOUHSC_00946	1844	181	41	288	9	405	0.7952	0.146513	SAOUHSC_00946	1844	181	65	949	61	891	1.0651	0.284028	SAOUHSC_00946	1844	181	22	260	9	405	0.6819	0.151638
SAOUHSC_00947	770	72	0	1	2	1	0.5	0.158226	SAOUHSC_00947	770	72	1	1	1	1	1	0.5	SAOUHSC_00947	770	72	2	1	5	1	0.5714	0.231165	SAOUHSC_00947	770	72	3	0	1	1	1.3333	0.498608
SAOUHSC_00948	1085	123	677	158	316	91	2.049	0.382569	SAOUHSC_00948	1085	123	877	131	145	52	5.096	0.22364	SAOUHSC_00948	1085	123	852	253	871	254	0.9822	0.244638	SAOUHSC_00948	1085	123	280	41	145	52	1.6263	0.484022
SAOUHSC_00949	1568	153	493	154	396	301	0.9284	0.148245	SAOUHSC_00949	1568	153	685	175	473	364	1.0274	0.0204469	SAOUHSC_00949	1568	153	1158	763	1049	520	1.2242	0.486131	SAOUHSC_00949	1568	153	189	180	473	364	0.4415	0.0264653
SAOUHSC_00950	758	79	24	12	28	32	0.6066	0.0810502	SAOUHSC_00950	758	79	26	24	19	23	1.186	0.221519	SAOUHSC_00950	758	79	35	51	46	37	1.0357	0.116407	SAOUHSC_00950	758	79	2	15	19	23	0.4186	0.258598
SAOUHSC_00951	509	43	622	36	310	154	1.4172	0.394623	SAOUHSC_00951	509	43	725	110	242	117	2.3222	0.308353	SAOUHSC_00951	509	43	373	223	372	118	1.2159	0.486602	SAOUHSC_00951	509	43	244	20	242	117	0.7361	0.191591
SAOUHSC_00952	1208	136	9	67	3	5	8.5556	0.117108	SAOUHSC_00952	1208	136	3	19	3	5	2.5556	0.301837	SAOUHSC_00952	1208	136	45	85	44	202	0.5304	0.324819	SAOUHSC_00952	1208	136	117	1283	3	5	155.667	0.0518499
SAOUHSC_00953	1175	116	0	3	0	1	2	0.158391	SAOUHSC_00953	1175	116	1	0	2	0	0.6667	0.282271	SAOUHSC_00953	1175	116	3	1	9	3	0.3846	0.112959	SAOUHSC_00953	1175	116	2	4	2	0	2.3333	0.204336
SAOUHSC_00954	1481	120	0	1	2	1	0.5	0.1584	SAOUHSC_00954	1481	120	1	0	2	1	0.5	0.1584	SAOUHSC_00954	1481	120	1	0	2	0	0.6667	0.282663	SAOUHSC_00954	1481	120	4	1	2	1	1.5	0.23859
SAOUHSC_00955	260	20	0	1	0	9	0.2	0.5	SAOUHSC_00955	260	20	1	1	0	11	0.25	0.190882	SAOUHSC_00955	260	20	8	51	32	26	1.0169	0.379669	SAOUHSC_00955	260	20	2	6	0	11	0.75	0.343633
SAOUHSC_00956	1562	118	217	45	325	80	0.6478	0.339333	SAOUHSC_00956	1562	118	188	35	230	50	0.7972	0.180562	SAOUHSC_00956	1562	118	687	230	630	290	0.9967	0.288239	SAOUHSC_00956	1562	118	71	20	230	50	0.3274	0.0873435
SAOUHSC_00957	803	73	4	42	25	51	0.6104	0.496089	SAOUHSC_00957	803	73	2	22	23	72	0.2604	0.17707	SAOUHSC_00957	803	73	34	119	17	137	0.9935	0.495082	SAOUHSC_00957	803	73	1	1	23	72	0.0312	0.0440007
SAOUHSC_00958	2324	196	420	439	440	542	0.8749	0.120223	SAOUHSC_00958	2324	196	484	709	359	543	1.3223	0.361504	SAOUHSC_00958	2324	196	867	1313	787	1046	1.1892	0.370642	SAOUHSC_00958	2324	196	355	455	359	543	0.8981	0.0818066
SAOUHSC_00959	1358	154	2308	3009	1024	1623	2.0083	0.234853	SAOUHSC_00959	1358	154	3048	4649	946	1481	3.1705	0.395837	SAOUHSC_00959	1358	154	1820	2301	1391	1923	1.2434	0.486068	SAOUHSC_00959	1358	154	346	934	946	1481	0.5276	0.0471828
SAOUHSC_00960	1511	142	597	899	1493	1908	0.44	0.0961364	SAOUHSC_00960	1511	142	1497	1521	1190	1496	1.1236	0.111818	SAOUHSC_00960	1511	142	1464	2024	1200	1590	1.2501	0.330872	SAOUHSC_00960	1511	142	399	641	1190	1496	0.3874	0.0625448
SAOUHSC_00961	530	48	149	151	155	66	1.3559	0.418576	SAOUHSC_00961	530	48	129	133	92	60	1.719	0.493104	SAOUHSC_00961	530	48	237	128	252	113	1	0.5	SAOUHSC_00961	530	48	141	41	92	60	1.1961	0.498851
SAOUHSC_00962	218	19	0	7	2	12	0.5333	0.0898493	SAOUHSC_00962	218	19	0	0	1	21	0.0435	0.0409472	SAOUHSC_00962	218	19	26	13	44	23	0.5882	0.364886	SAOUHSC_00962	218	19	0	0	1	21	0.0435	0.0409472
SAOUHSC_00963	986	91	1	0	2	3	0.3333	0.157654	SAOUHSC_00963	986	91	3	1	1	0	2.5	0.0890508	SAOUHSC_00963	986	91	6	1	4	3	1	0.382131	SAOUHSC_00963	986	91	0	2	1	0	1.5	0.282387
SAOUHSC_00964	176	14	0	341	0	56	6	0.351618	SAOUHSC_00964	176	14	1	2479	0	94	26.1158	0.200634	SAOUHSC_00964	176	14	0	36	0	55	0.6607	0.484947	SAOUHSC_00964	176	14	0	260	0	94	2.7474	0.49268
SAOUHSC_00965	602	82	255	7430	289	4760	1.522	0.498413	SAOUHSC_00965	602	82	714	21353	221	4294	4.8866	0.41816	SAOUHSC_00965	602	82	570	2761	440	1911	1.4167	0.407965	SAOUHSC_00965	602	82	278	7065	221	4294	1.6262	0.331071
SAOUHSC_00968	1964	221	965	286	1153	359	0.8275	0.0807528	SAOUHSC_00968	1964	221	941	403	977	254	1.0917	0.188226	SAOUHSC_00968	1964	221	1877	776	1705	620	1.141	0.455252	SAOUHSC_00968	1964	221	482	174	977	254	0.5333	0.106331
SAOUHSC_00969	320	39	346	114	312	128	1.0454	0.33777	SAOUHSC_00969	320	39	346	168	274	128	1.2779	0.215482	SAOUHSC_00969	320	39	510	293	404	386	1.0164	0.450504	SAOUHSC_00969	320	39	144	116	274	128	0.6476	0.322241
SAOUHSC_00970	641	67	61	81	184	168	0.4051	0.468196	SAOUHSC_00970	641	67	92	65	124	113	0.6639	0.440031	SAOUHSC_00970	641	67	212	197	155	201	1.1485	0.469834	SAOUHSC_00970	641	67	42	39	124	113	0.3445	0.178224
SAOUHSC_00971	290	35	212	9	290	7	0.745	0.414091	SAOUHSC_00971	290	35	272	11	250	4	1.1137	0.310603	SAOUHSC_00971	290	35	263	27	211	35	1.1781	0.44525	SAOUHSC_00971	290	35	58	0	250	4	0.2314	0.359401
SAOUHSC_00972	287	40	86	3	33	3	2.4324	0.388202	SAOUHSC_00972	287	40	100	3	31	1	3.1515	0.386626	SAOUHSC_00972	287	40	57	20	75	11	0.8966	0.177801	SAOUHSC_00972	287	40	15	7	31	1	0.697	0.495528
SAOUHSC_00973	707	84	477	417	523	527	0.8516	0.236812	SAOUHSC_00973	707	84	621	535	461	392	1.3548	0.297416	SAOUHSC_00973	707	84	805	478	593	428	1.2564	0.464726	SAOUHSC_00973	707	84	180	279	461	392	0.5386	0.174546
SAOUHSC_00974	782	79	570	105	546	190	0.9172	0.0977365	SAOUHSC_00974	782	79	757	104	492	92	1.4735	0.283405	SAOUHSC_00974	782	79	814	239	697	192	1.1843	0.249812	SAOUHSC_00974	782	79	120	42	492	92	0.2786	0.255319
SAOUHSC_00975	356	39	553	4	468	26	1.1273	0.183521	SAOUHSC_00975	356	39	575	2	397	6	1.4307	0.415679	SAOUHSC_00975	356	39	693	37	641	54	1.0503	0.352818	SAOUHSC_00975	356	39	236	14	397	6	0.6213	0.38286
SAOUHSC_00976	863	70	31	10	88	19	0.3889	0.230725	SAOUHSC_00976	863	70	27	1	61	22	0.3452	0.273749	SAOUHSC_00976	863	70	212	134	129	116	1.4106	0.445008	SAOUHSC_00976	863	70	9	1	61	22	0.131	0.360812
SAOUHSC_00977	131	14	0	2	6	3	0.3	0.152078	SAOUHSC_00977	131	14	0	16	8	6	1.1333	0.5	SAOUHSC_00977	131	14	57	26	68	19	0.9545	0.318987	SAOUHSC_00977	131	14	4	4	8	6	0.6	0.478048
SAOUHSC_00978	290	33	1	18	8	24	0.6061	0.494064	SAOUHSC_00978	290	33	4	23	0	22	1.2174	0.167655	SAOUHSC_00978	290	33	26	119	38	123	0.9012	0.39662	SAOUHSC_00978	290	33	5	24	0	22	1.3043	0.356002
SAOUHSC_00979	551	60	141	821	110	709	1.1744	0.074709	SAOUHSC_00979	551	60	120	868	92	587	1.4544	0.165198	SAOUHSC_00979	551	60	110	760	132	638	1.1297	0.394055	SAOUHSC_00979	551	60	308	296	92	587	0.8897	0.0686991
SAOUHSC_00980	938	108	2	2	1	2	1.25	0.352396	SAOUHSC_00980	938	108	2	1	1	2	1	0.5	SAOUHSC_00980	938	108	3	1	2	6	0.5556	0.325852	SAOUHSC_00980	938	108	0	0	1	2	0.25	0.0415119
SAOUHSC_00982	1211	118	8	3	10	2	0.9231	0.498381	SAOUHSC_00982	1211	118	1	1	1	2	0.75	0.327358	SAOUHSC_00982	1211	118	19	11	123	108	0.1336	0.0006099	SAOUHSC_00982	1211	118	1	1	1	2	0.75	0.327358
SAOUHSC_00983	1673	150	1	1	1	2	0.75	0.499333	SAOUHSC_00983	1673	150	4	3	1	1	2.6667	0.0772636	SAOUHSC_00983	1673	150	6	3	40	83	0.0806	6.11e-05	SAOUHSC_00983	1673	150	3	2	1	1	2	0.205742
SAOUHSC_00984	803	73	0	2	15	13	0.1034	0.0158947	SAOUHSC_00984	803	73	0	2	9	10	0.15	0.00894343	SAOUHSC_00984	803	73	46	23	108	171	0.25	0.329152	SAOUHSC_00984	803	73	0	0	9	10	0.05	0.00066451
SAOUHSC_00985	821	63	0	0	2	1	0.25	0.0790626	SAOUHSC_00985	821	63	0	0	1	0	0.5	0.160583	SAOUHSC_00985	821	63	0	3	14	16	0.129	0.137204	SAOUHSC_00985	821	63	0	1	1	0	1	0.5
SAOUHSC_00986	329	34	1	0	12	5	0.1111	0.0141368	SAOUHSC_00986	329	34	12	0	11	4	0.8125	0.026863	SAOUHSC_00986	329	34	62	100	31	33	2.5077	0.314679	SAOUHSC_00986	329	34	5	10	11	4	1	0.124055
SAOUHSC_00987	1181	121	224	145	160	192	1.0482	0.303117	SAOUHSC_00987	1181	121	273	154	135	178	1.3631	0.244084	SAOUHSC_00987	1181	121	353	350	255	350	1.1617	0.144174	SAOUHSC_00987	1181	121	84	160	135	178	0.7803	0.069041
SAOUHSC_00988	1010	82	92	42	96	43	0.9643	0.124661	SAOUHSC_00988	1010	82	61	37	78	44	0.8049	0.0764171	SAOUHSC_00988	1010	82	446	110	406	145	1.0091	0.488993	SAOUHSC_00988	1010	82	47	26	78	44	0.6016	0.073083
SAOUHSC_00989	1154	116	188	65	216	103	0.7938	0.350065	SAOUHSC_00989	1154	116	299	96	274	95	1.0703	0.0753811	SAOUHSC_00989	1154	116	417	336	274	278	1.3635	0.499424	SAOUHSC_00989	1154	116	97	97	274	95	0.527	0.14426
SAOUHSC_00991	1010	132	298	114	361	226	0.7024	0.274093	SAOUHSC_00991	1010	132	319	152	315	180	0.9516	0.116826	SAOUHSC_00991	1010	132	544	582	546	478	1.0995	0.168058	SAOUHSC_00991	1010	132	181	119	315	180	0.6069	0.12252
SAOUHSC_00992	419	38	81	108	196	293	0.3878	0.161566	SAOUHSC_00992	419	38	112	126	136	206	0.6968	0.39771	SAOUHSC_00992	419	38	253	291	200	220	1.2945	0.380764	SAOUHSC_00992	419	38	78	139	136	206	0.6356	0.370702
SAOUHSC_00994	3770	368	7523	6679	3126	2078	2.7287	0.359043	SAOUHSC_00994	3770	368	22909	19868	3075	1954	8.5046	0.416289	SAOUHSC_00994	3770	368	3930	2339	2290	1496	1.6557	0.495109	SAOUHSC_00994	3770	368	142968	87071	3075	1954	45.7336	0.00717605
SAOUHSC_00995	434	36	72	131	118	97	0.9444	0.0661282	SAOUHSC_00995	434	36	62	102	91	73	1	0.378467	SAOUHSC_00995	434	36	213	142	148	154	1.1749	0.483745	SAOUHSC_00995	434	36	76	16	91	73	0.5636	0.489963
SAOUHSC_00996	470	46	58	48	45	21	1.597	0.393085	SAOUHSC_00996	470	46	13	15	31	27	0.4915	0.311788	SAOUHSC_00996	470	46	115	47	97	61	1.0252	0.357883	SAOUHSC_00996	470	46	0	10	31	27	0.1864	0.0281578
SAOUHSC_00997	1217	109	616	124	749	235	0.7523	0.199182	SAOUHSC_00997	1217	109	574	100	483	153	1.0597	0.230204	SAOUHSC_00997	1217	109	393	213	642	346	0.6138	0.339453	SAOUHSC_00997	1217	109	9	8	483	153	0.0283	0.00086883
SAOUHSC_00998	1193	147	235	138	870	292	0.3216	0.21278	SAOUHSC_00998	1193	147	260	129	919	267	0.3286	0.307372	SAOUHSC_00998	1193	147	1087	530	776	409	1.3642	0.452542	SAOUHSC_00998	1193	147	258	153	919	267	0.3471	0.168005
SAOUHSC_00999	278	25	0	0	0	2	0.3333	0.0796846	SAOUHSC_00999	278	25	0	1	1	0	1	0.5	SAOUHSC_00999	278	25	0	5	1	5	0.8571	0.340912	SAOUHSC_00999	278	25	0	0	1	0	0.5	0.163543
SAOUHSC_01000	605	58	9	1	19	7	0.4074	0.25499	SAOUHSC_01000	605	58	1	0	26	4	0.0645	0.0271469	SAOUHSC_01000	605	58	48	0	148	1	0.3267	0.481251	SAOUHSC_01000	605	58	1	2	26	4	0.129	0.146922
SAOUHSC_01001	1988	183	145	47	110	79	1.0158	0.10417	SAOUHSC_01001	1988	183	66	6	69	37	0.6822	0.0452829	SAOUHSC_01001	1988	183	179	117	440	136	0.5147	0.238207	SAOUHSC_01001	1988	183	28	3	69	37	0.2991	0.0677018
SAOUHSC_01002	1100	90	134	58	165	41	0.9324	0.431836	SAOUHSC_01002	1100	90	126	24	76	39	1.3017	0.083754	SAOUHSC_01002	1100	90	252	66	378	134	0.6218	0.173889	SAOUHSC_01002	1100	90	26	0	76	39	0.2328	0.00289304
SAOUHSC_01005	317	36	29	9	37	14	0.75	0.235864	SAOUHSC_01005	317	36	69	39	15	16	3.4062	0.367777	SAOUHSC_01005	317	36	93	94	85	82	1.119	0.33432	SAOUHSC_01005	317	36	11	14	15	16	0.8125	0.495985
SAOUHSC_01007	860	76	17	11	19	6	1.1154	0.286109	SAOUHSC_01007	860	76	16	7	5	1	3.4286	0.099946	SAOUHSC_01007	860	76	48	38	108	84	0.4508	0.0441117	SAOUHSC_01007	860	76	7	31	5	1	5.5714	0.0621696
SAOUHSC_01008	419	28	0	0	0	4	0.2	0.163015	SAOUHSC_01008	419	28	0	0	1	8	0.1	0.0795824	SAOUHSC_01008	419	28	1	21	4	5	2.3	0.339576	SAOUHSC_01008	419	28	1	0	1	8	0.2	0.28009
SAOUHSC_01009	1124	94	0	20	1	35	0.5676	0.0467272	SAOUHSC_01009	1124	94	0	15	0	18	0.8421	0.5	SAOUHSC_01009	1124	94	0	62	8	39	1.3125	0.402112	SAOUHSC_01009	1124	94	0	21	0	18	1.1579	0.5
SAOUHSC_01010	704	69	0	25	0	28	0.8966	0.368517	SAOUHSC_01010	704	69	2	14	1	34	0.4722	0.272364	SAOUHSC_01010	704	69	2	46	5	54	0.8167	0.390788	SAOUHSC_01010	704	69	0	11	1	34	0.3333	0.088802
SAOUHSC_01011	263	28	6	9	55	6	0.2581	0.171914	SAOUHSC_01011	263	28	7	38	24	13	1.2105	0.374023	SAOUHSC_01011	263	28	29	44	30	14	1.6444	0.448851	SAOUHSC_01011	263	28	0	3	24	13	0.1053	0.0264995
SAOUHSC_01012	671	61	1	2	1	1	1.3333	0.327349	SAOUHSC_01012	671	61	0	0	2	2	0.2	0.0414199	SAOUHSC_01012	671	61	13	4	13	2	1.125	0.217264	SAOUHSC_01012	671	61	0	0	2	2	0.2	0.0414199
SAOUHSC_01013	2189	184	0	19	5	28	0.5882	0.141866	SAOUHSC_01013	2189	184	1	22	4	48	0.4528	0.156667	SAOUHSC_01013	2189	184	13	119	37	93	1.0153	0.123991	SAOUHSC_01013	2189	184	13	8	4	48	0.4151	0.23261
SAOUHSC_01014	1484	126	2	10	1	60	0.2097	0.277371	SAOUHSC_01014	1484	126	1	9	2	51	0.2037	0.126687	SAOUHSC_01014	1484	126	33	64	27	55	1.1807	0.246956	SAOUHSC_01014	1484	126	4	34	2	51	0.7222	0.382665
SAOUHSC_01015	1028	85	3	5	8	8	0.5294	0.37319	SAOUHSC_01015	1028	85	1	1	6	6	0.2308	0.0266608	SAOUHSC_01015	1028	85	25	32	17	19	1.5676	0.196576	SAOUHSC_01015	1028	85	1	1	6	6	0.2308	0.0266608
SAOUHSC_01016	566	59	2	111	1	96	1.1633	0.28228	SAOUHSC_01016	566	59	2	126	15	120	0.9485	0.486066	SAOUHSC_01016	566	59	19	186	9	118	1.6094	0.384074	SAOUHSC_01016	566	59	1	24	15	120	0.1912	0.272216
SAOUHSC_01017	1478	135	53	63	70	17	1.3295	0.208213	SAOUHSC_01017	1478	135	61	83	20	10	4.6774	0.236095	SAOUHSC_01017	1478	135	37	62	37	26	1.5625	0.356338	SAOUHSC_01017	1478	135	6	11	20	10	0.5806	0.498876
SAOUHSC_01018	1247	102	101	3	151	44	0.5357	0.146282	SAOUHSC_01018	1247	102	64	8	111	36	0.4932	0.14861	SAOUHSC_01018	1247	102	166	80	145	37	1.3497	0.286884	SAOUHSC_01018	1247	102	61	1	111	36	0.4257	0.0499372
SAOUHSC_01019	806	94	144	375	133	179	1.6613	0.336711	SAOUHSC_01019	806	94	296	284	92	144	2.4515	0.055059	SAOUHSC_01019	806	94	299	481	344	590	0.8353	0.455234	SAOUHSC_01019	806	94	83	86	92	144	0.7173	0.133446
SAOUHSC_01021	1400	111	293	258	441	486	0.5948	0.155873	SAOUHSC_01021	1400	111	260	300	374	305	0.825	0.296025	SAOUHSC_01021	1400	111	655	946	636	814	1.1041	0.46729	SAOUHSC_01021	1400	111	127	83	374	305	0.3103	0.269008
SAOUHSC_01022	575	59	70	4	67	21	0.8427	0.407631	SAOUHSC_01022	575	59	84	17	38	35	1.3784	0.225697	SAOUHSC_01022	575	59	150	94	156	96	0.9684	0.248755	SAOUHSC_01022	575	59	29	0	38	35	0.4054	0.0753163
SAOUHSC_01024	134	11	0	0	0	0	1		SAOUHSC_01024	134	11	2	0	1	0	1.5	0.286245	SAOUHSC_01024	134	11	4	0	2	0	1.6667	0.294819	SAOUHSC_01024	134	11	1	0	1	0	1	0.5
SAOUHSC_01025	1295	143	93	197	29	104	2.1716	0.237661	SAOUHSC_01025	1295	143	69	217	20	68	3.2247	0.484571	SAOUHSC_01025	1295	143	175	175	186	201	0.9046	0.179652	SAOUHSC_01025	1295	143	5	11	20	68	0.191	0.007989
SAOUHSC_01026	1172	109	113	171	290	294	0.4872	0.090523	SAOUHSC_01026	1172	109	237	169	227	187	0.9807	0.397082	SAOUHSC_01026	1172	109	830	590	730	527	1.1296	0.473147	SAOUHSC_01026	1172	109	225	93	227	187	0.7687	0.443776
SAOUHSC_01027	542	40	59	127	110	268	0.4934	0.0869749	SAOUHSC_01027	542	40	98	165	89	199	0.9135	0.486969	SAOUHSC_01027	542	40	235	319	116	325	1.2557	0.465885	SAOUHSC_01027	542	40	5	58	89	199	0.2215	0.198054
SAOUHSC_01028	266	21	0	0	0	0	1		SAOUHSC_01028	266	21	0	0	0	0	1		SAOUHSC_01028	266	21	0	0	0	0	1		SAOUHSC_01028	266	21	1	0	0	0	2	0.164485
SAOUHSC_01029	1718	155	6	4	0	1	5.5	0.0504057	SAOUHSC_01029	1718	155	0	4	6	2	0.5556	0.157868	SAOUHSC_01029	1718	155	17	28	54	96	0.3046	0.0143046	SAOUHSC_01029	1718	155	0	1	6	2	0.2222	0.02878
SAOUHSC_01030	233	16	0	0	0	0	1		SAOUHSC_01030	233	16	0	0	0	0	1		SAOUHSC_01030	233	16	4	2	11	3	0.4667	0.486921	SAOUHSC_01030	233	16	0	0	0	0	1
SAOUHSC_01031	1361	128	457	591	593	536	0.9283	0.293621	SAOUHSC_01031	1361	128	545	812	435	350	1.7277	0.306015	SAOUHSC_01031	1361	128	744	901	729	651	1.1919	0.149385	SAOUHSC_01031	1361	128	252	329	435	350	0.7405	0.282842
SAOUHSC_01032	1019	104	497	65	482	135	0.911	0.0160942	SAOUHSC_01032	1019	104	540	117	379	97	1.3795	0.0533352	SAOUHSC_01032	1019	104	640	199	466	193	1.2727	0.430716	SAOUHSC_01032	1019	104	263	27	379	97	0.6101	0.00428202
SAOUHSC_01034	662	56	756	2595	280	971	2.6773	0.4112	SAOUHSC_01034	662	56	1122	3472	272	818	4.2117	0.483328	SAOUHSC_01034	662	56	685	1064	669	1010	1.0417	0.498544	SAOUHSC_01034	662	56	93	521	272	818	0.5637	0.189301
SAOUHSC_01035	1697	177	2	50	2	56	0.8983	0.499283	SAOUHSC_01035	1697	177	4	53	1	62	0.9062	0.123936	SAOUHSC_01035	1697	177	1	70	3	78	0.878	0.382498	SAOUHSC_01035	1697	177	0	58	1	62	0.9219	0.206612
SAOUHSC_01036	218	20	0	1	0	0	2	0.16478	SAOUHSC_01036	218	20	0	0	0	0	1		SAOUHSC_01036	218	20	1	0	0	0	2	0.171056	SAOUHSC_01036	218	20	0	0	0	0	1
SAOUHSC_01038	551	46	11	3	30	1	0.4688	0.5	SAOUHSC_01038	551	46	11	5	24	5	0.5667	0.130622	SAOUHSC_01038	551	46	132	24	111	35	1.068	0.5	SAOUHSC_01038	551	46	36	0	24	5	1.2333	0.0517077
SAOUHSC_01039	626	60	327	62	394	75	0.8298	0.299057	SAOUHSC_01039	626	60	333	71	264	71	1.2054	0.422734	SAOUHSC_01039	626	60	516	129	347	156	1.2817	0.375628	SAOUHSC_01039	626	60	79	66	264	71	0.4345	0.476637
SAOUHSC_01040	1112	77	1	1	2	0	1	0.5	SAOUHSC_01040	1112	77	1	0	1	3	0.4	0.0889025	SAOUHSC_01040	1112	77	5	3	15	19	0.2571	0.00580331	SAOUHSC_01040	1112	77	1	2	1	3	0.8	0.352257
SAOUHSC_01041	977	64	1	0	0	1	1	0.5	SAOUHSC_01041	977	64	0	2	0	0	3	0.0790546	SAOUHSC_01041	977	64	1	1	1	18	0.15	0.0393602	SAOUHSC_01041	977	64	1	5	0	0	7	0.0414307
SAOUHSC_01042	1292	98	2	3	2	4	0.8571	0.497395	SAOUHSC_01042	1292	98	0	1	2	1	0.5	0.158341	SAOUHSC_01042	1292	98	1	4	8	8	0.3529	0.00925862	SAOUHSC_01042	1292	98	0	1	2	1	0.5	0.158341
SAOUHSC_01043	1406	118	3	23	5	149	0.1742	0.498194	SAOUHSC_01043	1406	118	3	8	7	90	0.1224	0.156938	SAOUHSC_01043	1406	118	4	140	2	227	0.6304	0.187384	SAOUHSC_01043	1406	118	3	16	7	90	0.2041	0.157281
SAOUHSC_01044	275	25	14	10	26	1	0.8929	0.5	SAOUHSC_01044	275	25	18	5	20	1	1.0909	0.366828	SAOUHSC_01044	275	25	73	42	48	15	1.8125	0.344004	SAOUHSC_01044	275	25	11	2	20	1	0.6364	0.213145
SAOUHSC_01045	539	56	63	136	45	121	1.1976	0.0656232	SAOUHSC_01045	539	56	103	138	40	101	1.7042	0.359831	SAOUHSC_01045	539	56	109	265	96	153	1.5	0.429014	SAOUHSC_01045	539	56	18	54	40	101	0.5141	0.258144
SAOUHSC_01046	1094	104	116	158	154	214	0.7453	0.235184	SAOUHSC_01046	1094	104	74	185	107	131	1.0879	0.432735	SAOUHSC_01046	1094	104	264	561	254	641	0.9219	0.0600413	SAOUHSC_01046	1094	104	37	76	107	131	0.477	0.225767
SAOUHSC_01047	797	102	80	25	163	42	0.5146	0.134285	SAOUHSC_01047	797	102	73	41	121	22	0.7986	0.33245	SAOUHSC_01047	797	102	99	152	43	173	1.1613	0.398047	SAOUHSC_01047	797	102	42	9	121	22	0.3611	0.291829
SAOUHSC_01048	809	94	3	43	3	30	1.3824	0.229808	SAOUHSC_01048	809	94	7	28	4	40	0.8	0.401641	SAOUHSC_01048	809	94	31	114	23	90	1.2807	0.175947	SAOUHSC_01048	809	94	1	16	4	40	0.4	0.101133
SAOUHSC_01049	1073	103	2	68	14	117	0.5379	0.397039	SAOUHSC_01049	1073	103	3	95	14	98	0.8761	0.263613	SAOUHSC_01049	1073	103	32	425	40	438	0.9562	0.234158	SAOUHSC_01049	1073	103	0	116	14	98	1.0354	0.0537206
SAOUHSC_01050	1019	97	295	66	93	26	3.0167	0.416306	SAOUHSC_01050	1019	97	423	63	72	20	5.2366	0.408314	SAOUHSC_01050	1019	97	189	94	260	112	0.7614	0.207205	SAOUHSC_01050	1019	97	94	10	72	20	1.129	0.180549
SAOUHSC_01051	419	46	170	70	189	56	0.9797	0.342619	SAOUHSC_01051	419	46	146	82	150	26	1.2938	0.256993	SAOUHSC_01051	419	46	287	164	236	107	1.314	0.382457	SAOUHSC_01051	419	46	122	28	150	26	0.8531	0.1655
SAOUHSC_01053	1352	144	372	175	258	319	0.9481	0.103703	SAOUHSC_01053	1352	144	413	139	234	242	1.1593	0.0967446	SAOUHSC_01053	1352	144	540	411	540	340	1.0806	0.177461	SAOUHSC_01053	1352	144	139	91	234	242	0.4843	0.23456
SAOUHSC_01054	614	47	126	3	156	10	0.7784	0.222894	SAOUHSC_01054	614	47	135	0	145	3	0.9128	0.206175	SAOUHSC_01054	614	47	282	31	193	32	1.3894	0.5	SAOUHSC_01054	614	47	86	0	145	3	0.5839	0.197593
SAOUHSC_01055	827	65	187	284	94	183	1.6978	0.279491	SAOUHSC_01055	827	65	288	231	81	145	2.2907	0.246378	SAOUHSC_01055	827	65	212	390	162	288	1.337	0.459052	SAOUHSC_01055	827	65	69	183	81	145	1.1145	0.498505
SAOUHSC_01058	1847	150	5	32	23	48	0.5278	0.306907	SAOUHSC_01058	1847	150	2	12	1	3	3	0.101246	SAOUHSC_01058	1847	150	59	97	304	480	0.2	0.181087	SAOUHSC_01058	1847	150	21	4	1	3	5.2	0.0648617
SAOUHSC_01060	167	13	99	18	239	108	0.3391	0.459373	SAOUHSC_01060	167	13	154	21	188	58	0.7126	0.280044	SAOUHSC_01060	167	13	205	69	143	54	1.3889	0.466637	SAOUHSC_01060	167	13	64	34	188	58	0.4008	0.0465241
SAOUHSC_01061	482	47	260	10	113	12	2.1508	0.14757	SAOUHSC_01061	482	47	469	2	67	1	6.8406	0.390975	SAOUHSC_01061	482	47	110	122	105	96	1.1535	0.381512	SAOUHSC_01061	482	47	67	6	67	1	1.0725	0.498625
SAOUHSC_01062	275	19	0	0	2	1	0.25	0.0409105	SAOUHSC_01062	275	19	1	3	0	0	5	0.040938	SAOUHSC_01062	275	19	0	7	1	12	0.5714	0.0898308	SAOUHSC_01062	275	19	0	13	0	0	14	0.0800287
SAOUHSC_01063	1226	141	2	0	0	1	1.5	0.282197	SAOUHSC_01063	1226	141	5	2	0	1	4	0.0504735	SAOUHSC_01063	1226	141	16	5	7	2	2.2	0.279362	SAOUHSC_01063	1226	141	0	0	0	1	0.5	0.159515
SAOUHSC_01064	3452	303	507	753	1399	1005	0.5243	0.0322074	SAOUHSC_01064	3452	303	674	721	1046	726	0.7874	0.0174013	SAOUHSC_01064	3452	303	1707	1741	1258	1424	1.2855	0.460839	SAOUHSC_01064	3452	303	558	517	1046	726	0.6069	0.0218889
SAOUHSC_01065	1070	111	7	3	49	33	0.1325	0.00537236	SAOUHSC_01065	1070	111	9	2	32	12	0.2667	0.377985	SAOUHSC_01065	1070	111	93	67	136	138	0.5855	0.330356	SAOUHSC_01065	1070	111	10	9	32	12	0.4444	0.0288435
SAOUHSC_01066	911	97	6	2	40	15	0.1607	0.0623792	SAOUHSC_01066	911	97	2	1	22	2	0.16	0.234915	SAOUHSC_01066	911	97	24	30	110	52	0.3374	0.195899	SAOUHSC_01066	911	97	2	1	22	2	0.16	0.234915
SAOUHSC_01067	461	50	3	11	8	22	0.4839	0.0625407	SAOUHSC_01067	461	50	2	3	1	10	0.5	0.381037	SAOUHSC_01067	461	50	49	46	85	89	0.5486	0.442856	SAOUHSC_01067	461	50	0	0	1	10	0.0833	0.0222106
SAOUHSC_01069	821	76	23	78	72	297	0.2757	0.197113	SAOUHSC_01069	821	76	28	78	56	273	0.3242	0.0318416	SAOUHSC_01069	821	76	255	542	142	481	1.2788	0.448858	SAOUHSC_01069	821	76	17	47	56	273	0.197	0.0313549
SAOUHSC_01070	434	34	2	46	10	326	0.1454	0.0800711	SAOUHSC_01070	434	34	5	106	32	233	0.4211	0.0759869	SAOUHSC_01070	434	34	135	907	90	445	1.9459	0.352562	SAOUHSC_01070	434	34	22	105	32	233	0.4812	0.36852
SAOUHSC_01071	926	76	381	402	696	1412	0.3717	0.143765	SAOUHSC_01071	926	76	488	466	548	1418	0.4855	0.163932	SAOUHSC_01071	926	76	1822	3100	1332	1868	1.538	0.449654	SAOUHSC_01071	926	76	407	574	548	1418	0.4992	0.183004
SAOUHSC_01072	254	29	1597	367	1888	342	0.8808	0.387623	SAOUHSC_01072	254	29	2710	575	1946	322	1.4482	0.425398	SAOUHSC_01072	254	29	759	222	437	154	1.6588	0.445223	SAOUHSC_01072	254	29	713	134	1946	322	0.3737	0.364853
SAOUHSC_01073	389	37	1	0	19	1	0.0952	0.0477794	SAOUHSC_01073	389	37	2	0	10	1	0.25	0.318558	SAOUHSC_01073	389	37	108	0	52	3	1.9464	0.27409	SAOUHSC_01073	389	37	1	0	10	1	0.1667	0.154557
SAOUHSC_01074	470	47	114	8	323	21	0.3565	0.362631	SAOUHSC_01074	470	47	115	9	350	24	0.3333	0.348944	SAOUHSC_01074	470	47	362	73	193	46	1.8167	0.232443	SAOUHSC_01074	470	47	135	12	350	24	0.3947	0.348944
SAOUHSC_01075	482	48	79	0	65	0	1.2121	0.32736	SAOUHSC_01075	482	48	72	0	43	0	1.6591	0.497906	SAOUHSC_01075	482	48	80	0	81	1	0.9759	0.360302	SAOUHSC_01075	482	48	76	0	43	0	1.75	0.286977
SAOUHSC_01076	1139	109	1145	129	1157	179	0.9536	0.123523	SAOUHSC_01076	1139	109	721	144	734	120	1.0129	0.180399	SAOUHSC_01076	1139	109	1045	467	1436	665	0.7198	0.385375	SAOUHSC_01076	1139	109	130	47	734	120	0.2082	0.0635174
SAOUHSC_01077	557	49	0	0	0	2	0.3333	0.0791784	SAOUHSC_01077	557	49	1	1	0	0	3	0.0791784	SAOUHSC_01077	557	49	10	1	4	7	1	0.363118	SAOUHSC_01077	557	49	3	0	0	0	4	0.161137
SAOUHSC_01078	131	10	0	0	0	0	1		SAOUHSC_01078	131	10	0	0	0	0	1		SAOUHSC_01078	131	10	0	0	0	0	1		SAOUHSC_01078	131	10	0	0	0	0	1
SAOUHSC_01079	1937	155	499	246	688	236	0.8065	0.463797	SAOUHSC_01079	1937	155	389	199	610	220	0.7088	0.0323952	SAOUHSC_01079	1937	155	874	369	674	306	1.2681	0.377783	SAOUHSC_01079	1937	155	373	224	610	220	0.7196	0.186138
SAOUHSC_01081	1052	87	61	40	132	138	0.3764	0.110132	SAOUHSC_01081	1052	87	105	77	164	121	0.6399	0.105705	SAOUHSC_01081	1052	87	350	390	277	274	1.3424	0.481215	SAOUHSC_01081	1052	87	48	85	164	121	0.4685	0.100036
SAOUHSC_01082	683	65	443	470	769	573	0.6806	0.270328	SAOUHSC_01082	683	65	524	559	554	480	1.0473	0.326041	SAOUHSC_01082	683	65	829	1504	644	1125	1.3186	0.454741	SAOUHSC_01082	683	65	295	250	554	480	0.5275	0.349143
SAOUHSC_01084	1076	96	389	224	686	314	0.6134	0.0353514	SAOUHSC_01084	1076	96	470	236	529	187	0.9861	0.125832	SAOUHSC_01084	1076	96	1416	688	955	466	1.4803	0.39763	SAOUHSC_01084	1076	96	373	207	529	187	0.8103	0.286751
SAOUHSC_01085	848	74	2	220	5	258	0.8447	0.130074	SAOUHSC_01085	848	74	7	251	11	211	1.1614	0.251002	SAOUHSC_01085	848	74	26	415	18	421	1.0045	0.39091	SAOUHSC_01085	848	74	4	192	11	211	0.8834	0.316379
SAOUHSC_01086	776	77	315	198	531	126	0.7812	0.0276887	SAOUHSC_01086	776	77	363	155	352	96	1.1559	0.18064	SAOUHSC_01086	776	77	644	418	526	360	1.1984	0.353315	SAOUHSC_01086	776	77	227	59	352	96	0.6392	0.0638147
SAOUHSC_01087	293	28	12	0	21	13	0.3714	0.276603	SAOUHSC_01087	293	28	4	0	18	0	0.2632	0.5	SAOUHSC_01087	293	28	42	33	44	57	0.7451	0.483891	SAOUHSC_01087	293	28	9	0	18	0	0.5263	0.5
SAOUHSC_01088	734	74	21	48	86	123	0.3333	0.117299	SAOUHSC_01088	734	74	36	75	94	91	0.6022	0.169576	SAOUHSC_01088	734	74	183	154	173	156	1.0242	0.471565	SAOUHSC_01088	734	74	30	50	94	91	0.4355	0.108198
SAOUHSC_01089	323	30	33	170	53	129	1.1148	0.40435	SAOUHSC_01089	323	30	48	376	22	112	3.1481	0.404354	SAOUHSC_01089	323	30	111	297	143	221	1.1205	0.486519	SAOUHSC_01089	323	30	57	128	22	112	1.3778	0.494684
SAOUHSC_01091	740	61	4	9	6	34	0.3415	0.486307	SAOUHSC_01091	740	61	3	10	1	16	0.7778	0.497302	SAOUHSC_01091	740	61	35	84	24	112	0.8759	0.30022	SAOUHSC_01091	740	61	3	36	1	16	2.2222	0.234753
SAOUHSC_01092	1058	82	1	0	2	1	0.5	0.158279	SAOUHSC_01092	1058	82	0	2	1	1	1	0.5	SAOUHSC_01092	1058	82	0	3	1	2	1	0.5	SAOUHSC_01092	1058	82	1	0	1	1	0.6667	0.282445
SAOUHSC_01093	2402	203	1	3	4	6	0.4545	0.0410279	SAOUHSC_01093	2402	203	3	2	1	7	0.6667	0.37966	SAOUHSC_01093	2402	203	5	8	2	6	1.5556	0.395222	SAOUHSC_01093	2402	203	5	2	1	7	0.8889	0.5
SAOUHSC_01095	938	75	48	29	21	16	2.0526	0.491282	SAOUHSC_01095	938	75	157	76	9	3	18	0.197324	SAOUHSC_01095	938	75	179	156	264	168	0.776	0.39366	SAOUHSC_01095	938	75	312	181	9	3	38	0.0415762
SAOUHSC_01096	260	24	102	14	53	39	1.2581	0.351229	SAOUHSC_01096	260	24	94	54	78	50	1.155	0.357276	SAOUHSC_01096	260	24	86	163	142	79	1.1261	0.379009	SAOUHSC_01096	260	24	53	10	78	50	0.4961	0.378714
SAOUHSC_01097	521	53	11	74	23	214	0.3613	0.373309	SAOUHSC_01097	521	53	1	127	3	200	0.6324	0.237128	SAOUHSC_01097	521	53	93	265	136	156	1.2253	0.297905	SAOUHSC_01097	521	53	22	35	3	200	0.2843	0.377638
SAOUHSC_01098	1712	163	330	413	380	218	1.2421	0.0191951	SAOUHSC_01098	1712	163	355	1101	236	212	3.245	0.130016	SAOUHSC_01098	1712	163	673	651	692	523	1.0896	0.386544	SAOUHSC_01098	1712	163	211	174	236	212	0.8597	0.0177779
SAOUHSC_01099	2348	203	24	67	141	234	0.2447	0.114028	SAOUHSC_01099	2348	203	41	107	99	149	0.5984	0.170503	SAOUHSC_01099	2348	203	231	475	231	530	0.9278	0.190068	SAOUHSC_01099	2348	203	16	89	99	149	0.4257	0.345914
SAOUHSC_01100	314	25	0	123	0	267	0.4627	0.5	SAOUHSC_01100	314	25	0	294	0	190	1.5445	0.5	SAOUHSC_01100	314	25	0	398	0	297	1.3389	0.302065	SAOUHSC_01100	314	25	0	59	0	190	0.3141	0.5
SAOUHSC_01102	1712	152	118	274	154	238	1	0.492619	SAOUHSC_01102	1712	152	126	321	114	154	1.6654	0.291385	SAOUHSC_01102	1712	152	400	613	394	556	1.0662	0.144292	SAOUHSC_01102	1712	152	105	272	114	154	1.4052	0.1296
SAOUHSC_01103	614	60	34	32	130	47	0.3764	0.390179	SAOUHSC_01103	614	60	15	24	149	18	0.2381	0.30192	SAOUHSC_01103	614	60	292	104	228	145	1.0615	0.367969	SAOUHSC_01103	614	60	42	24	149	18	0.3988	0.30111
SAOUHSC_01104	1766	142	228	193	297	350	0.6512	0.479998	SAOUHSC_01104	1766	142	232	202	245	312	0.7796	0.120883	SAOUHSC_01104	1766	142	399	724	334	708	1.0777	0.376958	SAOUHSC_01104	1766	142	120	168	245	312	0.5179	0.0633567
SAOUHSC_01105	815	59	240	256	151	209	1.3767	0.174527	SAOUHSC_01105	815	59	174	192	121	143	1.3849	0.15763	SAOUHSC_01105	815	59	374	346	317	271	1.2241	0.439682	SAOUHSC_01105	815	59	158	161	121	143	1.2075	0.230215
SAOUHSC_01106	800	75	16	1	7	1	2	0.5	SAOUHSC_01106	800	75	44	1	6	0	6.5714	0.159061	SAOUHSC_01106	800	75	13	1	29	3	0.4545	0.0599053	SAOUHSC_01106	800	75	16	0	6	0	2.4286	0.159061
SAOUHSC_01107	587	49	124	19	55	19	1.92	0.327006	SAOUHSC_01107	587	49	162	7	54	12	2.5373	0.305846	SAOUHSC_01107	587	49	162	65	126	54	1.2597	0.43706	SAOUHSC_01107	587	49	34	6	54	12	0.6119	0.121661
SAOUHSC_01108	503	45	26	120	70	183	0.5787	0.0835242	SAOUHSC_01108	503	45	16	180	46	136	1.0765	0.118947	SAOUHSC_01108	503	45	145	356	133	335	1.0704	0.304027	SAOUHSC_01108	503	45	22	97	46	136	0.6557	0.324507
SAOUHSC_01109	167	18	37	0	53	0	0.7037	0.284598	SAOUHSC_01109	167	18	57	0	29	0	1.9333	0.5	SAOUHSC_01109	167	18	60	1	33	9	1.4419	0.121364	SAOUHSC_01109	167	18	15	0	29	0	0.5333	0.295734
SAOUHSC_01110	329	28	1	289	0	324	0.8954	0.240772	SAOUHSC_01110	329	28	0	367	0	257	1.4264	0.333252	SAOUHSC_01110	329	28	0	256	0	135	1.8897	0.233599	SAOUHSC_01110	329	28	0	60	0	257	0.2364	0.488103
SAOUHSC_01112	401	38	1	48	14	37	0.9615	0.327361	SAOUHSC_01112	401	38	0	58	3	37	1.439	0.206329	SAOUHSC_01112	401	38	29	48	18	48	1.1642	0.491138	SAOUHSC_01112	401	38	1	51	3	37	1.2927	0.348029
SAOUHSC_01113	506	61	44	571	204	258	1.3305	0.0949593	SAOUHSC_01113	506	61	59	549	171	263	1.4	0.265571	SAOUHSC_01113	506	61	176	480	185	406	1.1098	0.395602	SAOUHSC_01113	506	61	50	201	171	263	0.5793	0.226594
SAOUHSC_01114	497	46	28	16	93	109	0.2217	0.104441	SAOUHSC_01114	497	46	75	32	99	127	0.4758	0.480788	SAOUHSC_01114	497	46	114	164	161	77	1.1674	0.5	SAOUHSC_01114	497	46	53	26	99	127	0.3524	0.37531
SAOUHSC_01115	350	42	198	29	350	103	0.5022	0.0742445	SAOUHSC_01115	350	42	223	56	312	115	0.6542	0.391357	SAOUHSC_01115	350	42	316	130	342	121	0.9634	0.495695	SAOUHSC_01115	350	42	163	65	312	115	0.535	0.295951
SAOUHSC_01119	185	16	2	1	6	7	0.2857	0.117035	SAOUHSC_01119	185	16	2	2	3	4	0.625	0.467367	SAOUHSC_01119	185	16	7	7	19	9	0.5172	0.210961	SAOUHSC_01119	185	16	2	2	3	4	0.625	0.208975
SAOUHSC_01120	233	19	0	2	0	3	0.75	0.289685	SAOUHSC_01120	233	19	0	1	0	2	0.6667	0.284405	SAOUHSC_01120	233	19	0	5	0	29	0.2	0.155794	SAOUHSC_01120	233	19	0	0	0	2	0.3333	0.0800101
SAOUHSC_01121	959	93	151	8	242	43	0.5594	0.104936	SAOUHSC_01121	959	93	139	14	169	29	0.7739	0.155698	SAOUHSC_01121	959	93	327	73	199	93	1.3686	0.30599	SAOUHSC_01121	959	93	86	5	169	29	0.4623	0.0972624
SAOUHSC_01123	224	22	7	69	8	53	1.2419	0.411721	SAOUHSC_01123	224	22	13	34	3	45	0.9796	0.363693	SAOUHSC_01123	224	22	21	161	30	81	1.6339	0.374669	SAOUHSC_01123	224	22	4	76	3	45	1.6531	0.363488
SAOUHSC_01124	716	82	109	286	72	603	0.5858	0.332244	SAOUHSC_01124	716	82	51	347	46	466	0.7778	0.404538	SAOUHSC_01124	716	82	157	710	216	518	1.181	0.126858	SAOUHSC_01124	716	82	52	117	46	466	0.3314	0.228371
SAOUHSC_01125	725	78	51	68	78	81	0.75	0.0355878	SAOUHSC_01125	725	78	61	104	86	59	1.137	0.156775	SAOUHSC_01125	725	78	164	167	160	136	1.1178	0.343967	SAOUHSC_01125	725	78	25	37	86	59	0.4315	0.141603
SAOUHSC_01127	725	72	31	145	126	184	0.5691	0.319911	SAOUHSC_01127	725	72	26	121	104	226	0.4471	0.0569794	SAOUHSC_01127	725	72	152	332	129	301	1.1253	0.366755	SAOUHSC_01127	725	72	40	88	104	226	0.3897	0.260951
SAOUHSC_01128	1001	78	700	16	757	20	0.9216	0.0820049	SAOUHSC_01128	1001	78	980	102	534	41	1.8802	0.293975	SAOUHSC_01128	1001	78	937	204	1029	147	0.9703	0.343538	SAOUHSC_01128	1001	78	509	16	534	41	0.9132	0.285609
SAOUHSC_01129	932	80	94	347	163	251	1.0651	0.281473	SAOUHSC_01129	932	80	97	321	124	227	1.1903	0.203147	SAOUHSC_01129	932	80	310	452	333	619	0.8006	0.322015	SAOUHSC_01129	932	80	83	209	124	227	0.8324	0.418371
SAOUHSC_01130	1490	149	563	167	806	125	0.7843	0.119973	SAOUHSC_01130	1490	149	706	191	608	119	1.2335	0.43255	SAOUHSC_01130	1490	149	1030	269	1034	254	1.0085	0.468011	SAOUHSC_01130	1490	149	346	60	608	119	0.5591	0.233925
SAOUHSC_01131	227	27	58	44	105	29	0.763	0.282863	SAOUHSC_01131	227	27	72	53	65	25	1.3846	0.492688	SAOUHSC_01131	227	27	92	80	83	53	1.2628	0.342587	SAOUHSC_01131	227	27	37	10	65	25	0.5275	0.359821
SAOUHSC_01133	947	101	152	34	379	90	0.3979	0.0748357	SAOUHSC_01133	947	101	264	72	382	103	0.6934	0.228655	SAOUHSC_01133	947	101	917	316	663	252	1.3472	0.498824	SAOUHSC_01133	947	101	188	31	382	103	0.4527	0.271764
SAOUHSC_01134	188	16	42	58	37	67	0.9619	0.376272	SAOUHSC_01134	188	16	141	135	22	59	3.378	0.206929	SAOUHSC_01134	188	16	42	263	60	167	1.3421	0.468247	SAOUHSC_01134	188	16	33	116	22	59	1.8293	0.318004
SAOUHSC_01135	134	14	1	0	0	0	2	0.167451	SAOUHSC_01135	134	14	3	7	0	0	11	0.0805278	SAOUHSC_01135	134	14	0	1	2	2	0.4	0.144959	SAOUHSC_01135	134	14	0	0	0	0	1
SAOUHSC_01136	134	12	0	0	1	0	0.5	0.168947	SAOUHSC_01136	134	12	0	0	0	0	1		SAOUHSC_01136	134	12	4	0	2	0	1.6667	0.5	SAOUHSC_01136	134	12	1	0	0	0	2	0.168947
SAOUHSC_01137	695	63	51	226	65	241	0.9055	0.127695	SAOUHSC_01137	695	63	28	255	58	196	1.1137	0.214073	SAOUHSC_01137	695	63	191	362	192	441	0.8738	0.365643	SAOUHSC_01137	695	63	32	97	58	196	0.5098	0.0982806
SAOUHSC_01138	440	35	355	77	330	140	0.9193	0.356506	SAOUHSC_01138	440	35	354	71	249	114	1.1703	0.246148	SAOUHSC_01138	440	35	423	278	357	282	1.0969	0.416429	SAOUHSC_01138	440	35	142	48	249	114	0.5247	0.140369
SAOUHSC_01139	227	20	0	0	4	2	0.1429	0.0409818	SAOUHSC_01139	227	20	1	4	14	0	0.4	0.294315	SAOUHSC_01139	227	20	8	6	9	28	0.3947	0.126347	SAOUHSC_01139	227	20	0	6	14	0	0.4667	0.5
SAOUHSC_01141	1202	104	133	76	136	7	1.4583	0.294078	SAOUHSC_01141	1202	104	146	34	80	2	2.1807	0.425274	SAOUHSC_01141	1202	104	197	61	294	77	0.6962	0.116842	SAOUHSC_01141	1202	104	42	44	80	2	1.0482	0.188518
SAOUHSC_01142	431	36	0	1	0	2	0.6667	0.283202	SAOUHSC_01142	431	36	0	2	1	1	1	0.288703	SAOUHSC_01142	431	36	0	0	1	9	0.0909	0.0801061	SAOUHSC_01142	431	36	0	1	1	1	0.6667	0.283202
SAOUHSC_01143	914	73	14	11	20	16	0.7027	0.350303	SAOUHSC_01143	914	73	20	29	19	23	1.1628	0.352243	SAOUHSC_01143	914	73	13	14	21	48	0.4	0.25679	SAOUHSC_01143	914	73	13	12	19	23	0.6047	0.358086
SAOUHSC_01144	401	42	0	0	1	1	0.3333	0.0792664	SAOUHSC_01144	401	42	1	0	0	0	2	0.161553	SAOUHSC_01144	401	42	1	0	0	0	2	0.164485	SAOUHSC_01144	401	42	0	0	0	0	1
SAOUHSC_01145	2234	175	1	0	0	2	0.6667	0.28213	SAOUHSC_01145	2234	175	2	4	0	1	3.5	0.0289205	SAOUHSC_01145	2234	175	1	1	2	2	0.6	0.206091	SAOUHSC_01145	2234	175	0	3	0	1	2	0.158481
SAOUHSC_01146	965	100	2	1	3	0	1	0.5	SAOUHSC_01146	965	100	3	2	3	0	1.5	0.238354	SAOUHSC_01146	965	100	2	1	3	1	0.8	0.351989	SAOUHSC_01146	965	100	1	0	3	0	0.5	0.158348
SAOUHSC_01147	1349	138	4	4	0	4	1.8	0.0790276	SAOUHSC_01147	1349	138	4	6	5	4	1.1	0.203544	SAOUHSC_01147	1349	138	16	6	6	5	1.9167	0.217281	SAOUHSC_01147	1349	138	1	3	5	4	0.5	0.365315
SAOUHSC_01148	1319	115	0	2	1	1	1	0.5	SAOUHSC_01148	1319	115	3	0	0	4	0.8	0.208382	SAOUHSC_01148	1319	115	4	1	20	0	0.2857	0.352104	SAOUHSC_01148	1319	115	34	2	0	4	7.4	0.498146
SAOUHSC_01149	1412	118	2	2	0	0	5	0.0225203	SAOUHSC_01149	1412	118	0	1	2	3	0.3333	0.0505035	SAOUHSC_01149	1412	118	1	2	1	0	2	0.158128	SAOUHSC_01149	1412	118	0	0	2	3	0.1667	0.0124252
SAOUHSC_01150	1172	83	0	1	3	4	0.25	0.0499405	SAOUHSC_01150	1172	83	0	2	0	2	1	0.5	SAOUHSC_01150	1172	83	0	2	1	3	0.6	0.204924	SAOUHSC_01150	1172	83	0	2	0	2	1	0.5
SAOUHSC_01152	665	65	122	92	136	49	1.1559	0.488732	SAOUHSC_01152	665	65	67	120	108	35	1.3056	0.375681	SAOUHSC_01152	665	65	336	170	225	307	0.9512	0.386788	SAOUHSC_01152	665	65	45	35	108	35	0.5625	0.199282
SAOUHSC_01153	668	51	10	205	35	78	1.8947	0.5	SAOUHSC_01153	668	51	41	722	30	33	11.9375	0.415705	SAOUHSC_01153	668	51	117	225	66	150	1.5806	0.466027	SAOUHSC_01153	668	51	25	678	30	33	11	0.487047
SAOUHSC_01154	563	43	67	146	2	8	19.4545	0.263618	SAOUHSC_01154	563	43	371	757	4	4	125.444	0.035157	SAOUHSC_01154	563	43	25	11	39	55	0.3895	0.449363	SAOUHSC_01154	563	43	350	1145	4	4	166.222	0.0320476
SAOUHSC_01155	290	36	26	54	7	79	0.931	0.20845	SAOUHSC_01155	290	36	27	47	4	60	1.1538	0.378469	SAOUHSC_01155	290	36	63	167	62	147	1.1	0.5	SAOUHSC_01155	290	36	12	33	4	60	0.7077	0.186937
SAOUHSC_01156	806	81	428	358	345	295	1.2278	0.355121	SAOUHSC_01156	806	81	449	404	293	180	1.8017	0.196018	SAOUHSC_01156	806	81	376	360	354	298	1.1286	0.408675	SAOUHSC_01156	806	81	308	203	293	180	1.0802	0.419253
SAOUHSC_01158	617	43	0	0	16	0	0.0588	0.161485	SAOUHSC_01158	617	43	1	0	2	0	0.6667	0.5	SAOUHSC_01158	617	43	23	1	11	1	1.9231	0.5	SAOUHSC_01158	617	43	14	0	2	0	5	0.5
SAOUHSC_01159	2753	233	0	12	1	45	0.2766	0.354392	SAOUHSC_01159	2753	233	2	25	0	49	0.56	0.390754	SAOUHSC_01159	2753	233	2	165	1	146	1.1351	0.37877	SAOUHSC_01159	2753	233	0	7	0	49	0.16	0.381139
SAOUHSC_01160	797	84	150	111	238	276	0.5087	0.135538	SAOUHSC_01160	797	84	162	102	165	236	0.6592	0.340435	SAOUHSC_01160	797	84	275	479	265	344	1.2377	0.491447	SAOUHSC_01160	797	84	72	76	165	236	0.3706	0.342587
SAOUHSC_01161	209	23	1	0	2	0	0.6667	0.5	SAOUHSC_01161	209	23	1	1	1	0	1.5	0.283963	SAOUHSC_01161	209	23	6	0	2	0	2.3333	0.473117	SAOUHSC_01161	209	23	2	0	1	0	1.5	0.5
SAOUHSC_01162	491	61	331	77	17	7	16.36	0.0116444	SAOUHSC_01162	491	61	298	33	21	2	13.8333	0.0179406	SAOUHSC_01162	491	61	294	114	356	231	0.6956	0.378066	SAOUHSC_01162	491	61	1	2	21	2	0.1667	0.0360291
SAOUHSC_01163	917	86	3	0	3	1	0.8	0.352308	SAOUHSC_01163	917	86	0	0	0	1	0.5	0.160066	SAOUHSC_01163	917	86	1	14	3	10	1.1429	0.376682	SAOUHSC_01163	917	86	2	0	0	1	1.5	0.282418
SAOUHSC_01164	527	53	13	108	2	186	0.6455	0.2073	SAOUHSC_01164	527	53	7	55	1	143	0.4345	0.5	SAOUHSC_01164	527	53	44	322	74	296	0.9892	0.311109	SAOUHSC_01164	527	53	1	90	1	143	0.6345	0.180929
SAOUHSC_01165	1307	130	216	56	158	14	1.578	0.43643	SAOUHSC_01165	1307	130	223	102	64	7	4.5278	0.23767	SAOUHSC_01165	1307	130	334	78	693	117	0.5092	0.120007	SAOUHSC_01165	1307	130	66	2	64	7	0.9583	0.202388
SAOUHSC_01166	881	83	1	13	2	10	1.1538	0.101223	SAOUHSC_01166	881	83	3	6	2	8	0.9091	0.5	SAOUHSC_01166	881	83	3	39	21	41	0.6825	0.5	SAOUHSC_01166	881	83	3	1	2	8	0.4545	0.256329
SAOUHSC_01168	1274	105	3	17	13	15	0.7241	0.0956744	SAOUHSC_01168	1274	105	2	8	7	14	0.5	0.136492	SAOUHSC_01168	1274	105	38	65	45	41	1.1954	0.127135	SAOUHSC_01168	1274	105	2	11	7	14	0.6364	0.0398643
SAOUHSC_01169	1100	94	1	3	21	7	0.1724	0.332556	SAOUHSC_01169	1100	94	0	1	36	2	0.0513	0.088695	SAOUHSC_01169	1100	94	40	30	32	6	1.8205	0.308719	SAOUHSC_01169	1100	94	9	2	36	2	0.3077	0.5
SAOUHSC_01170	3173	271	102	14	91	17	1.0734	0.224214	SAOUHSC_01170	3173	271	56	9	89	5	0.6947	0.0902288	SAOUHSC_01170	3173	271	77	96	99	65	1.0545	0.438639	SAOUHSC_01170	3173	271	18	27	89	5	0.4842	0.0634175
SAOUHSC_01171	692	59	4	1	2	8	0.5455	0.35212	SAOUHSC_01171	692	59	1	1	1	1	1	0.5	SAOUHSC_01171	692	59	1	7	6	8	0.6	0.0449194	SAOUHSC_01171	692	59	2	0	1	1	1	0.5
SAOUHSC_01172	611	59	24	0	17	15	0.7576	0.155199	SAOUHSC_01172	611	59	97	2	39	4	2.2727	0.330122	SAOUHSC_01172	611	59	38	72	31	46	1.4231	0.418928	SAOUHSC_01172	611	59	5	9	39	4	0.3409	0.352127
SAOUHSC_01173	212	23	41	6	58	19	0.6154	0.13833	SAOUHSC_01173	212	23	42	10	23	43	0.791	0.319681	SAOUHSC_01173	212	23	65	154	58	117	1.25	0.398936	SAOUHSC_01173	212	23	15	42	23	43	0.8657	0.233167
SAOUHSC_01174	401	37	305	44	537	56	0.5892	0.385278	SAOUHSC_01174	401	37	317	16	387	37	0.7859	0.495523	SAOUHSC_01174	401	37	446	68	343	76	1.2262	0.5	SAOUHSC_01174	401	37	147	28	387	37	0.4141	0.48657
SAOUHSC_01175	1697	155	120	15	212	131	0.3953	0.24885	SAOUHSC_01175	1697	155	102	50	165	74	0.6375	0.39528	SAOUHSC_01175	1697	155	726	378	812	475	0.8579	0.171854	SAOUHSC_01175	1697	155	77	72	165	74	0.625	0.282574
SAOUHSC_01176	623	60	0	0	0	1	0.5	0.16068	SAOUHSC_01176	623	60	0	1	0	0	2	0.16068	SAOUHSC_01176	623	60	0	0	1	0	0.5	0.162722	SAOUHSC_01176	623	60	0	1	0	0	2	0.16068
SAOUHSC_01177	218	18	1	0	0	4	0.4	0.5	SAOUHSC_01177	218	18	1	8	0	1	5	0.153507	SAOUHSC_01177	218	18	2	7	1	10	0.8333	0.336892	SAOUHSC_01177	218	18	0	0	0	1	0.5	0.16547
SAOUHSC_01178	1199	99	0	1	4	1	0.3333	0.0503621	SAOUHSC_01178	1199	99	2	1	0	1	2	0.158345	SAOUHSC_01178	1199	99	6	3	4	1	1.6667	0.0804755	SAOUHSC_01178	1199	99	2	1	0	1	2	0.281357
SAOUHSC_01179	2408	192	2	2	7	10	0.2778	0.0803387	SAOUHSC_01179	2408	192	2	5	3	4	1	0.39215	SAOUHSC_01179	2408	192	77	22	59	20	1.25	0.416218	SAOUHSC_01179	2408	192	1	4	3	4	0.75	0.379553
SAOUHSC_01180	953	78	70	36	57	75	0.8045	0.401943	SAOUHSC_01180	953	78	107	16	45	85	0.9466	0.0871539	SAOUHSC_01180	953	78	135	175	111	116	1.364	0.491286	SAOUHSC_01180	953	78	52	28	45	85	0.6183	0.252164
SAOUHSC_01181	278	31	15	66	13	96	0.7455	0.186244	SAOUHSC_01181	278	31	23	61	3	111	0.7391	0.353893	SAOUHSC_01181	278	31	113	91	123	76	1.025	0.291442	SAOUHSC_01181	278	31	10	26	3	111	0.3217	0.237028
SAOUHSC_01182	488	42	25	49	29	38	1.1029	0.203688	SAOUHSC_01182	488	42	39	27	11	20	2.0938	0.284879	SAOUHSC_01182	488	42	121	80	205	90	0.6824	0.412999	SAOUHSC_01182	488	42	3	93	11	20	3.0312	0.281268
SAOUHSC_01183	935	84	5	11	1	10	1.4167	0.0469892	SAOUHSC_01183	935	84	1	32	1	3	6.8	0.324465	SAOUHSC_01183	935	84	41	144	65	103	1.1006	0.00587051	SAOUHSC_01183	935	84	0	17	1	3	3.6	0.284768
SAOUHSC_01184	1307	114	207	290	177	297	1.0484	0.318991	SAOUHSC_01184	1307	114	165	488	139	239	1.7256	0.222165	SAOUHSC_01184	1307	114	675	351	1042	228	0.808	0.487438	SAOUHSC_01184	1307	114	131	1013	139	239	3.0211	0.412262
SAOUHSC_01185	1094	78	141	171	207	76	1.1021	0.21072	SAOUHSC_01185	1094	78	134	454	120	40	3.6584	0.46765	SAOUHSC_01185	1094	78	310	171	363	93	1.0547	0.333748	SAOUHSC_01185	1094	78	51	1062	120	40	6.9193	0.383123
SAOUHSC_01186	743	71	1023	187	300	45	3.5	0.32302	SAOUHSC_01186	743	71	1777	614	227	72	7.9733	0.343107	SAOUHSC_01186	743	71	231	123	165	120	1.2413	0.230158	SAOUHSC_01186	743	71	6190	1641	227	72	26.1067	0.360642
SAOUHSC_01187	1994	179	17	90	30	148	0.6034	0.363263	SAOUHSC_01187	1994	179	24	98	22	169	0.6406	0.492883	SAOUHSC_01187	1994	179	39	475	76	241	1.6195	0.321984	SAOUHSC_01187	1994	179	6	58	22	169	0.3385	0.368541
SAOUHSC_01188	857	81	1	1	0	1	1.5	0.282453	SAOUHSC_01188	857	81	1	2	1	3	0.8	0.352281	SAOUHSC_01188	857	81	0	1	0	1	1	0.5	SAOUHSC_01188	857	81	1	0	1	3	0.4	0.0889501
SAOUHSC_01189	644	55	0	1	1	0	1	0.5	SAOUHSC_01189	644	55	1	1	1	0	1.5	0.282736	SAOUHSC_01189	644	55	1	3	1	1	1.6667	0.203752	SAOUHSC_01189	644	55	2	0	1	0	1.5	0.282736
SAOUHSC_01190	641	58	1	3	0	2	1.6667	0.0911161	SAOUHSC_01190	641	58	3	0	4	0	0.8	0.328762	SAOUHSC_01190	641	58	1	3	1	1	1.6667	0.203934	SAOUHSC_01190	641	58	1	4	4	0	1.2	0.33017
SAOUHSC_01191	188	19	1	0	0	0	2	0.165107	SAOUHSC_01191	188	19	0	1	1	1	0.6667	0.284405	SAOUHSC_01191	188	19	1	0	0	0	2	0.171726	SAOUHSC_01191	188	19	0	0	1	1	0.3333	0.0800101
SAOUHSC_01192	374	42	11	6685	3	10919	0.6131	0.423832	SAOUHSC_01192	374	42	11	4059	2	6121	0.6648	0.418528	SAOUHSC_01192	374	42	92	6016	87	3871	1.5431	0.305529	SAOUHSC_01192	374	42	11	10103	2	6121	1.6517	0.37499
SAOUHSC_01193	1646	133	7725	6952	7842	6545	1.0202	0.499039	SAOUHSC_01193	1646	133	3552	3974	3403	2995	1.1763	0.484219	SAOUHSC_01193	1646	133	3726	5139	3242	3565	1.3023	0.48562	SAOUHSC_01193	1646	133	13163	12088	3403	2995	3.9462	0.374707
SAOUHSC_01194	2060	171	2	8	3	15	0.5789	0.37965	SAOUHSC_01194	2060	171	1	11	1	2	3.25	0.237975	SAOUHSC_01194	2060	171	14	65	12	69	0.9756	0.167152	SAOUHSC_01194	2060	171	2	10	1	2	3.25	0.351285
SAOUHSC_01196	572	47	49	1105	46	4060	0.2812	0.423633	SAOUHSC_01196	572	47	21	1503	22	3164	0.4785	0.465509	SAOUHSC_01196	572	47	55	3382	59	2140	1.5627	0.197948	SAOUHSC_01196	572	47	23	4089	22	3164	1.2906	0.416401
SAOUHSC_01197	986	90	2	17	2	31	0.5882	0.36873	SAOUHSC_01197	986	90	2	35	1	31	1.1515	0.237596	SAOUHSC_01197	986	90	2	21	2	10	1.8462	0.49633	SAOUHSC_01197	986	90	1	18	1	31	0.6061	0.327359
SAOUHSC_01198	926	66	1	1	1	1	1	0.5	SAOUHSC_01198	926	66	0	1	1	0	1	0.5	SAOUHSC_01198	926	66	3	2	0	2	2	0.200813	SAOUHSC_01198	926	66	1	0	1	0	1	0.5
SAOUHSC_01199	734	62	56	38	142	37	0.5278	0.158656	SAOUHSC_01199	734	62	42	38	114	19	0.6045	0.373574	SAOUHSC_01199	734	62	52	89	54	120	0.8114	0.332662	SAOUHSC_01199	734	62	104	9	114	19	0.8507	0.2393
SAOUHSC_01201	233	17	0	0	0	0	1		SAOUHSC_01201	233	17	4	0	1	0	2.5	0.5	SAOUHSC_01201	233	17	2	0	0	1	1.5	0.5	SAOUHSC_01201	233	17	2	0	1	0	1.5	0.284703
SAOUHSC_01203	731	61	21	9	9	26	0.8611	0.388351	SAOUHSC_01203	731	61	8	3	7	12	0.6	0.49179	SAOUHSC_01203	731	61	61	143	71	227	0.6856	0.354374	SAOUHSC_01203	731	61	7	5	7	12	0.65	0.349821
SAOUHSC_01204	3566	298	79	6	136	3	0.6143	0.178667	SAOUHSC_01204	3566	298	99	1	50	3	1.8704	0.285515	SAOUHSC_01204	3566	298	151	64	204	194	0.5414	0.00810436	SAOUHSC_01204	3566	298	51	5	50	3	1.0556	0.34123
SAOUHSC_01205	1250	95	1	25	0	18	1.4211	0.127786	SAOUHSC_01205	1250	95	1	1	3	3	0.4286	0.32395	SAOUHSC_01205	1250	95	1	77	0	88	0.8876	0.162132	SAOUHSC_01205	1250	95	1	14	3	3	2.2857	0.354591
SAOUHSC_01206	332	34	343	18	525	18	0.6654	0.376692	SAOUHSC_01206	332	34	316	12	377	20	0.8266	0.316797	SAOUHSC_01206	332	34	988	141	940	186	1.0027	0.39268	SAOUHSC_01206	332	34	262	14	377	20	0.696	0.428589
SAOUHSC_01207	1367	109	2	0	3	0	0.75	0.327357	SAOUHSC_01207	1367	109	10	0	1	0	5.5	0.5	SAOUHSC_01207	1367	109	4	3	5	6	0.6667	0.274981	SAOUHSC_01207	1367	109	26	1	1	0	14	0.15782
SAOUHSC_01208	275	23	0	1	0	0	2	0.163973	SAOUHSC_01208	275	23	0	0	0	0	1		SAOUHSC_01208	275	23	0	1	0	0	2	0.169404	SAOUHSC_01208	275	23	0	0	0	0	1
SAOUHSC_01209	503	45	0	1	1	1	0.6667	0.282933	SAOUHSC_01209	503	45	0	1	0	0	2	0.161359	SAOUHSC_01209	503	45	1	0	0	0	2	0.164092	SAOUHSC_01209	503	45	1	0	0	0	2	0.161359
SAOUHSC_01210	737	55	0	3	5	5	0.3636	0.231193	SAOUHSC_01210	737	55	1	2	3	1	0.8	0.5	SAOUHSC_01210	737	55	22	5	18	2	1.3333	0.35999	SAOUHSC_01210	737	55	0	0	3	1	0.2	0.0791229
SAOUHSC_01211	350	33	0	30	0	27	1.1071	0.5	SAOUHSC_01211	350	33	2	39	0	40	1.0244	0.16333	SAOUHSC_01211	350	33	0	25	1	25	0.963	0.168209	SAOUHSC_01211	350	33	0	33	0	40	0.8293	0.5
SAOUHSC_01213	2606	296	526	193	713	200	0.7877	0.0463419	SAOUHSC_01213	2606	296	635	179	514	141	1.2424	0.175843	SAOUHSC_01213	2606	296	1075	616	900	535	1.1783	0.413874	SAOUHSC_01213	2606	296	271	91	514	141	0.5534	0.0228807
SAOUHSC_01214	884	80	0	1	0	2	0.6667	0.28246	SAOUHSC_01214	884	80	1	0	2	2	0.4	0.0889387	SAOUHSC_01214	884	80	0	2	0	0	3	0.161699	SAOUHSC_01214	884	80	0	1	2	2	0.4	0.0889387
SAOUHSC_01215	767	60	93	57	171	96	0.5634	0.39967	SAOUHSC_01215	767	60	85	40	113	117	0.5455	0.308954	SAOUHSC_01215	767	60	369	229	331	111	1.3521	0.343668	SAOUHSC_01215	767	60	60	34	113	117	0.4113	0.432215
SAOUHSC_01216	1166	91	1	1	2	0	1	0.5	SAOUHSC_01216	1166	91	0	1	0	2	0.6667	0.282387	SAOUHSC_01216	1166	91	14	2	28	6	0.4857	0.062994	SAOUHSC_01216	1166	91	3	1	0	2	1.6667	0.325576
SAOUHSC_01218	908	70	3	13	3	9	1.3077	0.5	SAOUHSC_01218	908	70	0	14	1	6	1.875	0.5	SAOUHSC_01218	908	70	17	50	17	59	0.8831	0.039741	SAOUHSC_01218	908	70	1	2	1	6	0.5	0.330848
SAOUHSC_01219	1118	114	162	50	515	29	0.3908	0.251844	SAOUHSC_01219	1118	114	195	26	434	39	0.4684	0.289861	SAOUHSC_01219	1118	114	677	240	640	155	1.1533	0.31041	SAOUHSC_01219	1118	114	192	29	434	39	0.4684	0.354584
SAOUHSC_01220	1244	141	186	125	164	79	1.2787	0.3734	SAOUHSC_01220	1244	141	155	72	129	71	1.1343	0.420664	SAOUHSC_01220	1244	141	324	222	292	333	0.8738	0.256601	SAOUHSC_01220	1244	141	90	156	129	71	1.2289	0.291594
SAOUHSC_01221	740	88	1	16	5	12	1	0.154521	SAOUHSC_01221	740	88	2	11	4	19	0.5833	0.277089	SAOUHSC_01221	740	88	54	115	57	162	0.7727	0.398801	SAOUHSC_01221	740	88	9	32	4	19	1.75	0.394955
SAOUHSC_01222	2075	156	19	93	46	515	0.2011	0.0765942	SAOUHSC_01222	2075	156	31	251	47	444	0.5752	0.421802	SAOUHSC_01222	2075	156	83	497	77	263	1.7038	0.0927543	SAOUHSC_01222	2075	156	51	294	47	444	0.7033	0.496277
SAOUHSC_01223	1307	113	39	1000	86	1203	0.8062	0.153424	SAOUHSC_01223	1307	113	63	1294	65	908	1.3943	0.371664	SAOUHSC_01223	1307	113	302	1253	301	886	1.3098	0.488681	SAOUHSC_01223	1307	113	106	1269	65	908	1.4127	0.239838
SAOUHSC_01224	896	70	0	0	1	2	0.25	0.0790212	SAOUHSC_01224	896	70	3	3	0	3	1.75	0.349179	SAOUHSC_01224	896	70	2	3	2	2	1.2	0.243721	SAOUHSC_01224	896	70	0	0	0	3	0.25	0.0414454
SAOUHSC_01225	545	42	0	447	0	991	0.4516	0.376598	SAOUHSC_01225	545	42	0	503	2	661	0.759	0.179467	SAOUHSC_01225	545	42	1	407	1	384	1.0596	0.5	SAOUHSC_01225	545	42	1	26	2	661	0.0422	0.165298
SAOUHSC_01226	1403	110	2	1083	0	2961	0.3666	0.469277	SAOUHSC_01226	1403	110	5	1007	10	1797	0.5603	0.164896	SAOUHSC_01226	1403	110	27	1455	19	2244	0.655	0.467606	SAOUHSC_01226	1403	110	5	66	10	1797	0.0398	0.143588
SAOUHSC_01228	773	80	2	6	11	26	0.2368	0.252217	SAOUHSC_01228	773	80	2	2	4	2	0.7143	0.5	SAOUHSC_01228	773	80	92	72	468	343	0.2032	0.0955393	SAOUHSC_01228	773	80	0	0	4	2	0.1429	0.0414706
SAOUHSC_01232	731	55	1	2	0	0	4	0.0791229	SAOUHSC_01232	731	55	0	2	0	1	1.5	0.282736	SAOUHSC_01232	731	55	0	2	0	1	1.5	0.283618	SAOUHSC_01232	731	55	1	2	0	1	2	0.158089
SAOUHSC_01233	113	14	32	32	29	45	0.8667	0.379218	SAOUHSC_01233	113	14	43	67	20	18	2.8462	0.355077	SAOUHSC_01233	113	14	30	113	28	108	1.0511	0.358476	SAOUHSC_01233	113	14	3	3	20	18	0.1795	0.183953
SAOUHSC_01234	881	60	2	0	3	1	0.6	0.324646	SAOUHSC_01234	881	60	4	2	5	0	1.1667	0.5	SAOUHSC_01234	881	60	3	0	2	0	1.3333	0.496633	SAOUHSC_01234	881	60	1	0	5	0	0.3333	0.157133
SAOUHSC_01235	722	67	1	0	1	2	0.5	0.158193	SAOUHSC_01235	722	67	1	0	0	1	1	0.5	SAOUHSC_01235	722	67	1	0	1	1	0.6667	0.283303	SAOUHSC_01235	722	67	0	0	0	1	0.5	0.160468
SAOUHSC_01236	554	41	0	13	0	19	0.7	0.5	SAOUHSC_01236	554	41	0	21	1	19	1.0476	0.287861	SAOUHSC_01236	554	41	6	15	0	13	1.5714	0.0898295	SAOUHSC_01236	554	41	0	17	1	19	0.8571	0.283048
SAOUHSC_01237	770	83	0	0	5	1	0.1429	0.0789629	SAOUHSC_01237	770	83	1	1	4	0	0.6	0.284803	SAOUHSC_01237	770	83	5	0	5	0	1	0.5	SAOUHSC_01237	770	83	8	0	4	0	1.8	0.28244
SAOUHSC_01238	782	84	0	2	2	0	1	0.5	SAOUHSC_01238	782	84	0	0	0	0	1		SAOUHSC_01238	782	84	1	0	0	0	2	0.161553	SAOUHSC_01238	782	84	1	0	0	0	2	0.1601
SAOUHSC_01239	1184	120	244	1	94	0	2.5895	0.220099	SAOUHSC_01239	1184	120	627	3	52	2	11.4727	0.145616	SAOUHSC_01239	1184	120	292	1	210	2	1.3803	0.44748	SAOUHSC_01239	1184	120	217	2	52	2	4	0.40455
SAOUHSC_01240	1703	144	3	3	1	3	1.4	0.262272	SAOUHSC_01240	1703	144	3	1	3	1	1	0.5	SAOUHSC_01240	1703	144	4	3	0	1	4	0.0159689	SAOUHSC_01240	1703	144	0	0	3	1	0.2	0.022562
SAOUHSC_01241	4310	363	273	1	152	11	1.6768	0.158152	SAOUHSC_01241	4310	363	413	5	121	8	3.2231	0.218919	SAOUHSC_01241	4310	363	80	23	98	12	0.9369	0.30572	SAOUHSC_01241	4310	363	35	3	121	8	0.3	0.218708
SAOUHSC_01242	467	41	63	0	36	8	1.4222	0.0517706	SAOUHSC_01242	467	41	66	1	5	6	5.6667	0.329354	SAOUHSC_01242	467	41	71	17	206	44	0.3546	0.332536	SAOUHSC_01242	467	41	13	0	5	6	1.1667	0.162403
SAOUHSC_01243	1175	92	2	1	1	2	1	0.5	SAOUHSC_01243	1175	92	0	2	1	0	1.5	0.282381	SAOUHSC_01243	1175	92	1	0	2	1	0.5	0.157974	SAOUHSC_01243	1175	92	0	1	1	0	1	0.5
SAOUHSC_01244	284	18	0	0	0	0	1		SAOUHSC_01244	284	18	0	0	0	0	1		SAOUHSC_01244	284	18	0	0	1	1	0.3333	0.0815075	SAOUHSC_01244	284	18	0	1	0	0	2	0.16547
SAOUHSC_01245	317	28	0	0	1	0	0.5	0.163015	SAOUHSC_01245	317	28	0	0	1	1	0.3333	0.079574	SAOUHSC_01245	317	28	10	0	8	0	1.2222	0.360596	SAOUHSC_01245	317	28	0	0	1	1	0.3333	0.079574
SAOUHSC_01246	2117	159	0	28	1	32	0.8529	0.158846	SAOUHSC_01246	2117	159	2	48	0	33	1.5	0.206923	SAOUHSC_01246	2117	159	2	26	3	28	0.9062	0.5	SAOUHSC_01246	2117	159	5	32	0	33	1.1176	0.32736
SAOUHSC_01247	350	35	0	1	0	3	0.5	0.15775	SAOUHSC_01247	350	35	0	1	1	0	1	0.5	SAOUHSC_01247	350	35	0	8	0	14	0.6	0.160422	SAOUHSC_01247	350	35	0	0	1	0	0.5	0.162137
SAOUHSC_01248	917	93	620	233	607	134	1.1509	0.302663	SAOUHSC_01248	917	93	659	341	317	113	2.3225	0.294426	SAOUHSC_01248	917	93	1162	508	1625	784	0.6934	0.224886	SAOUHSC_01248	917	93	320	79	317	113	0.9281	0.43274
SAOUHSC_01249	971	88	0	2	1	0	1.5	0.282405	SAOUHSC_01249	971	88	0	0	0	1	0.5	0.160034	SAOUHSC_01249	971	88	1	2	0	0	4	0.0413319	SAOUHSC_01249	971	88	0	0	0	1	0.5	0.160034
SAOUHSC_01250	269	27	0	0	0	0	1		SAOUHSC_01250	269	27	0	1	1	1	0.6667	0.283651	SAOUHSC_01250	269	27	0	1	1	0	1	0.5	SAOUHSC_01250	269	27	0	1	1	1	0.6667	0.283651
SAOUHSC_01251	2096	158	5	2	26	3	0.2667	0.183236	SAOUHSC_01251	2096	158	1	3	3	2	0.8333	0.369037	SAOUHSC_01251	2096	158	88	55	121	104	0.6372	0.199314	SAOUHSC_01251	2096	158	1	0	3	2	0.3333	0.0506895
SAOUHSC_01252	1571	157	1	1	0	0	3	0.0788148	SAOUHSC_01252	1571	157	0	1	1	1	0.6667	0.282162	SAOUHSC_01252	1571	157	4	1	2	2	1.2	0.368614	SAOUHSC_01252	1571	157	0	6	1	1	2.3333	0.205803
SAOUHSC_01253	2243	198	31	4	34	3	0.9474	0.41235	SAOUHSC_01253	2243	198	42	2	14	2	2.6471	0.39597	SAOUHSC_01253	2243	198	137	8	122	56	0.8156	0.128937	SAOUHSC_01253	2243	198	43	3	14	2	2.7647	0.30708
SAOUHSC_01254	713	66	3	8	28	4	0.3636	0.5	SAOUHSC_01254	713	66	1	0	7	2	0.2	0.015777	SAOUHSC_01254	713	66	27	18	32	24	0.807	0.380683	SAOUHSC_01254	713	66	0	1	7	2	0.2	0.015777
SAOUHSC_01255	1265	123	256	53	108	71	1.7222	0.25846	SAOUHSC_01255	1265	123	176	114	85	52	2.1087	0.301146	SAOUHSC_01255	1265	123	328	189	404	257	0.7825	0.1156	SAOUHSC_01255	1265	123	87	19	85	52	0.7754	0.216113
SAOUHSC_01256	1286	118	32	2	42	3	0.7609	0.496683	SAOUHSC_01256	1286	118	59	3	20	3	2.625	0.246124	SAOUHSC_01256	1286	118	166	36	126	50	1.1469	0.286623	SAOUHSC_01256	1286	118	15	0	20	3	0.6667	0.487978
SAOUHSC_01257	704	67	1	0	1	7	0.2222	0.088225	SAOUHSC_01257	704	67	0	4	1	2	1.25	0.334673	SAOUHSC_01257	704	67	5	51	8	53	0.9194	0.411439	SAOUHSC_01257	704	67	1	1	1	2	0.75	0.327351
SAOUHSC_01258	827	70	815	484	1395	961	0.5515	0.302944	SAOUHSC_01258	827	70	774	632	1110	788	0.7409	0.217084	SAOUHSC_01258	827	70	1898	1755	1456	1546	1.2168	0.414701	SAOUHSC_01258	827	70	414	266	1110	788	0.3586	0.23908
SAOUHSC_01259	392	44	21	41	17	10	2.25	0.388613	SAOUHSC_01259	392	44	4	57	9	4	4.4286	0.384161	SAOUHSC_01259	392	44	16	20	62	15	0.4744	0.393661	SAOUHSC_01259	392	44	28	39	9	4	4.8571	0.255958
SAOUHSC_01260	578	65	0	0	1	3	0.2	0.0414331	SAOUHSC_01260	578	65	0	1	0	1	1	0.5	SAOUHSC_01260	578	65	1	2	1	1	1.3333	0.327321	SAOUHSC_01260	578	65	1	0	0	1	1	0.5
SAOUHSC_01261	1151	115	499	160	520	238	0.8696	0.218043	SAOUHSC_01261	1151	115	604	307	377	227	1.5074	0.0807012	SAOUHSC_01261	1151	115	655	453	465	349	1.3607	0.483662	SAOUHSC_01261	1151	115	171	91	377	227	0.4347	0.0569463
SAOUHSC_01262	968	80	1	18	2	61	0.3125	0.366258	SAOUHSC_01262	968	80	2	11	2	39	0.3333	0.497326	SAOUHSC_01262	968	80	1	42	3	34	1.1579	0.355415	SAOUHSC_01262	968	80	0	11	2	39	0.2857	0.207476
SAOUHSC_01263	1559	114	1	2	0	1	2	0.158386	SAOUHSC_01263	1559	114	1	3	2	2	1	0.5	SAOUHSC_01263	1559	114	2	3	2	6	0.6667	0.374799	SAOUHSC_01263	1559	114	0	2	2	2	0.6	0.206331
SAOUHSC_01264	215	23	361	0	314	1	1.1456	0.370237	SAOUHSC_01264	215	23	410	1	247	0	1.6613	0.344884	SAOUHSC_01264	215	23	273	8	251	15	1.0562	0.407126	SAOUHSC_01264	215	23	193	0	247	0	0.7823	0.5
SAOUHSC_01265	797	69	1	0	0	2	0.6667	0.282557	SAOUHSC_01265	797	69	0	0	0	1	0.5	0.160415	SAOUHSC_01265	797	69	0	2	5	3	0.3333	0.201091	SAOUHSC_01265	797	69	0	1	0	1	1	0.5
SAOUHSC_01266	1760	159	0	1	2	0	0.6667	0.282158	SAOUHSC_01266	1760	159	3	2	1	2	1.5	0.238877	SAOUHSC_01266	1760	159	0	1	1	2	0.5	0.158267	SAOUHSC_01266	1760	159	2	2	1	2	1.25	0.352504
SAOUHSC_01267	866	81	1	2	1	1	1.3333	0.327354	SAOUHSC_01267	866	81	3	0	1	4	0.6667	0.349666	SAOUHSC_01267	866	81	4	1	2	0	2	0.0907579	SAOUHSC_01267	866	81	3	1	1	4	0.8333	0.208195
SAOUHSC_01268	293	29	26	0	135	0	0.1985	0.364967	SAOUHSC_01268	293	29	27	0	103	1	0.2667	0.204041	SAOUHSC_01268	293	29	80	38	102	22	0.952	0.366608	SAOUHSC_01268	293	29	29	12	103	1	0.4	0.494985
SAOUHSC_01269	1544	145	853	22	1672	54	0.5072	0.301616	SAOUHSC_01269	1544	145	827	18	1375	16	0.6078	0.254237	SAOUHSC_01269	1544	145	2666	251	1865	107	1.479	0.160389	SAOUHSC_01269	1544	145	348	202	1375	16	0.3958	0.486922
SAOUHSC_01270	365	31	92	1	485	0	0.1934	0.172987	SAOUHSC_01270	365	31	55	0	350	2	0.1586	0.0964944	SAOUHSC_01270	365	31	539	28	335	9	1.6464	0.464317	SAOUHSC_01270	365	31	47	15	350	2	0.1785	0.269682
SAOUHSC_01271	491	58	0	0	1	1	0.3333	0.0790964	SAOUHSC_01271	491	58	1	0	0	0	2	0.16075	SAOUHSC_01271	491	58	0	0	0	2	0.3333	0.0795422	SAOUHSC_01271	491	58	2	1	0	0	4	0.0414059
SAOUHSC_01272	2522	236	591	470	645	457	0.9628	0.186311	SAOUHSC_01272	2522	236	675	498	450	418	1.351	0.200103	SAOUHSC_01272	2522	236	760	1329	809	892	1.228	0.270014	SAOUHSC_01272	2522	236	518	313	450	418	0.9574	0.0826527
SAOUHSC_01273	2009	184	415	466	308	564	1.0103	0.195696	SAOUHSC_01273	2009	184	372	549	247	494	1.2426	0.215469	SAOUHSC_01273	2009	184	610	1393	643	1198	1.0879	0.467434	SAOUHSC_01273	2009	184	158	724	247	494	1.19	0.114222
SAOUHSC_01274	542	60	193	359	280	666	0.5839	0.191604	SAOUHSC_01274	542	60	247	489	206	492	1.0544	0.302154	SAOUHSC_01274	542	60	546	1267	564	1181	1.0389	0.441456	SAOUHSC_01274	542	60	93	507	206	492	0.8598	0.338917
SAOUHSC_01275	818	66	424	262	773	245	0.6742	0.327278	SAOUHSC_01275	818	66	339	201	601	158	0.7118	0.418028	SAOUHSC_01275	818	66	927	654	876	536	1.1196	0.437141	SAOUHSC_01275	818	66	237	306	601	158	0.7158	0.146923
SAOUHSC_01276	1496	104	515	32	381	124	1.083	0.436646	SAOUHSC_01276	1496	104	510	22	367	113	1.1081	0.334735	SAOUHSC_01276	1496	104	443	171	423	133	1.1041	0.47717	SAOUHSC_01276	1496	104	378	18	367	113	0.8254	0.265321
SAOUHSC_01278	1673	151	119	179	600	589	0.2513	0.0238013	SAOUHSC_01278	1673	151	52	62	238	175	0.2778	0.043791	SAOUHSC_01278	1673	151	632	688	946	1264	0.5975	0.21272	SAOUHSC_01278	1673	151	18	17	238	175	0.087	0.0166627
SAOUHSC_01279	914	98	46	156	217	243	0.4403	0.17237	SAOUHSC_01279	914	98	119	248	186	215	0.9154	0.227629	SAOUHSC_01279	914	98	259	776	344	682	1.0088	0.328136	SAOUHSC_01279	914	98	110	211	186	215	0.801	0.393299
SAOUHSC_01280	935	88	8	4	10	13	0.5417	0.40436	SAOUHSC_01280	935	88	2	3	11	9	0.2857	0.234424	SAOUHSC_01280	935	88	30	58	66	72	0.6403	0.157941	SAOUHSC_01280	935	88	3	12	11	9	0.7619	0.369442
SAOUHSC_01281	233	16	19	48	39	84	0.5484	0.327362	SAOUHSC_01281	233	16	21	21	16	89	0.4057	0.21674	SAOUHSC_01281	233	16	89	140	93	87	1.2707	0.5	SAOUHSC_01281	233	16	24	35	16	89	0.566	0.5
SAOUHSC_01282	476	41	18	1	60	4	0.3077	0.481025	SAOUHSC_01282	476	41	36	0	25	1	1.3704	0.357093	SAOUHSC_01282	476	41	131	21	76	22	1.5455	0.235118	SAOUHSC_01282	476	41	18	1	25	1	0.7407	0.358851
SAOUHSC_01283	1238	113	320	80	229	323	0.7251	0.408453	SAOUHSC_01283	1238	113	348	106	193	260	1.0022	0.225194	SAOUHSC_01283	1238	113	526	447	401	363	1.2732	0.412311	SAOUHSC_01283	1238	113	131	128	193	260	0.5727	0.359771
SAOUHSC_01284	1238	108	32	40	20	75	0.7604	0.400202	SAOUHSC_01284	1238	108	15	85	32	30	1.6032	0.314582	SAOUHSC_01284	1238	108	97	158	241	201	0.5779	0.468615	SAOUHSC_01284	1238	108	18	67	32	30	1.3651	0.491982
SAOUHSC_01285	368	29	0	1	0	0	2	0.162863	SAOUHSC_01285	368	29	1	0	0	0	2	0.162863	SAOUHSC_01285	368	29	0	0	0	1	0.5	0.167143	SAOUHSC_01285	368	29	0	0	0	0	1
SAOUHSC_01287	1340	119	0	0	1	1	0.3333	0.0788675	SAOUHSC_01287	1340	119	0	3	0	1	2	0.158398	SAOUHSC_01287	1340	119	4	5	1	0	5	0.00498944	SAOUHSC_01287	1340	119	1	0	0	1	1	0.5
SAOUHSC_01288	197	24	0	23	0	33	0.7059	0.5	SAOUHSC_01288	197	24	2	19	0	40	0.5366	0.218509	SAOUHSC_01288	197	24	27	71	47	45	1.0645	0.374826	SAOUHSC_01288	197	24	0	37	0	40	0.9268	0.283904
SAOUHSC_01289	224	27	0	1	3	3	0.2857	0.0857816	SAOUHSC_01289	224	27	1	0	5	5	0.1818	0.276402	SAOUHSC_01289	224	27	34	1	19	13	1.0909	0.0726449	SAOUHSC_01289	224	27	1	0	5	5	0.1818	0.276402
SAOUHSC_01290	206	27	156	5	199	8	0.7788	0.297976	SAOUHSC_01290	206	27	216	5	169	2	1.2907	0.394978	SAOUHSC_01290	206	27	370	13	291	12	1.2632	0.361124	SAOUHSC_01290	206	27	105	0	169	2	0.6163	0.271543
SAOUHSC_01292	185	19	5	0	21	0	0.2727	0.314374	SAOUHSC_01292	185	19	2	0	13	0	0.2143	0.27924	SAOUHSC_01292	185	19	20	0	34	1	0.5833	0.223981	SAOUHSC_01292	185	19	18	0	13	0	1.3571	0.5
SAOUHSC_01295	251	35	11	1	9	4	0.9286	0.19336	SAOUHSC_01295	251	35	7	5	26	2	0.4483	0.248844	SAOUHSC_01295	251	35	109	15	111	15	0.9843	0.323199	SAOUHSC_01295	251	35	5	1	26	2	0.2414	0.150056
SAOUHSC_01296	584	61	28	51	36	46	0.9639	0.495436	SAOUHSC_01296	584	61	27	65	43	26	1.3286	0.5	SAOUHSC_01296	584	61	64	62	92	40	0.9549	0.293664	SAOUHSC_01296	584	61	19	33	43	26	0.7571	0.310704
SAOUHSC_01297	248	36	61	38	109	27	0.7299	0.490958	SAOUHSC_01297	248	36	108	31	51	10	2.2581	0.246811	SAOUHSC_01297	248	36	44	44	79	35	0.7739	0.167861	SAOUHSC_01297	248	36	24	17	51	10	0.6774	0.49197
SAOUHSC_01300	266	35	4	78	19	45	1.2769	0.0796902	SAOUHSC_01300	266	35	15	47	17	51	0.913	0.271099	SAOUHSC_01300	266	35	45	136	38	118	1.1592	0.27649	SAOUHSC_01300	266	35	16	18	17	51	0.5072	0.393955
SAOUHSC_01301	137	11	0	0	0	0	1		SAOUHSC_01301	137	11	0	0	0	0	1		SAOUHSC_01301	137	11	14	0	16	0	0.8824	0.480544	SAOUHSC_01301	137	11	17	0	0	0	18	0.169904
SAOUHSC_01302	134	10	0	0	0	2	0.3333	0.171056	SAOUHSC_01302	134	10	0	0	0	0	1		SAOUHSC_01302	134	10	0	16	0	19	0.85	0.5	SAOUHSC_01302	134	10	0	3	0	0	4	0.171056
SAOUHSC_01303	290	35	298	38	280	83	0.9258	0.295789	SAOUHSC_01303	290	35	491	70	278	89	1.5272	0.068677	SAOUHSC_01303	290	35	242	159	277	169	0.8993	0.351286	SAOUHSC_01303	290	35	95	30	278	89	0.3424	0.0315446
SAOUHSC_01304	194	18	0	0	1	0	0.5	0.16547	SAOUHSC_01304	194	18	0	1	1	1	0.6667	0.284546	SAOUHSC_01304	194	18	12	0	11	0	1.0833	0.310323	SAOUHSC_01304	194	18	0	1	1	1	0.6667	0.284546
SAOUHSC_01305	341	44	4	22	13	53	0.403	0.126844	SAOUHSC_01305	341	44	5	29	14	32	0.7447	0.190056	SAOUHSC_01305	341	44	160	153	113	98	1.4811	0.341241	SAOUHSC_01305	341	44	1	18	14	32	0.4255	0.114019
SAOUHSC_01306	191	28	53	48	63	41	0.9714	0.384019	SAOUHSC_01306	191	28	65	45	46	35	1.3537	0.173025	SAOUHSC_01306	191	28	118	66	71	102	1.0632	0.284053	SAOUHSC_01306	191	28	50	4	46	35	0.6707	0.085738
SAOUHSC_01307	1025	94	415	590	468	433	1.1153	0.262163	SAOUHSC_01307	1025	94	459	739	400	265	1.8003	0.429334	SAOUHSC_01307	1025	94	613	629	426	537	1.2894	0.423972	SAOUHSC_01307	1025	94	206	404	400	265	0.9174	0.491395
SAOUHSC_01310	1481	140	348	244	704	270	0.6082	0.278014	SAOUHSC_01310	1481	140	491	467	533	142	1.4186	0.391215	SAOUHSC_01310	1481	140	784	630	746	551	1.0901	0.320282	SAOUHSC_01310	1481	140	288	125	533	142	0.6124	0.319555
SAOUHSC_01311	908	93	75	532	115	497	0.9918	0.125379	SAOUHSC_01311	908	93	111	832	85	369	2.0747	0.465595	SAOUHSC_01311	908	93	171	765	194	675	1.077	0.457996	SAOUHSC_01311	908	93	46	365	85	369	0.9055	0.373213
SAOUHSC_01312	731	94	433	20	626	68	0.6532	0.0853316	SAOUHSC_01312	731	94	540	23	397	34	1.3056	0.375767	SAOUHSC_01312	731	94	508	132	421	129	1.1633	0.300397	SAOUHSC_01312	731	94	204	33	397	34	0.5509	0.43412
SAOUHSC_01313	1091	129	265	193	313	290	0.7599	0.0261072	SAOUHSC_01313	1091	129	348	293	228	196	1.5106	0.0468476	SAOUHSC_01313	1091	129	458	729	371	570	1.2611	0.429863	SAOUHSC_01313	1091	129	104	139	228	196	0.5741	0.0433154
SAOUHSC_01314	602	55	365	8	325	6	1.1265	0.491012	SAOUHSC_01314	602	55	482	0	336	5	1.4123	0.244344	SAOUHSC_01314	602	55	355	42	327	34	1.0994	0.412747	SAOUHSC_01314	602	55	126	1	336	5	0.3743	0.39387
SAOUHSC_01315	188	23	0	0	0	16	0.0588	0.0215816	SAOUHSC_01315	188	23	0	4	2	19	0.2273	0.0696751	SAOUHSC_01315	188	23	2	51	14	45	0.9	0.27128	SAOUHSC_01315	188	23	0	0	2	19	0.0455	0.006055
SAOUHSC_01316	533	55	5	62	10	176	0.3636	0.210429	SAOUHSC_01316	533	55	10	77	22	146	0.5207	0.320359	SAOUHSC_01316	533	55	71	347	105	264	1.1324	0.303329	SAOUHSC_01316	533	55	1	55	22	146	0.3373	0.122831
SAOUHSC_01317	854	94	226	160	294	211	0.7648	0.282975	SAOUHSC_01317	854	94	196	198	261	207	0.8422	0.489241	SAOUHSC_01317	854	94	484	366	358	223	1.4622	0.413039	SAOUHSC_01317	854	94	139	341	261	207	1.0256	0.412605
SAOUHSC_01318	575	65	586	197	337	306	1.2174	0.241329	SAOUHSC_01318	575	65	575	248	244	191	1.8899	0.152065	SAOUHSC_01318	575	65	524	744	400	753	1.0997	0.41993	SAOUHSC_01318	575	65	343	396	244	191	1.6972	0.178993
SAOUHSC_01319	1382	137	188	431	131	330	1.342	0.23749	SAOUHSC_01319	1382	137	171	357	92	243	1.5744	0.17892	SAOUHSC_01319	1382	137	351	613	436	560	0.9679	0.255077	SAOUHSC_01319	1382	137	48	161	92	243	0.625	0.316139
SAOUHSC_01320	1280	118	51	17	151	79	0.2987	0.060218	SAOUHSC_01320	1280	118	59	36	96	35	0.7273	0.410678	SAOUHSC_01320	1280	118	227	164	166	177	1.1395	0.385112	SAOUHSC_01320	1280	118	34	43	96	35	0.5909	0.291549
SAOUHSC_01321	1061	95	242	163	343	238	0.6976	0.185899	SAOUHSC_01321	1061	95	302	159	297	191	0.9448	0.28578	SAOUHSC_01321	1061	95	596	478	565	399	1.114	0.404372	SAOUHSC_01321	1061	95	157	114	297	191	0.5562	0.121357
SAOUHSC_01322	914	82	231	28	437	130	0.4577	0.0457416	SAOUHSC_01322	914	82	250	36	263	99	0.7906	0.175476	SAOUHSC_01322	914	82	530	353	447	264	1.2416	0.327048	SAOUHSC_01322	914	82	177	77	263	99	0.7025	0.0966815
SAOUHSC_01323	803	78	428	6	578	61	0.6797	0.163415	SAOUHSC_01323	803	78	533	14	459	47	1.0809	0.214905	SAOUHSC_01323	803	78	824	286	599	169	1.4447	0.444816	SAOUHSC_01323	803	78	180	27	459	47	0.4103	0.20584
SAOUHSC_01324	314	29	3	0	3	2	0.6667	0.163989	SAOUHSC_01324	314	29	2	1	2	0	1.3333	0.163975	SAOUHSC_01324	314	29	13	6	12	19	0.625	0.369496	SAOUHSC_01324	314	29	0	0	2	0	0.3333	0.162863
SAOUHSC_01326	1454	143	308	30	391	72	0.7306	0.430389	SAOUHSC_01326	1454	143	242	48	226	73	0.97	0.0707929	SAOUHSC_01326	1454	143	585	92	639	120	0.8921	0.478893	SAOUHSC_01326	1454	143	158	9	226	73	0.56	0.123409
SAOUHSC_01327	1421	115	44	9	14	24	1.3846	0.178018	SAOUHSC_01327	1421	115	59	10	9	5	4.6667	0.495946	SAOUHSC_01327	1421	115	54	88	54	92	0.9728	0.29253	SAOUHSC_01327	1421	115	12	3	9	5	1.0667	0.393102
SAOUHSC_01328	149	19	2	160	22	130	1.0654	0.477158	SAOUHSC_01328	149	19	13	155	18	151	0.9941	0.372975	SAOUHSC_01328	149	19	158	237	102	283	1.0259	0.288758	SAOUHSC_01328	149	19	15	101	18	151	0.6882	0.415967
SAOUHSC_01329	269	27	1	0	0	0	2	0.163178	SAOUHSC_01329	269	27	0	3	0	0	4	0.041134	SAOUHSC_01329	269	27	8	2	6	7	0.7857	0.5	SAOUHSC_01329	269	27	3	0	0	0	4	0.163178
SAOUHSC_01330	977	90	154	27	245	77	0.5635	0.0603064	SAOUHSC_01330	977	90	144	65	212	72	0.7368	0.172811	SAOUHSC_01330	977	90	243	304	257	276	1.0262	0.272606	SAOUHSC_01330	977	90	88	39	212	72	0.4491	0.0383624
SAOUHSC_01332	863	90	134	40	168	67	0.7415	0.466883	SAOUHSC_01332	863	90	178	9	126	56	1.0273	0.247173	SAOUHSC_01332	863	90	327	190	254	163	1.2392	0.350726	SAOUHSC_01332	863	90	59	46	126	56	0.5792	0.246797
SAOUHSC_01333	623	55	18	0	40	0	0.4634	0.5	SAOUHSC_01333	623	55	59	1	39	0	1.525	0.327358	SAOUHSC_01333	623	55	41	0	95	2	0.4286	0.333351	SAOUHSC_01333	623	55	267	1	39	0	6.725	0.5
SAOUHSC_01334	233	23	22	28	93	19	0.4513	0.47695	SAOUHSC_01334	233	23	26	22	77	25	0.4757	0.457494	SAOUHSC_01334	233	23	147	67	144	58	1.0591	0.407121	SAOUHSC_01334	233	23	7	5	77	25	0.1262	0.304057
SAOUHSC_01336	239	21	0	1	1	0	1	0.5	SAOUHSC_01336	239	21	0	0	0	0	1		SAOUHSC_01336	239	21	0	1	1	4	0.3333	0.277057	SAOUHSC_01336	239	21	0	0	0	0	1
SAOUHSC_01337	1877	159	2	2	1	27	0.1724	0.352506	SAOUHSC_01337	1877	159	3	12	6	6	1.2308	0.396384	SAOUHSC_01337	1877	159	3	54	2	37	1.45	0.385552	SAOUHSC_01337	1877	159	1	7	6	6	0.6923	0.0283974
SAOUHSC_01338	287	23	0	1	0	0	2	0.163973	SAOUHSC_01338	287	23	0	1	1	0	1	0.5	SAOUHSC_01338	287	23	0	0	1	0	0.5	0.169404	SAOUHSC_01338	287	23	0	0	1	0	0.5	0.163973
SAOUHSC_01340	428	42	246	12	109	33	1.8112	0.280078	SAOUHSC_01340	428	42	219	5	27	17	5	0.214505	SAOUHSC_01340	428	42	214	129	208	81	1.1862	0.497068	SAOUHSC_01340	428	42	55	4	27	17	1.3333	0.193161
SAOUHSC_01341	1121	114	158	41	152	50	0.9852	0.230169	SAOUHSC_01341	1121	114	180	40	114	51	1.3313	0.284582	SAOUHSC_01341	1121	114	331	161	231	129	1.3657	0.414721	SAOUHSC_01341	1121	114	42	66	114	51	0.6566	0.375362
SAOUHSC_01342	2843	269	210	198	330	184	0.7942	0.429807	SAOUHSC_01342	2843	269	244	222	237	168	1.1502	0.445645	SAOUHSC_01342	2843	269	932	418	816	449	1.0671	0.340366	SAOUHSC_01342	2843	269	283	124	237	168	1.0049	0.408397
SAOUHSC_01346	1646	148	296	200	548	280	0.5995	0.138556	SAOUHSC_01346	1646	148	206	175	343	168	0.7461	0.212735	SAOUHSC_01346	1646	148	977	782	1066	980	0.8598	0.212397	SAOUHSC_01346	1646	148	215	215	343	168	0.8418	0.450095
SAOUHSC_01347	2705	237	507	1059	731	1550	0.6867	0.0280475	SAOUHSC_01347	2705	237	442	1157	513	1178	0.9456	0.0509872	SAOUHSC_01347	2705	237	881	2242	952	1796	1.1364	0.206488	SAOUHSC_01347	2705	237	167	503	513	1178	0.3966	0.0159586
SAOUHSC_01348	467	46	38	68	93	175	0.3978	0.211269	SAOUHSC_01348	467	46	33	53	50	93	0.6042	0.239555	SAOUHSC_01348	467	46	265	322	256	232	1.2025	0.422099	SAOUHSC_01348	467	46	35	51	50	93	0.6042	0.166153
SAOUHSC_01349	296	22	124	83	172	22	1.0667	0.378486	SAOUHSC_01349	296	22	142	75	129	28	1.3797	0.366476	SAOUHSC_01349	296	22	280	106	301	77	1.0211	0.482096	SAOUHSC_01349	296	22	75	29	129	28	0.6646	0.393661
SAOUHSC_01350	608	65	0	1	0	0	2	0.160524	SAOUHSC_01350	608	65	2	1	0	0	4	0.0414308	SAOUHSC_01350	608	65	0	1	1	1	0.6667	0.283347	SAOUHSC_01350	608	65	0	0	0	0	1
SAOUHSC_01351	1991	166	1	1	3	3	0.4286	0.0777066	SAOUHSC_01351	1991	166	4	2	0	1	3.5	0.0288949	SAOUHSC_01351	1991	166	4	1	4	1	1	0.5	SAOUHSC_01351	1991	166	10	2	0	1	6.5	0.0505883
SAOUHSC_01352	2402	242	37	16	40	21	0.871	0.186549	SAOUHSC_01352	2402	242	32	17	13	22	1.3889	0.321576	SAOUHSC_01352	2402	242	101	41	109	51	0.8882	0.359168	SAOUHSC_01352	2402	242	92	19	13	22	3.1111	0.325954
SAOUHSC_01354	1460	151	3424	7093	7797	17374	0.4178	0.0854921	SAOUHSC_01354	1460	151	4756	10808	8826	19182	0.5557	0.0124004	SAOUHSC_01354	1460	151	3147	6424	1544	3213	2.0118	0.358556	SAOUHSC_01354	1460	151	1506	7912	8826	19182	0.3363	0.00524998
SAOUHSC_01356	851	97	313	89	251	151	1	0.426356	SAOUHSC_01356	851	97	342	92	157	137	1.4746	0.31462	SAOUHSC_01356	851	97	496	272	447	205	1.1776	0.332208	SAOUHSC_01356	851	97	188	99	157	137	0.9763	0.28487
SAOUHSC_01358	1208	142	208	183	174	183	1.095	0.120019	SAOUHSC_01358	1208	142	239	214	109	137	1.8381	0.484688	SAOUHSC_01358	1208	142	436	483	330	404	1.2517	0.454001	SAOUHSC_01358	1208	142	17	59	109	137	0.3117	0.273154
SAOUHSC_01359	2522	284	3339	1520	2787	1391	1.163	0.476242	SAOUHSC_01359	2522	284	4816	2585	2068	966	2.4389	0.241139	SAOUHSC_01359	2522	284	5696	5042	3824	3434	1.4794	0.268724	SAOUHSC_01359	2522	284	8199	5064	2068	966	4.3703	0.0827431
SAOUHSC_01360	509	46	0	3	0	0	4	0.1613	SAOUHSC_01360	509	46	0	5	5	1	0.8571	0.16199	SAOUHSC_01360	509	46	15	30	11	23	1.3143	0.477509	SAOUHSC_01360	509	46	0	3	5	1	0.5714	0.327357
SAOUHSC_01361	983	82	97	86	3	16	9.2	0.0768869	SAOUHSC_01361	983	82	255	225	4	4	53.4444	0.00876152	SAOUHSC_01361	983	82	134	261	244	465	0.5577	0.25153	SAOUHSC_01361	983	82	1223	773	4	4	221.889	0.00118348
SAOUHSC_01362	185	14	3	0	4	0	0.8	0.299829	SAOUHSC_01362	185	14	1	0	3	0	0.5	0.278285	SAOUHSC_01362	185	14	27	16	28	2	1.4194	0.352578	SAOUHSC_01362	185	14	0	0	3	0	0.25	0.0805278
SAOUHSC_01363	1262	126	57	200	132	214	0.7435	0.145848	SAOUHSC_01363	1262	126	60	341	106	201	1.3052	0.209236	SAOUHSC_01363	1262	126	289	395	229	315	1.2569	0.280186	SAOUHSC_01363	1262	126	28	199	106	201	0.7403	0.117869
SAOUHSC_01364	1091	126	608	60	549	53	1.1095	0.00514098	SAOUHSC_01364	1091	126	541	89	498	40	1.1707	0.17411	SAOUHSC_01364	1091	126	798	319	772	240	1.1037	0.41635	SAOUHSC_01364	1091	126	504	274	498	40	1.4453	0.135511
SAOUHSC_01365	1031	101	386	228	704	439	0.5376	0.303106	SAOUHSC_01365	1031	101	323	336	483	269	0.8765	0.250088	SAOUHSC_01365	1031	101	649	666	714	564	1.0289	0.292226	SAOUHSC_01365	1031	101	457	298	483	269	1.004	0.382019
SAOUHSC_01366	1406	134	1237	413	1077	342	1.1627	0.0690809	SAOUHSC_01366	1406	134	1573	600	693	243	2.3202	0.266262	SAOUHSC_01366	1406	134	1556	665	1615	575	1.0141	0.371046	SAOUHSC_01366	1406	134	244	360	693	243	0.6457	0.126941
SAOUHSC_01367	566	53	121	93	391	121	0.4191	0.288686	SAOUHSC_01367	566	53	210	138	203	147	0.9943	0.427127	SAOUHSC_01367	566	53	683	343	567	270	1.2255	0.433716	SAOUHSC_01367	566	53	102	108	203	147	0.6011	0.323261
SAOUHSC_01368	998	92	732	128	1244	336	0.5446	0.0684489	SAOUHSC_01368	998	92	1197	206	804	280	1.294	0.111097	SAOUHSC_01368	998	92	1598	604	1313	545	1.185	0.377387	SAOUHSC_01368	998	92	673	178	804	280	0.7853	0.106818
SAOUHSC_01369	782	73	6	102	2	188	0.5707	0.181374	SAOUHSC_01369	782	73	8	119	7	134	0.9014	0.405194	SAOUHSC_01369	782	73	97	283	71	293	1.0438	0.353785	SAOUHSC_01369	782	73	3	75	7	134	0.5563	0.398294
SAOUHSC_01370	632	62	303	51	185	44	1.5435	0.355305	SAOUHSC_01370	632	62	334	52	211	59	1.428	0.303751	SAOUHSC_01370	632	62	311	204	330	197	0.9773	0.434989	SAOUHSC_01370	632	62	76	31	211	59	0.3985	0.306509
SAOUHSC_01371	1214	100	393	209	532	364	0.6722	0.0519947	SAOUHSC_01371	1214	100	448	260	275	251	1.3454	0.246707	SAOUHSC_01371	1214	100	477	628	532	491	1.0801	0.376282	SAOUHSC_01371	1214	100	146	142	275	251	0.5484	0.123774
SAOUHSC_01372	728	65	18	65	40	146	0.4492	0.124308	SAOUHSC_01372	728	65	38	72	11	100	0.9911	0.0357145	SAOUHSC_01372	728	65	84	375	103	326	1.0698	0.402074	SAOUHSC_01372	728	65	12	97	11	100	0.9821	0.020762
SAOUHSC_01373	1262	116	8	19	6	23	0.9333	0.208375	SAOUHSC_01373	1262	116	17	30	9	29	1.2308	0.371083	SAOUHSC_01373	1262	116	11	28	11	16	1.4286	0.280556	SAOUHSC_01373	1262	116	13	16	9	29	0.7692	0.371631
SAOUHSC_01374	1259	120	0	2	5	0	0.5	0.127252	SAOUHSC_01374	1259	120	0	2	0	3	0.75	0.327358	SAOUHSC_01374	1259	120	2	4	2	1	1.75	0.234646	SAOUHSC_01374	1259	120	1	1	0	3	0.75	0.327358
SAOUHSC_01375	767	77	106	582	140	627	0.8971	0.345488	SAOUHSC_01375	767	77	144	629	74	469	1.4228	0.42672	SAOUHSC_01375	767	77	414	720	368	611	1.1582	0.419351	SAOUHSC_01375	767	77	54	232	74	469	0.5276	0.341051
SAOUHSC_01376	473	43	9	85	19	126	0.6507	0.0956585	SAOUHSC_01376	473	43	23	92	6	96	1.1262	0.419166	SAOUHSC_01376	473	43	122	364	79	383	1.0518	0.464902	SAOUHSC_01376	473	43	9	63	6	96	0.7087	0.5
SAOUHSC_01377	701	74	4	35	37	88	0.3175	0.234155	SAOUHSC_01377	701	74	31	33	30	61	0.7065	0.403307	SAOUHSC_01377	701	74	63	94	53	100	1.026	0.486403	SAOUHSC_01377	701	74	11	23	30	61	0.3804	0.10218
SAOUHSC_01378	773	80	12	323	48	388	0.7689	0.249068	SAOUHSC_01378	773	80	19	398	28	229	1.6202	0.248227	SAOUHSC_01378	773	80	204	447	142	336	1.3612	0.479417	SAOUHSC_01378	773	80	26	96	28	229	0.4767	0.242191
SAOUHSC_01379	830	82	117	640	188	312	1.513	0.294474	SAOUHSC_01379	830	82	122	691	193	260	1.793	0.490526	SAOUHSC_01379	830	82	392	509	383	406	1.1418	0.472259	SAOUHSC_01379	830	82	89	144	193	260	0.5154	0.398149
SAOUHSC_01380	986	116	305	548	282	628	0.9374	0.210536	SAOUHSC_01380	986	116	333	602	236	505	1.2615	0.367915	SAOUHSC_01380	986	116	553	994	627	878	1.0279	0.361415	SAOUHSC_01380	986	116	175	257	236	505	0.5836	0.30507
SAOUHSC_01382	344	45	49	101	67	133	0.7512	0.180073	SAOUHSC_01382	344	45	76	115	36	119	1.2308	0.341263	SAOUHSC_01382	344	45	110	208	88	191	1.1393	0.390758	SAOUHSC_01382	344	45	8	60	36	119	0.4423	0.103276
SAOUHSC_01383	1814	173	282	585	509	895	0.6178	0.0408031	SAOUHSC_01383	1814	173	407	751	471	565	1.1176	0.212622	SAOUHSC_01383	1814	173	976	1172	927	1040	1.092	0.384747	SAOUHSC_01383	1814	173	271	329	471	565	0.5796	0.295787
SAOUHSC_01384	641	70	41	5	135	34	0.2765	0.0404293	SAOUHSC_01384	641	70	46	3	104	35	0.3571	0.209102	SAOUHSC_01384	641	70	244	57	251	66	0.9497	0.461165	SAOUHSC_01384	641	70	79	3	104	35	0.5929	0.301803
SAOUHSC_01385	851	74	42	151	77	262	0.5706	0.0366627	SAOUHSC_01385	851	74	56	218	67	167	1.1702	0.380952	SAOUHSC_01385	851	74	194	424	244	289	1.1592	0.48812	SAOUHSC_01385	851	74	22	101	67	167	0.5277	0.0966686
SAOUHSC_01386	917	92	239	394	441	528	0.6536	0.413085	SAOUHSC_01386	917	92	320	392	340	332	1.0594	0.229216	SAOUHSC_01386	917	92	652	597	676	526	1.0391	0.270401	SAOUHSC_01386	917	92	268	196	340	332	0.6909	0.216638
SAOUHSC_01387	926	85	15	167	18	394	0.4431	0.410768	SAOUHSC_01387	926	85	1	174	10	288	0.5886	0.151414	SAOUHSC_01387	926	85	84	600	83	481	1.2124	0.410452	SAOUHSC_01387	926	85	16	233	10	288	0.8361	0.219062
SAOUHSC_01389	983	79	61	4	109	10	0.55	0.175961	SAOUHSC_01389	983	79	111	6	79	8	1.3409	0.254987	SAOUHSC_01389	983	79	157	28	164	20	1.0054	0.220653	SAOUHSC_01389	983	79	117	5	79	8	1.3977	0.125231
SAOUHSC_01390	296	30	22	0	13	0	1.6429	0.5	SAOUHSC_01390	296	30	31	0	0	1	16	0.5	SAOUHSC_01390	296	30	22	7	54	6	0.4918	0.338571	SAOUHSC_01390	296	30	30	1	0	1	16	0.280208
SAOUHSC_01391	902	83	0	1	0	0	2	0.160117	SAOUHSC_01391	902	83	1	1	0	1	1.5	0.282438	SAOUHSC_01391	902	83	26	3	9	6	1.875	0.384122	SAOUHSC_01391	902	83	0	0	0	1	0.5	0.160117
SAOUHSC_01392	1601	140	104	727	89	369	1.8126	0.0893695	SAOUHSC_01392	1601	140	108	788	28	313	2.6228	0.269539	SAOUHSC_01392	1601	140	198	416	175	511	0.8952	0.221265	SAOUHSC_01392	1601	140	52	160	28	313	0.6228	0.062535
SAOUHSC_01394	1205	96	164	534	304	463	0.9102	0.344162	SAOUHSC_01394	1205	96	242	660	208	313	1.7299	0.490434	SAOUHSC_01394	1205	96	410	656	327	498	1.2918	0.392522	SAOUHSC_01394	1205	96	131	185	208	313	0.6073	0.325094
SAOUHSC_01395	989	78	31	83	50	136	0.615	0.2575	SAOUHSC_01395	989	78	66	112	49	160	0.8524	0.143694	SAOUHSC_01395	989	78	192	472	168	312	1.3825	0.366115	SAOUHSC_01395	989	78	27	26	49	160	0.2571	0.0538888
SAOUHSC_01396	887	74	68	16	141	52	0.4381	0.118258	SAOUHSC_01396	887	74	82	55	83	29	1.2212	0.344474	SAOUHSC_01396	887	74	317	123	312	132	0.991	0.348253	SAOUHSC_01396	887	74	172	22	83	29	1.7257	0.333887
SAOUHSC_01397	692	46	16	2	44	0	0.4222	0.266439	SAOUHSC_01397	692	46	14	1	35	6	0.381	0.478926	SAOUHSC_01397	692	46	52	65	74	72	0.8027	0.493523	SAOUHSC_01397	692	46	49	0	35	6	1.1905	0.366654
SAOUHSC_01398	719	61	5	252	17	218	1.0932	0.141028	SAOUHSC_01398	719	61	27	245	4	219	1.2188	0.368397	SAOUHSC_01398	719	61	102	213	72	209	1.1206	0.154621	SAOUHSC_01398	719	61	9	91	4	219	0.4509	0.267447
SAOUHSC_01399	1151	95	161	287	125	218	1.3052	0.0490811	SAOUHSC_01399	1151	95	201	322	96	131	2.2982	0.0538689	SAOUHSC_01399	1151	95	414	448	276	483	1.1355	0.491877	SAOUHSC_01399	1151	95	73	164	96	131	1.0439	0.222107
SAOUHSC_01400	1085	95	379	110	546	257	0.6095	0.0953525	SAOUHSC_01400	1085	95	287	114	356	220	0.6967	0.19962	SAOUHSC_01400	1085	95	764	327	543	292	1.3062	0.308669	SAOUHSC_01400	1085	95	487	93	356	220	1.0069	0.330864
SAOUHSC_01401	1265	120	151	184	90	115	1.6311	0.486235	SAOUHSC_01401	1265	120	94	118	76	110	1.139	0.432295	SAOUHSC_01401	1265	120	331	304	347	214	1.1317	0.358963	SAOUHSC_01401	1265	120	138	56	76	110	1.0428	0.422896
SAOUHSC_01402	401	58	49	84	122	181	0.4408	0.190169	SAOUHSC_01402	401	58	70	160	64	144	1.1053	0.416099	SAOUHSC_01402	401	58	217	258	200	226	1.1148	0.465717	SAOUHSC_01402	401	58	57	85	64	144	0.6842	0.294645
SAOUHSC_01403	200	14	0	0	1	0	0.5	0.167451	SAOUHSC_01403	200	14	0	0	0	0	1		SAOUHSC_01403	200	14	2	0	0	0	3	0.0823125	SAOUHSC_01403	200	14	0	0	0	0	1
SAOUHSC_01405	308	33	1	3	20	4	0.2	0.334406	SAOUHSC_01405	308	33	0	5	10	1	0.5	0.230425	SAOUHSC_01405	308	33	51	7	38	10	1.2041	0.383453	SAOUHSC_01405	308	33	7	1	10	1	0.75	0.23717
SAOUHSC_01406	269	25	4	57	12	100	0.5487	0.348845	SAOUHSC_01406	269	25	0	66	4	99	0.6442	0.361227	SAOUHSC_01406	269	25	66	182	92	150	1.0247	0.167528	SAOUHSC_01406	269	25	2	35	4	99	0.3654	0.27808
SAOUHSC_01407	629	62	91	38	111	146	0.5039	0.109157	SAOUHSC_01407	629	62	97	31	56	108	0.7818	0.250046	SAOUHSC_01407	629	62	278	285	296	323	0.9097	0.449621	SAOUHSC_01407	629	62	62	31	56	108	0.5697	0.191281
SAOUHSC_01408	1136	83	152	103	83	132	1.1852	0.227778	SAOUHSC_01408	1136	83	68	94	40	103	1.1319	0.497633	SAOUHSC_01408	1136	83	249	532	222	355	1.3529	0.297165	SAOUHSC_01408	1136	83	130	47	40	103	1.2361	0.264795
SAOUHSC_01409	116	15	3	2	8	0	0.6667	0.298595	SAOUHSC_01409	116	15	6	1	7	3	0.7273	0.321805	SAOUHSC_01409	116	15	17	0	10	0	1.6364	0.5	SAOUHSC_01409	116	15	6	3	7	3	0.9091	0.338571
SAOUHSC_01410	392	40	2	72	0	73	1.0135	0.5	SAOUHSC_01410	392	40	2	106	0	49	2.18	0.206354	SAOUHSC_01410	392	40	2	67	8	40	1.4286	0.469956	SAOUHSC_01410	392	40	0	33	0	49	0.68	0.283078
SAOUHSC_01411	1343	146	147	288	291	356	0.6728	0.107968	SAOUHSC_01411	1343	146	120	343	236	264	0.9261	0.0983718	SAOUHSC_01411	1343	146	640	357	646	329	1.0225	0.377796	SAOUHSC_01411	1343	146	106	118	236	264	0.4491	0.225546
SAOUHSC_01412	1886	175	114	415	404	974	0.3843	0.00147355	SAOUHSC_01412	1886	175	119	214	202	439	0.5202	0.00138328	SAOUHSC_01412	1886	175	970	1747	1178	2313	0.7784	0.311806	SAOUHSC_01412	1886	175	58	89	202	439	0.2305	0.00051493
SAOUHSC_01413	791	74	73	22	111	99	0.455	0.0875558	SAOUHSC_01413	791	74	71	13	38	50	0.9551	0.0140895	SAOUHSC_01413	791	74	486	430	652	422	0.853	0.256761	SAOUHSC_01413	791	74	3	3	38	50	0.0787	0.00119241
SAOUHSC_01414	335	33	7	1	13	0	0.6429	0.337353	SAOUHSC_01414	335	33	6	0	11	0	0.5833	0.28334	SAOUHSC_01414	335	33	34	1	34	3	0.9474	0.116514	SAOUHSC_01414	335	33	21	1	11	0	1.9167	0.327353
SAOUHSC_01415	809	58	90	10	263	27	0.3471	0.0988474	SAOUHSC_01415	809	58	156	1	169	36	0.767	0.111226	SAOUHSC_01415	809	58	380	131	302	112	1.2337	0.49161	SAOUHSC_01415	809	58	102	0	169	36	0.5	0.0141188
SAOUHSC_01416	1268	103	160	91	184	133	0.7925	0.140903	SAOUHSC_01416	1268	103	207	110	131	95	1.4009	0.336152	SAOUHSC_01416	1268	103	485	228	378	183	1.2705	0.347042	SAOUHSC_01416	1268	103	42	40	131	95	0.3656	0.131289
SAOUHSC_01418	2798	212	206	379	428	218	0.9057	0.0384195	SAOUHSC_01418	2798	212	290	478	405	122	1.4564	0.194682	SAOUHSC_01418	2798	212	821	430	641	284	1.3521	0.44375	SAOUHSC_01418	2798	212	135	176	405	122	0.5909	0.105327
SAOUHSC_01419	1355	118	8	4	1	3	2.6	0.177927	SAOUHSC_01419	1355	118	3	11	1	2	3.75	0.234389	SAOUHSC_01419	1355	118	11	6	124	169	0.0612	0.0509953	SAOUHSC_01419	1355	118	1	4	1	2	1.5	0.498612
SAOUHSC_01420	659	64	1	2	9	3	0.3077	0.493575	SAOUHSC_01420	659	64	5	2	1	1	2.6667	0.203889	SAOUHSC_01420	659	64	119	20	341	212	0.2527	0.0120778	SAOUHSC_01420	659	64	0	4	1	1	1.6667	0.205709
SAOUHSC_01421	131	12	15	0	18	0	0.8421	0.5	SAOUHSC_01421	131	12	9	0	21	0	0.4545	0.286	SAOUHSC_01421	131	12	133	0	123	0	1.0806	0.357244	SAOUHSC_01421	131	12	0	0	21	0	0.0455	0.0808458
SAOUHSC_01423	614	65	90	8	90	5	1.0312	0.237598	SAOUHSC_01423	614	65	130	4	57	11	1.9565	0.488943	SAOUHSC_01423	614	65	243	57	213	51	1.1358	0.25236	SAOUHSC_01423	614	65	17	16	57	11	0.4928	0.28387
SAOUHSC_01424	1070	111	2	0	1	0	1.5	0.28229	SAOUHSC_01424	1070	111	3	0	4	1	0.6667	0.207371	SAOUHSC_01424	1070	111	4	2	1	2	1.75	0.234226	SAOUHSC_01424	1070	111	0	0	4	1	0.1667	0.0225066
SAOUHSC_01425	509	45	12	1	39	3	0.3256	0.49633	SAOUHSC_01425	509	45	13	2	62	3	0.2424	0.32736	SAOUHSC_01425	509	45	66	16	58	4	1.3175	0.353472	SAOUHSC_01425	509	45	5	2	62	3	0.1212	0.498165
SAOUHSC_01427	1490	133	3	10	9	8	0.7778	0.141611	SAOUHSC_01427	1490	133	8	15	2	2	4.8	0.236231	SAOUHSC_01427	1490	133	48	60	114	46	0.677	0.166404	SAOUHSC_01427	1490	133	16	34	2	2	10.2	0.0995543
SAOUHSC_01429	221	16	94	0	383	0	0.2474	0.359657	SAOUHSC_01429	221	16	136	0	301	1	0.4521	0.336772	SAOUHSC_01429	221	16	529	0	459	16	1.1134	0.5	SAOUHSC_01429	221	16	244	0	301	1	0.8086	0.21674
SAOUHSC_01430	500	40	95	193	299	310	0.4738	0.374273	SAOUHSC_01430	500	40	130	231	286	230	0.7002	0.395588	SAOUHSC_01430	500	40	457	194	347	188	1.2164	0.432671	SAOUHSC_01430	500	40	100	30	286	230	0.2534	0.209989
SAOUHSC_01431	428	37	107	121	58	110	1.355	0.494323	SAOUHSC_01431	428	37	150	99	27	98	1.9841	0.419043	SAOUHSC_01431	428	37	240	297	211	177	1.383	0.32161	SAOUHSC_01431	428	37	94	21	27	98	0.9206	0.226452
SAOUHSC_01432	533	42	409	16	980	124	0.3855	0.271822	SAOUHSC_01432	533	42	434	50	844	117	0.5042	0.218914	SAOUHSC_01432	533	42	1285	138	981	141	1.268	0.409269	SAOUHSC_01432	533	42	373	33	844	117	0.4231	0.371138
SAOUHSC_01433	839	81	3455	4443	2880	3929	1.1599	0.488701	SAOUHSC_01433	839	81	1871	1804	1482	1635	1.179	0.243667	SAOUHSC_01433	839	81	2136	2573	1667	1956	1.2997	0.482497	SAOUHSC_01433	839	81	4800	6856	1482	1635	3.7386	0.484575
SAOUHSC_01434	479	42	4	0	3	0	1.25	0.285361	SAOUHSC_01434	479	42	0	0	0	0	1		SAOUHSC_01434	479	42	3	1	2	0	1.6667	0.319475	SAOUHSC_01434	479	42	2	1	0	0	4	0.0792701
SAOUHSC_01435	956	77	1	1	0	1	1.5	0.282484	SAOUHSC_01435	956	77	0	2	3	0	0.75	0.160634	SAOUHSC_01435	956	77	2	1	1	0	2	0.157836	SAOUHSC_01435	956	77	0	2	3	0	0.75	0.327354
SAOUHSC_01436	437	38	21	2	21	1	1.0435	0.401015	SAOUHSC_01436	437	38	3	1	28	0	0.1724	0.228787	SAOUHSC_01436	437	38	62	0	75	0	0.8289	0.387802	SAOUHSC_01436	437	38	18	1	28	0	0.6897	0.369848
SAOUHSC_01437	1124	103	411	7	573	17	0.709	0.178301	SAOUHSC_01437	1124	103	273	4	369	4	0.7433	0.341815	SAOUHSC_01437	1124	103	741	49	764	30	0.995	0.456761	SAOUHSC_01437	1124	103	146	1	369	4	0.3957	0.17178
SAOUHSC_01438	251	23	72	6	132	2	0.5852	0.267432	SAOUHSC_01438	251	23	37	145	106	3	1.6636	0.191316	SAOUHSC_01438	251	23	142	20	158	49	0.7837	0.299378	SAOUHSC_01438	251	23	20	11	106	3	0.2909	0.376043
SAOUHSC_01439	221	16	2	0	25	0	0.1154	0.480856	SAOUHSC_01439	221	16	14	0	23	0	0.625	0.493617	SAOUHSC_01439	221	16	61	0	49	0	1.24	0.327372	SAOUHSC_01439	221	16	0	0	23	0	0.0417	0.0802903
SAOUHSC_01440	704	79	65	22	111	22	0.6567	0.16709	SAOUHSC_01440	704	79	110	16	91	32	1.0242	0.24965	SAOUHSC_01440	704	79	210	18	241	65	0.7459	0.322881	SAOUHSC_01440	704	79	80	11	91	32	0.7419	0.392134
SAOUHSC_01441	131	4	3	0	7	0	0.5	0.5	SAOUHSC_01441	131	4	1	0	1	0	1	0.5	SAOUHSC_01441	131	4	9	0	41	0	0.2381	0.5	SAOUHSC_01441	131	4	6	0	1	0	3.5	0.5
SAOUHSC_01443	401	34	160	9	105	12	1.4407	0.12689	SAOUHSC_01443	401	34	123	11	74	11	1.5698	0.38065	SAOUHSC_01443	401	34	304	21	387	64	0.7212	0.385765	SAOUHSC_01443	401	34	116	15	74	11	1.5349	0.368439
SAOUHSC_01447	28607	2166	3810	5300	4307	6288	0.8599	0.00065804	SAOUHSC_01447	28607	2166	4385	6441	3215	4954	1.3252	0.0102501	SAOUHSC_01447	28607	2166	8312	9811	8312	8655	1.0681	0.0471966	SAOUHSC_01447	28607	2166	2365	3860	3215	4954	0.7621	7.5e-05
SAOUHSC_01448	1391	139	124	214	184	337	0.6494	0.0332078	SAOUHSC_01448	1391	139	167	187	167	237	0.8765	0.348305	SAOUHSC_01448	1391	139	446	638	389	597	1.0993	0.229723	SAOUHSC_01448	1391	139	153	112	167	237	0.6568	0.0506553
SAOUHSC_01450	1322	143	136	292	195	406	0.7126	0.15433	SAOUHSC_01450	1322	143	96	263	118	249	0.9783	0.371706	SAOUHSC_01450	1322	143	331	576	408	543	0.9538	0.40217	SAOUHSC_01450	1322	143	152	144	118	249	0.8071	0.258803
SAOUHSC_01451	1040	86	8	2	51	28	0.1375	0.171086	SAOUHSC_01451	1040	86	1	1	32	13	0.0652	0.123149	SAOUHSC_01451	1040	86	128	129	185	87	0.9451	0.410086	SAOUHSC_01451	1040	86	6	24	32	13	0.6739	0.498514
SAOUHSC_01452	1118	92	216	165	154	401	0.6871	0.235278	SAOUHSC_01452	1118	92	153	131	95	336	0.6597	0.175813	SAOUHSC_01452	1118	92	255	852	334	604	1.18	0.441833	SAOUHSC_01452	1118	92	163	152	95	336	0.7315	0.18889
SAOUHSC_01454	878	88	249	626	203	707	0.9616	0.490303	SAOUHSC_01454	878	88	329	707	139	462	1.7226	0.299013	SAOUHSC_01454	878	88	603	1002	508	936	1.1114	0.373113	SAOUHSC_01454	878	88	647	320	139	462	1.608	0.241306
SAOUHSC_01455	3440	321	605	732	664	1029	0.7898	0.112772	SAOUHSC_01455	3440	321	724	986	400	728	1.5155	0.21545	SAOUHSC_01455	3440	321	1370	1410	1150	1274	1.1468	0.373059	SAOUHSC_01455	3440	321	844	553	400	728	1.2383	0.362915
SAOUHSC_01456	1340	142	199	223	281	391	0.6285	0.0792886	SAOUHSC_01456	1340	142	123	178	181	232	0.7295	0.017606	SAOUHSC_01456	1340	142	548	764	533	772	1.0054	0.380575	SAOUHSC_01456	1340	142	21	16	181	232	0.0918	1.11e-06
SAOUHSC_01459	332	29	22	113	16	107	1.0968	0.402447	SAOUHSC_01459	332	29	26	145	21	117	1.2374	0.402448	SAOUHSC_01459	332	29	161	111	123	59	1.4918	0.492789	SAOUHSC_01459	332	29	26	4	21	117	0.223	0.07504
SAOUHSC_01460	1145	100	14	56	29	153	0.388	0.273997	SAOUHSC_01460	1145	100	4	17	14	37	0.4231	0.0899614	SAOUHSC_01460	1145	100	249	445	261	354	1.1282	0.201254	SAOUHSC_01460	1145	100	2	97	14	37	1.9231	0.0984201
SAOUHSC_01462	344	32	6	1	4	0	1.6	0.332494	SAOUHSC_01462	344	32	9	4	0	1	7	0.0466168	SAOUHSC_01462	344	32	9	5	56	25	0.1829	0.0983188	SAOUHSC_01462	344	32	0	1	0	1	1	0.5
SAOUHSC_01463	563	48	280	234	210	286	1.0362	0.493614	SAOUHSC_01463	563	48	346	180	124	127	2.0913	0.439256	SAOUHSC_01463	563	48	263	485	375	334	1.0549	0.404854	SAOUHSC_01463	563	48	158	210	124	127	1.4643	0.297376
SAOUHSC_01464	350	32	18	0	119	4	0.1532	0.473462	SAOUHSC_01464	350	32	92	7	79	4	1.1905	0.288224	SAOUHSC_01464	350	32	274	60	194	33	1.4693	0.468332	SAOUHSC_01464	350	32	181	7	79	4	2.25	0.401296
SAOUHSC_01465	176	25	33	9	27	16	0.9773	0.488602	SAOUHSC_01465	176	25	70	32	24	24	2.102	0.281914	SAOUHSC_01465	176	25	98	98	75	82	1.2468	0.312362	SAOUHSC_01465	176	25	32	24	24	24	1.1633	0.277835
SAOUHSC_01466	677	71	0	0	0	0	1		SAOUHSC_01466	677	71	1	1	1	0	1.5	0.282537	SAOUHSC_01466	677	71	2	2	0	0	5	0.0412652	SAOUHSC_01466	677	71	0	1	1	0	1	0.5
SAOUHSC_01467	2183	196	6	123	71	67	0.9353	0.201685	SAOUHSC_01467	2183	196	43	109	33	58	1.663	0.00615202	SAOUHSC_01467	2183	196	20	190	18	100	1.7731	0.307847	SAOUHSC_01467	2183	196	3	35	33	58	0.4239	0.0794503
SAOUHSC_01468	341	38	90	111	44	245	0.6966	0.2879	SAOUHSC_01468	341	38	164	108	26	187	1.2757	0.389315	SAOUHSC_01468	341	38	87	186	63	175	1.1464	0.26545	SAOUHSC_01468	341	38	37	107	26	187	0.6776	0.392235
SAOUHSC_01469	659	60	5	97	4	191	0.5255	0.240216	SAOUHSC_01469	659	60	1	84	0	184	0.4649	0.131451	SAOUHSC_01469	659	60	36	197	35	199	0.9957	0.397285	SAOUHSC_01469	659	60	1	78	0	184	0.4324	0.498327
SAOUHSC_01470	686	66	0	0	0	0	1		SAOUHSC_01470	686	66	0	0	0	1	0.5	0.160495	SAOUHSC_01470	686	66	0	1	0	1	1	0.5	SAOUHSC_01470	686	66	0	0	0	1	0.5	0.160495
SAOUHSC_01471	1292	97	321	76	619	320	0.4234	0.326434	SAOUHSC_01471	1292	97	223	36	447	264	0.3652	0.324051	SAOUHSC_01471	1292	97	754	369	979	426	0.7994	0.126888	SAOUHSC_01471	1292	97	309	59	447	264	0.5183	0.0948848
SAOUHSC_01472	2693	259	756	1236	1079	1433	0.7931	0.0356173	SAOUHSC_01472	2693	259	1024	1988	827	1300	1.4159	0.152024	SAOUHSC_01472	2693	259	2470	1822	2370	1851	1.0168	0.354659	SAOUHSC_01472	2693	259	826	1199	827	1300	0.9521	0.0794937
SAOUHSC_01473	971	98	1	35	4	49	0.6852	0.179778	SAOUHSC_01473	971	98	10	20	2	42	0.6889	0.384701	SAOUHSC_01473	971	98	35	548	8	519	1.1061	0.494986	SAOUHSC_01473	971	98	1	157	2	42	3.5333	0.399423
SAOUHSC_01474	1100	107	1	26	1	126	0.2188	0.378524	SAOUHSC_01474	1100	107	3	15	1	59	0.3115	0.384502	SAOUHSC_01474	1100	107	3	98	2	83	1.186	0.389732	SAOUHSC_01474	1100	107	1	421	1	59	6.9344	0.238972
SAOUHSC_01475	1142	110	5	8	7	42	0.28	0.206648	SAOUHSC_01475	1142	110	3	7	0	16	0.6471	0.160511	SAOUHSC_01475	1142	110	21	86	29	77	1.0093	0.137792	SAOUHSC_01475	1142	110	9	11	0	16	1.2353	0.0657468
SAOUHSC_01476	317	25	11	82	27	100	0.7344	0.478877	SAOUHSC_01476	317	25	20	32	25	47	0.726	0.494717	SAOUHSC_01476	317	25	112	150	86	155	1.0868	0.375011	SAOUHSC_01476	317	25	15	11	25	47	0.3699	0.473604
SAOUHSC_01477	680	57	13	1	1	0	7.5	0.280991	SAOUHSC_01477	680	57	23	0	0	0	24	0.0791063	SAOUHSC_01477	680	57	1	0	4	1	0.3333	0.280121	SAOUHSC_01477	680	57	0	0	0	0	1
SAOUHSC_01478	587	70	245	200	319	437	0.5892	0.156721	SAOUHSC_01478	587	70	315	197	239	247	1.0534	0.175449	SAOUHSC_01478	587	70	588	400	492	288	1.2663	0.428158	SAOUHSC_01478	587	70	240	85	239	247	0.6694	0.0928356
SAOUHSC_01479	575	57	48	129	101	189	0.6117	0.031876	SAOUHSC_01479	575	57	52	115	96	93	0.8842	0.0566791	SAOUHSC_01479	575	57	182	367	146	327	1.1603	0.483833	SAOUHSC_01479	575	57	71	73	96	93	0.7632	0.0972315
SAOUHSC_01480	1103	103	589	794	952	754	0.8108	0.134138	SAOUHSC_01480	1103	103	772	550	706	622	0.9955	0.134249	SAOUHSC_01480	1103	103	1208	729	903	647	1.2495	0.414182	SAOUHSC_01480	1103	103	381	291	706	622	0.5064	0.0232078
SAOUHSC_01481	1298	99	23	3	43	7	0.5294	0.378279	SAOUHSC_01481	1298	99	37	1	28	0	1.3448	0.0778547	SAOUHSC_01481	1298	99	36	4	164	68	0.176	0.00387613	SAOUHSC_01481	1298	99	27	0	28	0	0.9655	0.283333
SAOUHSC_01482	1064	111	0	2	1	1	1	0.5	SAOUHSC_01482	1064	111	2	0	2	1	0.75	0.327357	SAOUHSC_01482	1064	111	3	4	51	42	0.0851	0.00028902	SAOUHSC_01482	1064	111	1	1	2	1	0.75	0.327357
SAOUHSC_01483	1166	106	0	6	2	13	0.4375	0.0537612	SAOUHSC_01483	1166	106	0	7	0	6	1.1429	0.381232	SAOUHSC_01483	1166	106	3	7	73	85	0.0692	9.017e-05	SAOUHSC_01483	1166	106	1	1	0	6	0.4286	0.126354
SAOUHSC_01485	431	36	13	3	32	15	0.3542	0.476503	SAOUHSC_01485	431	36	9	4	5	18	0.5833	0.5	SAOUHSC_01485	431	36	12	14	46	22	0.3913	0.336219	SAOUHSC_01485	431	36	1	4	5	18	0.25	0.488491
SAOUHSC_01486	944	70	2	0	0	1	1.5	0.282547	SAOUHSC_01486	944	70	0	0	0	0	1		SAOUHSC_01486	944	70	0	0	0	0	1		SAOUHSC_01486	944	70	1	0	0	0	2	0.16039
SAOUHSC_01487	602	45	0	146	0	128	1.1395	0.334648	SAOUHSC_01487	602	45	0	74	1	72	1.0135	0.355111	SAOUHSC_01487	602	45	1	369	0	306	1.2085	0.5	SAOUHSC_01487	602	45	0	63	1	72	0.8649	0.330996
SAOUHSC_01488	572	59	0	1	1	13	0.1333	0.00873528	SAOUHSC_01488	572	59	2	0	1	14	0.1875	0.3246	SAOUHSC_01488	572	59	1	38	2	42	0.8889	0.273672	SAOUHSC_01488	572	59	0	2	1	14	0.1875	0.3246
SAOUHSC_01490	272	19	0	0	0	0	1		SAOUHSC_01490	272	19	0	0	0	0	1		SAOUHSC_01490	272	19	0	0	0	0	1		SAOUHSC_01490	272	19	0	0	0	0	1
SAOUHSC_01491	998	86	351	71	431	33	0.9097	0.226432	SAOUHSC_01491	998	86	484	140	410	34	1.4045	0.291495	SAOUHSC_01491	998	86	932	98	615	134	1.3747	0.472783	SAOUHSC_01491	998	86	229	31	410	34	0.5865	0.46205
SAOUHSC_01492	1310	114	1	0	0	1	1	0.5	SAOUHSC_01492	1310	114	1	6	2	2	1.6	0.352417	SAOUHSC_01492	1310	114	5	2	1	4	1.3333	0.183154	SAOUHSC_01492	1310	114	0	0	2	2	0.2	0.0415191
SAOUHSC_01493	1175	91	67	72	168	181	0.4	0.39056	SAOUHSC_01493	1175	91	107	109	136	79	1.0046	0.421196	SAOUHSC_01493	1175	91	323	210	307	231	0.9907	0.347352	SAOUHSC_01493	1175	91	28	125	136	79	0.713	0.253389
SAOUHSC_01495	116	10	5	0	7	0	0.75	0.5	SAOUHSC_01495	116	10	7	0	3	0	2	0.286852	SAOUHSC_01495	116	10	51	4	41	1	1.3023	0.462873	SAOUHSC_01495	116	10	5	0	3	0	1.5	0.5
SAOUHSC_01496	551	47	1	0	1	1	0.6667	0.282887	SAOUHSC_01496	551	47	0	0	2	0	0.3333	0.0792008	SAOUHSC_01496	551	47	0	0	3	2	0.1667	0.0410738	SAOUHSC_01496	551	47	0	1	2	0	0.6667	0.282887
SAOUHSC_01497	968	97	227	149	483	410	0.4217	0.243002	SAOUHSC_01497	968	97	208	91	292	285	0.519	0.125157	SAOUHSC_01497	968	97	1430	992	1447	833	1.0623	0.358588	SAOUHSC_01497	968	97	357	135	292	285	0.8529	0.08106
SAOUHSC_01499	986	92	179	603	350	185	1.4608	0.133657	SAOUHSC_01499	986	92	312	549	227	145	2.311	0.120359	SAOUHSC_01499	986	92	470	269	423	298	1.0249	0.316809	SAOUHSC_01499	986	92	154	188	227	145	0.9196	0.00989978
SAOUHSC_01501	1460	91	3	3	2	2	1.4	0.261514	SAOUHSC_01501	1460	91	1	2	1	0	2	0.158317	SAOUHSC_01501	1460	91	4	3	0	6	1.1429	0.0517121	SAOUHSC_01501	1460	91	0	1	1	0	1	0.5
SAOUHSC_01502	1379	117	138	377	206	455	0.7795	0.0522038	SAOUHSC_01502	1379	117	147	314	185	358	0.8493	0.285238	SAOUHSC_01502	1379	117	770	687	551	472	1.4238	0.388034	SAOUHSC_01502	1379	117	170	128	185	358	0.5496	0.231496
SAOUHSC_01503	953	93	95	76	125	122	0.6935	0.0912569	SAOUHSC_01503	953	93	83	68	78	71	1.0133	0.258605	SAOUHSC_01503	953	93	302	252	314	268	0.952	0.446269	SAOUHSC_01503	953	93	72	34	78	71	0.7133	0.250164
SAOUHSC_01504	224	19	0	0	1	0	0.5	0.165107	SAOUHSC_01504	224	19	0	0	1	1	0.3333	0.0800101	SAOUHSC_01504	224	19	1	1	0	0	3	0.0813586	SAOUHSC_01504	224	19	0	0	1	1	0.3333	0.0800101
SAOUHSC_01505	545	66	160	31	200	64	0.7245	0.39761	SAOUHSC_01505	545	66	178	32	152	57	1.0048	0.316271	SAOUHSC_01505	545	66	556	95	450	108	1.1664	0.451029	SAOUHSC_01505	545	66	112	1	152	57	0.5429	0.0783265
SAOUHSC_01507	119	7	5	0	13	0	0.4286	0.318987	SAOUHSC_01507	119	7	11	1	0	1	6.5	0.144959	SAOUHSC_01507	119	7	67	0	26	4	2.1935	0.361074	SAOUHSC_01507	119	7	5	0	0	1	3	0.274538
SAOUHSC_01508	914	95	308	2	169	25	1.5949	0.49595	SAOUHSC_01508	914	95	412	6	121	3	3.352	0.123021	SAOUHSC_01508	914	95	225	63	253	64	0.9088	0.335412	SAOUHSC_01508	914	95	257	12	121	3	2.16	0.187801
SAOUHSC_01510	206	25	149	0	92	2	1.5789	0.178732	SAOUHSC_01510	206	25	170	1	61	2	2.6875	0.287099	SAOUHSC_01510	206	25	162	5	149	4	1.0909	0.345091	SAOUHSC_01510	206	25	17	0	61	2	0.2812	0.0438079
SAOUHSC_01511	890	84	5	35	10	52	0.6508	0.399644	SAOUHSC_01511	890	84	6	143	7	27	4.2857	0.29107	SAOUHSC_01511	890	84	24	139	21	161	0.8962	0.233044	SAOUHSC_01511	890	84	2	18	7	27	0.6	0.103983
SAOUHSC_01512	917	94	74	10	165	18	0.462	0.190504	SAOUHSC_01512	917	94	67	17	119	6	0.6746	0.421664	SAOUHSC_01512	917	94	342	90	284	76	1.1994	0.473884	SAOUHSC_01512	917	94	72	6	119	6	0.627	0.237668
SAOUHSC_01513	347	25	0	42	0	115	0.3707	0.5	SAOUHSC_01513	347	25	0	49	0	95	0.5208	0.5	SAOUHSC_01513	347	25	0	125	3	65	1.8261	0.491775	SAOUHSC_01513	347	25	0	36	0	95	0.3854	0.0928353
SAOUHSC_01514	836	91	0	3	1	1	1.3333	0.284542	SAOUHSC_01514	836	91	0	2	1	1	1	0.5	SAOUHSC_01514	836	91	1	1	2	4	0.4286	0.123578	SAOUHSC_01514	836	91	0	1	1	1	0.6667	0.282387
SAOUHSC_01515	1454	155	3	1	2	3	0.8333	0.352955	SAOUHSC_01515	1454	155	3	1	3	1	1	0.208052	SAOUHSC_01515	1454	155	6	2	5	1	1.2857	0.158116	SAOUHSC_01515	1454	155	2	0	3	1	0.6	0.0903255
SAOUHSC_01516	302	33	0	0	1	2	0.25	0.041228	SAOUHSC_01516	302	33	1	1	0	0	3	0.0794342	SAOUHSC_01516	302	33	1	0	0	1	1	0.5	SAOUHSC_01516	302	33	0	0	0	0	1
SAOUHSC_01517	299	24	0	0	0	0	1		SAOUHSC_01517	299	24	0	0	0	0	1		SAOUHSC_01517	299	24	0	0	0	0	1		SAOUHSC_01517	299	24	0	0	0	0	1
SAOUHSC_01518	164	22	0	0	0	0	1		SAOUHSC_01518	164	22	0	0	0	0	1		SAOUHSC_01518	164	22	1	0	0	0	2	0.169904	SAOUHSC_01518	164	22	0	0	0	0	1
SAOUHSC_01519	389	29	2	0	0	0	3	0.162863	SAOUHSC_01519	389	29	5	0	0	0	6	0.07955	SAOUHSC_01519	389	29	3	1	1	0	2.5	0.278411	SAOUHSC_01519	389	29	1	0	0	0	2	0.162863
SAOUHSC_01520	1466	134	8	0	6	2	1	0.38346	SAOUHSC_01520	1466	134	11	3	4	4	1.6667	0.30868	SAOUHSC_01520	1466	134	8	4	10	2	1	0.396212	SAOUHSC_01520	1466	134	6	1	4	4	0.8889	0.0664852
SAOUHSC_01521	1910	175	2	1	2	1	1	0.328749	SAOUHSC_01521	1910	175	6	2	3	5	1	0.399704	SAOUHSC_01521	1910	175	1	3	5	1	0.7143	0.261431	SAOUHSC_01521	1910	175	2	2	3	5	0.5556	0.122402
SAOUHSC_01522	290	29	1	0	0	0	2	0.162863	SAOUHSC_01522	290	29	0	1	1	1	0.6667	0.283527	SAOUHSC_01522	290	29	1	0	0	0	2	0.167143	SAOUHSC_01522	290	29	0	0	1	1	0.3333	0.0795422
SAOUHSC_01523	1583	164	2	1	8	1	0.4	0.100533	SAOUHSC_01523	1583	164	6	1	4	0	1.6	0.238572	SAOUHSC_01523	1583	164	4	0	6	3	0.5	0.119013	SAOUHSC_01523	1583	164	1	1	4	0	0.6	0.326373
SAOUHSC_01524	824	92	0	1	0	0	2	0.159974	SAOUHSC_01524	824	92	0	0	1	1	0.3333	0.0789314	SAOUHSC_01524	824	92	1	1	2	0	1	0.5	SAOUHSC_01524	824	92	2	1	1	1	1.3333	0.327356
SAOUHSC_01525	6200	484	22	5	21	3	1.12	0.196208	SAOUHSC_01525	6200	484	34	9	38	10	0.898	0.240034	SAOUHSC_01525	6200	484	20	6	20	7	0.9643	0.205516	SAOUHSC_01525	6200	484	23	4	38	10	0.5714	0.236953
SAOUHSC_01526	158	13	0	0	1	0	0.5	0.168141	SAOUHSC_01526	158	13	0	0	0	0	1		SAOUHSC_01526	158	13	1	1	0	1	1.5	0.289233	SAOUHSC_01526	158	13	0	0	0	0	1
SAOUHSC_01527	350	26	0	1	0	0	2	0.163353	SAOUHSC_01527	350	26	1	0	1	0	1	0.5	SAOUHSC_01527	350	26	1	0	0	0	2	0.168141	SAOUHSC_01527	350	26	1	0	1	0	1	0.5
SAOUHSC_01528	455	40	1	0	1	0	1	0.5	SAOUHSC_01528	455	40	1	0	0	0	2	0.161699	SAOUHSC_01528	455	40	1	0	0	2	0.6667	0.5	SAOUHSC_01528	455	40	0	0	0	0	1
SAOUHSC_01529	641	56	0	0	0	1	0.5	0.160825	SAOUHSC_01529	641	56	0	0	0	0	1		SAOUHSC_01529	641	56	1	0	0	0	2	0.163015	SAOUHSC_01529	641	56	0	1	0	0	2	0.160825
SAOUHSC_01530	395	44	0	0	1	0	0.5	0.161421	SAOUHSC_01530	395	44	0	1	1	0	1	0.5	SAOUHSC_01530	395	44	2	1	1	0	2	0.157175	SAOUHSC_01530	395	44	1	1	1	0	1.5	0.282957
SAOUHSC_01531	401	40	0	0	0	0	1		SAOUHSC_01531	401	40	1	0	0	0	2	0.161699	SAOUHSC_01531	401	40	2	2	0	0	5	0.0213646	SAOUHSC_01531	401	40	0	0	0	0	1
SAOUHSC_01532	332	34	0	0	1	0	0.5	0.16224	SAOUHSC_01532	332	34	1	1	0	1	1.5	0.283281	SAOUHSC_01532	332	34	1	0	1	1	0.6667	0.284703	SAOUHSC_01532	332	34	0	0	0	1	0.5	0.16224
SAOUHSC_01533	278	21	0	0	0	0	1		SAOUHSC_01533	278	21	0	0	0	1	0.5	0.164485	SAOUHSC_01533	278	21	0	0	0	0	1		SAOUHSC_01533	278	21	0	0	0	1	0.5	0.164485
SAOUHSC_01535	1163	94	2	0	0	0	3	0.0789254	SAOUHSC_01535	1163	94	3	1	1	1	1.6667	0.325633	SAOUHSC_01535	1163	94	1	2	0	1	2	0.157989	SAOUHSC_01535	1163	94	3	1	1	1	1.6667	0.206163
SAOUHSC_01536	773	68	2	0	3	3	0.4286	0.202372	SAOUHSC_01536	773	68	1	0	1	1	0.6667	0.282567	SAOUHSC_01536	773	68	1	4	3	2	1	0.5	SAOUHSC_01536	773	68	0	2	1	1	1	0.5
SAOUHSC_01537	1238	105	0	1	0	0	2	0.15981	SAOUHSC_01537	1238	105	0	1	1	1	0.6667	0.282315	SAOUHSC_01537	1238	105	3	0	0	3	1	0.332023	SAOUHSC_01537	1238	105	0	0	1	1	0.3333	0.0788965
SAOUHSC_01538	1691	153	2	1	1	1	1.3333	0.327359	SAOUHSC_01538	1691	153	0	5	1	1	2	0.127506	SAOUHSC_01538	1691	153	1	0	0	1	1	0.5	SAOUHSC_01538	1691	153	1	1	1	1	1	0.5
SAOUHSC_01539	305	30	0	0	0	0	1		SAOUHSC_01539	305	30	0	2	0	1	1.5	0.283471	SAOUHSC_01539	305	30	2	2	1	0	2.5	0.0847004	SAOUHSC_01539	305	30	0	1	0	1	1	0.5
SAOUHSC_01540	314	35	1	0	0	0	2	0.162137	SAOUHSC_01540	314	35	0	0	0	0	1		SAOUHSC_01540	314	35	0	0	0	1	0.5	0.165667	SAOUHSC_01540	314	35	0	0	0	0	1
SAOUHSC_01541	437	49	0	0	1	0	0.5	0.161137	SAOUHSC_01541	437	49	0	0	0	0	1		SAOUHSC_01541	437	49	0	0	2	1	0.25	0.0410806	SAOUHSC_01541	437	49	1	1	0	0	3	0.0791784
SAOUHSC_01542	1367	138	3	2	2	2	1.2	0.240748	SAOUHSC_01542	1367	138	4	3	0	1	4	0.0164363	SAOUHSC_01542	1367	138	3	2	1	0	3	0.0499789	SAOUHSC_01542	1367	138	2	2	0	1	2.5	0.089327
SAOUHSC_01543	290	26	1	0	0	1	1	0.5	SAOUHSC_01543	290	26	1	0	0	2	0.6667	0.28372	SAOUHSC_01543	290	26	2	1	0	0	4	0.0405455	SAOUHSC_01543	290	26	0	0	0	2	0.3333	0.0796449
SAOUHSC_01545	290	28	0	1	1	0	1	0.5	SAOUHSC_01545	290	28	0	0	0	0	1		SAOUHSC_01545	290	28	0	1	0	0	2	0.167451	SAOUHSC_01545	290	28	0	0	0	0	1
SAOUHSC_01546	260	16	0	0	0	0	1		SAOUHSC_01546	260	16	0	0	0	1	0.5	0.166335	SAOUHSC_01546	260	16	0	0	1	0	0.5	0.174251	SAOUHSC_01546	260	16	0	0	0	1	0.5	0.166335
SAOUHSC_01547	1997	178	3	3	2	3	1.1667	0.381021	SAOUHSC_01547	1997	178	2	2	1	2	1.25	0.352528	SAOUHSC_01547	1997	178	2	1	3	3	0.5714	0.12819	SAOUHSC_01547	1997	178	6	1	1	2	2	0.350157
SAOUHSC_01548	200	19	0	0	0	0	1		SAOUHSC_01548	200	19	0	0	0	0	1		SAOUHSC_01548	200	19	0	1	0	0	2	0.171726	SAOUHSC_01548	200	19	0	0	0	0	1
SAOUHSC_01549	167	18	0	0	0	0	1		SAOUHSC_01549	167	18	0	0	0	0	1		SAOUHSC_01549	167	18	0	0	0	0	1		SAOUHSC_01549	167	18	0	0	0	0	1
SAOUHSC_01550	200	22	0	0	0	0	1		SAOUHSC_01550	200	22	0	0	0	0	1		SAOUHSC_01550	200	22	0	0	0	0	1		SAOUHSC_01550	200	22	0	0	0	0	1
SAOUHSC_01551	188	13	0	0	0	0	1		SAOUHSC_01551	188	13	0	0	0	0	1		SAOUHSC_01551	188	13	0	0	0	0	1		SAOUHSC_01551	188	13	0	0	0	0	1
SAOUHSC_01552	542	52	2	0	6	1	0.375	0.324224	SAOUHSC_01552	542	52	6	0	12	0	0.5385	0.5	SAOUHSC_01552	542	52	4	3	1	1	2.6667	0.119882	SAOUHSC_01552	542	52	2	0	12	0	0.2308	0.5
SAOUHSC_01553	236	20	0	0	0	0	1		SAOUHSC_01553	236	20	0	0	0	0	1		SAOUHSC_01553	236	20	0	0	0	1	0.5	0.171056	SAOUHSC_01553	236	20	0	0	0	0	1
SAOUHSC_01554	308	25	0	1	0	0	2	0.163543	SAOUHSC_01554	308	25	0	1	0	0	2	0.163543	SAOUHSC_01554	308	25	0	0	0	5	0.1667	0.0405624	SAOUHSC_01554	308	25	0	0	0	0	1
SAOUHSC_01555	347	34	0	0	0	0	1		SAOUHSC_01555	347	34	0	0	0	0	1		SAOUHSC_01555	347	34	1	0	0	0	2	0.165877	SAOUHSC_01555	347	34	0	0	0	0	1
SAOUHSC_01556	401	35	0	5	0	10	0.5455	0.494239	SAOUHSC_01556	401	35	0	7	0	6	1.1429	0.5	SAOUHSC_01556	401	35	0	5	1	4	1	0.5	SAOUHSC_01556	401	35	0	2	0	6	0.4286	0.491359
SAOUHSC_01557	206	17	0	0	0	0	1		SAOUHSC_01557	206	17	0	0	0	0	1		SAOUHSC_01557	206	17	0	0	0	0	1		SAOUHSC_01557	206	17	0	1	0	0	2	0.165877
SAOUHSC_01558	242	22	0	0	0	0	1		SAOUHSC_01558	242	22	0	0	0	0	1		SAOUHSC_01558	242	22	0	0	0	0	1		SAOUHSC_01558	242	22	0	0	0	0	1
SAOUHSC_01559	200	16	1	0	0	0	2	0.166335	SAOUHSC_01559	200	16	0	0	0	0	1		SAOUHSC_01559	200	16	0	0	0	0	1		SAOUHSC_01559	200	16	2	0	0	0	3	0.166335
SAOUHSC_01560	257	21	0	0	0	0	1		SAOUHSC_01560	257	21	1	0	0	0	2	0.164485	SAOUHSC_01560	257	21	0	0	1	1	0.3333	0.0811028	SAOUHSC_01560	257	21	0	0	0	0	1
SAOUHSC_01561	401	27	0	0	0	1	0.5	0.163178	SAOUHSC_01561	401	27	0	0	0	0	1		SAOUHSC_01561	401	27	0	0	0	0	1		SAOUHSC_01561	401	27	0	1	0	0	2	0.163178
SAOUHSC_01562	185	20	17	0	24	0	0.72	0.494918	SAOUHSC_01562	185	20	37	1	38	0	1	0.214721	SAOUHSC_01562	185	20	17	0	15	0	1.125	0.344532	SAOUHSC_01562	185	20	18	1	38	0	0.5128	0.344083
SAOUHSC_01563	1952	172	2	0	1	2	0.75	0.499419	SAOUHSC_01563	1952	172	5	1	1	0	3.5	0.0289123	SAOUHSC_01563	1952	172	3	7	2	2	2.2	0.119252	SAOUHSC_01563	1952	172	4	0	1	0	2.5	0.0894322
SAOUHSC_01565	557	43	1	1	0	0	3	0.079252	SAOUHSC_01565	557	43	1	0	0	2	0.6667	0.282983	SAOUHSC_01565	557	43	2	0	0	1	1.5	0.284109	SAOUHSC_01565	557	43	1	0	0	2	0.6667	0.282983
SAOUHSC_01566	1166	105	1	23	2	23	0.9615	0.5	SAOUHSC_01566	1166	105	7	18	1	21	1.1304	0.206829	SAOUHSC_01566	1166	105	2	25	3	14	1.5556	0.24241	SAOUHSC_01566	1166	105	2	11	1	21	0.6087	0.328906
SAOUHSC_01567	362	30	0	0	0	0	1		SAOUHSC_01567	362	30	0	0	0	0	1		SAOUHSC_01567	362	30	0	1	1	0	1	0.5	SAOUHSC_01567	362	30	0	0	0	0	1
SAOUHSC_01568	323	22	1	0	0	0	2	0.164217	SAOUHSC_01568	323	22	2	0	2	0	1	0.29315	SAOUHSC_01568	323	22	2	0	1	0	1.5	0.286245	SAOUHSC_01568	323	22	0	1	2	0	0.6667	0.284058
SAOUHSC_01570	263	27	1	0	0	0	2	0.163178	SAOUHSC_01570	263	27	1	0	0	1	1	0.5	SAOUHSC_01570	263	27	0	1	0	0	2	0.167783	SAOUHSC_01570	263	27	0	2	0	1	1.5	0.283651
SAOUHSC_01571	215	22	0	1	0	0	2	0.164217	SAOUHSC_01571	215	22	1	0	0	0	2	0.164217	SAOUHSC_01571	215	22	0	1	0	0	2	0.169904	SAOUHSC_01571	215	22	0	0	0	0	1
SAOUHSC_01572	365	41	0	0	1	0	0.5	0.161624	SAOUHSC_01572	365	41	0	0	0	0	1		SAOUHSC_01572	365	41	1	0	0	1	1	0.5	SAOUHSC_01572	365	41	1	0	0	0	2	0.161624
SAOUHSC_01574	263	27	0	0	0	0	1		SAOUHSC_01574	263	27	0	1	0	1	1	0.5	SAOUHSC_01574	263	27	1	0	1	0	1	0.5	SAOUHSC_01574	263	27	0	0	0	1	0.5	0.163178
SAOUHSC_01575	713	66	0	0	0	1	0.5	0.160495	SAOUHSC_01575	713	66	0	0	0	2	0.3333	0.0790423	SAOUHSC_01575	713	66	0	1	1	0	1	0.5	SAOUHSC_01575	713	66	0	0	0	2	0.3333	0.0790423
SAOUHSC_01576	932	110	1	1	1	1	1	0.5	SAOUHSC_01576	932	110	2	2	2	2	1	0.5	SAOUHSC_01576	932	110	1	6	0	2	2.6667	0.045049	SAOUHSC_01576	932	110	1	1	2	2	0.6	0.206302
SAOUHSC_01578	227	25	0	0	0	0	1		SAOUHSC_01578	227	25	0	0	0	0	1		SAOUHSC_01578	227	25	0	0	0	0	1		SAOUHSC_01578	227	25	0	0	0	0	1
SAOUHSC_01579	146	10	0	0	0	0	1		SAOUHSC_01579	146	10	0	0	0	0	1		SAOUHSC_01579	146	10	0	0	0	0	1		SAOUHSC_01579	146	10	0	0	0	0	1
SAOUHSC_01580	614	71	0	0	0	0	1		SAOUHSC_01580	614	71	0	0	0	0	1		SAOUHSC_01580	614	71	0	0	0	0	1		SAOUHSC_01580	614	71	0	0	0	0	1
SAOUHSC_01582	1205	122	1	2	1	1	1.3333	0.327358	SAOUHSC_01582	1205	122	2	1	1	2	1	0.5	SAOUHSC_01582	1205	122	0	2	0	2	1	0.5	SAOUHSC_01582	1205	122	0	3	1	2	1	0.5
SAOUHSC_01583	2027	208	308	479	428	655	0.7269	0.160762	SAOUHSC_01583	2027	208	580	638	275	378	1.8639	0.297648	SAOUHSC_01583	2027	208	833	1082	731	870	1.196	0.335104	SAOUHSC_01583	2027	208	352	314	275	378	1.0199	0.305964
SAOUHSC_01584	869	78	78	73	122	47	0.8941	0.491326	SAOUHSC_01584	869	78	81	115	109	24	1.4701	0.5	SAOUHSC_01584	869	78	248	133	195	79	1.3891	0.432787	SAOUHSC_01584	869	78	34	53	109	24	0.6567	0.309418
SAOUHSC_01585	1751	169	432	237	460	186	1.0355	0.294128	SAOUHSC_01585	1751	169	238	154	363	175	0.7291	0.111468	SAOUHSC_01585	1751	169	661	272	856	238	0.853	0.480767	SAOUHSC_01585	1751	169	146	14	363	175	0.2987	0.015174
SAOUHSC_01586	725	63	6	0	3	2	1.1667	0.5	SAOUHSC_01586	725	63	2	1	0	1	2	0.158163	SAOUHSC_01586	725	63	15	13	164	202	0.079	0.00333222	SAOUHSC_01586	725	63	0	0	0	1	0.5	0.160583
SAOUHSC_01587	737	63	2	67	12	18	2.2581	0.287821	SAOUHSC_01587	737	63	5	39	4	5	4.5	0.363371	SAOUHSC_01587	737	63	34	121	61	180	0.6446	0.441726	SAOUHSC_01587	737	63	6	12	4	5	1.9	0.360349
SAOUHSC_01588	542	50	32	2	10	2	2.6923	0.247435	SAOUHSC_01588	542	50	13	1	2	1	3.75	0.227072	SAOUHSC_01588	542	50	64	29	132	23	0.6026	0.117313	SAOUHSC_01588	542	50	26	0	2	1	6.75	0.33928
SAOUHSC_01589	731	70	18	5	8	10	1.2632	0.199848	SAOUHSC_01589	731	70	3	3	9	2	0.5833	0.489927	SAOUHSC_01589	731	70	61	24	52	28	1.0617	0.333054	SAOUHSC_01589	731	70	7	4	9	2	1	0.5
SAOUHSC_01590	506	46	6	6	12	21	0.3824	0.246493	SAOUHSC_01590	506	46	42	1	3	0	11	0.0155949	SAOUHSC_01590	506	46	59	11	40	34	0.9467	0.295259	SAOUHSC_01590	506	46	0	16	3	0	4.25	0.278663
SAOUHSC_01591	887	85	1	0	41	3	0.0444	0.049971	SAOUHSC_01591	887	85	2	1	27	1	0.1379	0.5	SAOUHSC_01591	887	85	73	0	66	0	1.1045	0.159371	SAOUHSC_01591	887	85	1	0	27	1	0.069	0.281276
SAOUHSC_01592	449	32	0	1	0	0	2	0.162466	SAOUHSC_01592	449	32	0	0	1	0	0.5	0.162466	SAOUHSC_01592	449	32	1	0	3	1	0.4	0.27874	SAOUHSC_01592	449	32	1	0	1	0	1	0.5
SAOUHSC_01593	542	49	56	97	80	163	0.6311	0.230158	SAOUHSC_01593	542	49	34	150	55	109	1.1212	0.318793	SAOUHSC_01593	542	49	145	260	93	213	1.3225	0.452855	SAOUHSC_01593	542	49	40	81	55	109	0.7394	0.129118
SAOUHSC_01594	908	89	418	477	89	404	1.8138	0.165885	SAOUHSC_01594	908	89	328	543	89	322	2.1165	0.300549	SAOUHSC_01594	908	89	318	581	351	447	1.1264	0.202043	SAOUHSC_01594	908	89	167	225	89	322	0.9539	0.166702
SAOUHSC_01595	248	24	226	15	238	27	0.9098	0.05864	SAOUHSC_01595	248	24	171	12	185	17	0.9064	0.0574383	SAOUHSC_01595	248	24	335	44	213	37	1.5139	0.32185	SAOUHSC_01595	248	24	41	18	185	17	0.2956	0.189187
SAOUHSC_01596	755	62	82	297	86	352	0.8656	0.412806	SAOUHSC_01596	755	62	72	338	53	382	0.9427	0.480726	SAOUHSC_01596	755	62	273	575	380	469	0.9988	0.415377	SAOUHSC_01596	755	62	75	112	53	382	0.4312	0.270384
SAOUHSC_01597	785	78	35	487	58	550	0.8588	0.398754	SAOUHSC_01597	785	78	66	542	55	459	1.1825	0.364603	SAOUHSC_01597	785	78	141	570	132	449	1.2234	0.441358	SAOUHSC_01597	785	78	18	140	55	459	0.3087	0.163979
SAOUHSC_01598	920	81	3	0	1	1	1.3333	0.327354	SAOUHSC_01598	920	81	0	1	2	0	0.6667	0.282453	SAOUHSC_01598	920	81	3	1	1	1	1.6667	0.204868	SAOUHSC_01598	920	81	1	2	2	0	1.3333	0.327354
SAOUHSC_01599	1484	134	2	0	2	0	1	0.5	SAOUHSC_01599	1484	134	2	1	1	2	1	0.5	SAOUHSC_01599	1484	134	0	2	1	1	1	0.5	SAOUHSC_01599	1484	134	2	0	1	2	0.75	0.327358
SAOUHSC_01600	893	76	49	192	13	49	3.8413	0.123621	SAOUHSC_01600	893	76	44	151	22	57	2.45	0.316135	SAOUHSC_01600	893	76	52	162	68	185	0.8465	0.190092	SAOUHSC_01600	893	76	57	88	22	57	1.825	0.494619
SAOUHSC_01601	1649	141	52	58	34	157	0.5781	0.414906	SAOUHSC_01601	1649	141	42	58	25	87	0.8938	0.310283	SAOUHSC_01601	1649	141	263	183	227	242	0.9511	0.0506017	SAOUHSC_01601	1649	141	64	26	25	87	0.8053	0.309015
SAOUHSC_01602	1019	94	245	80	244	116	0.903	0.044599	SAOUHSC_01602	1019	94	238	86	166	91	1.2597	0.0503224	SAOUHSC_01602	1019	94	255	372	331	338	0.9373	0.435155	SAOUHSC_01602	1019	94	61	29	166	91	0.3527	0.0724151
SAOUHSC_01604	371	31	123	13	224	18	0.5638	0.461912	SAOUHSC_01604	371	31	152	20	192	7	0.865	0.178545	SAOUHSC_01604	371	31	395	144	321	96	1.2919	0.402879	SAOUHSC_01604	371	31	79	35	192	7	0.575	0.175505
SAOUHSC_01605	1406	117	2	1	3	2	0.6667	0.238559	SAOUHSC_01605	1406	117	1	2	1	1	1.3333	0.327357	SAOUHSC_01605	1406	117	3	1	2	1	1.25	0.352101	SAOUHSC_01605	1406	117	1	2	1	1	1.3333	0.327357
SAOUHSC_01606	1133	93	2	20	7	84	0.25	0.177468	SAOUHSC_01606	1133	93	0	12	11	104	0.1121	0.0454947	SAOUHSC_01606	1133	93	48	246	68	159	1.2939	0.348792	SAOUHSC_01606	1133	93	7	62	11	104	0.6034	0.389014
SAOUHSC_01607	179	25	20	113	58	171	0.5826	0.371683	SAOUHSC_01607	179	25	15	138	46	137	0.837	0.386282	SAOUHSC_01607	179	25	106	288	97	284	1.034	0.419384	SAOUHSC_01607	179	25	15	88	46	137	0.5652	0.352689
SAOUHSC_01609	980	104	195	125	510	347	0.3741	0.108391	SAOUHSC_01609	980	104	193	112	359	249	0.5025	0.421869	SAOUHSC_01609	980	104	1437	535	904	429	1.479	0.440192	SAOUHSC_01609	980	104	355	104	359	249	0.7553	0.492843
SAOUHSC_01610	437	32	10	14	47	53	0.2475	0.161041	SAOUHSC_01610	437	32	8	0	54	27	0.1098	0.0407716	SAOUHSC_01610	437	32	480	319	152	209	2.2099	0.465727	SAOUHSC_01610	437	32	39	10	54	27	0.6098	0.364874
SAOUHSC_01611	1274	122	0	10	3	14	0.6111	0.326696	SAOUHSC_01611	1274	122	3	9	5	10	0.8125	0.371001	SAOUHSC_01611	1274	122	7	8	4	3	2	0.292945	SAOUHSC_01611	1274	122	1	6	5	10	0.5	0.206387
SAOUHSC_01612	983	85	0	1	2	0	0.6667	0.282424	SAOUHSC_01612	983	85	2	0	1	1	1	0.5	SAOUHSC_01612	983	85	1	4	0	1	3	0.156501	SAOUHSC_01612	983	85	1	2	1	1	1.3333	0.498821
SAOUHSC_01613	992	78	4	2	3	1	1.4	0.497257	SAOUHSC_01613	992	78	1	1	0	0	3	0.0789819	SAOUHSC_01613	992	78	1	3	1	2	1.25	0.329453	SAOUHSC_01613	992	78	3	2	0	0	6	0.0122976
SAOUHSC_01614	1421	118	1	67	1	268	0.2556	0.32736	SAOUHSC_01614	1421	118	2	43	1	193	0.2359	0.381754	SAOUHSC_01614	1421	118	0	234	0	218	1.0731	0.5	SAOUHSC_01614	1421	118	1	26	1	193	0.1436	0.239044
SAOUHSC_01615	1679	150	2	301	4	1489	0.2035	0.185929	SAOUHSC_01615	1679	150	1	441	1	1004	0.4404	0.172375	SAOUHSC_01615	1679	150	4	1897	1	1697	1.1195	0.204693	SAOUHSC_01615	1679	150	2	277	1	1004	0.2783	0.353726
SAOUHSC_01617	452	47	0	221	2	950	0.2329	0.10032	SAOUHSC_01617	452	47	0	214	0	500	0.4291	0.299759	SAOUHSC_01617	452	47	1	1964	0	3004	0.6542	0.435231	SAOUHSC_01617	452	47	0	45	0	500	0.0918	0.204084
SAOUHSC_01618	881	85	0	2	6	0	0.4286	0.325449	SAOUHSC_01618	881	85	2	0	0	3	0.75	0.284733	SAOUHSC_01618	881	85	2	17	2	22	0.8	0.239093	SAOUHSC_01618	881	85	1	0	0	3	0.5	0.5
SAOUHSC_01619	230	14	0	0	0	0	1		SAOUHSC_01619	230	14	0	0	0	0	1		SAOUHSC_01619	230	14	0	0	0	0	1		SAOUHSC_01619	230	14	0	0	0	0	1
SAOUHSC_01620	1337	118	0	6	4	10	0.4667	0.0798873	SAOUHSC_01620	1337	118	2	22	0	11	2.0833	0.390647	SAOUHSC_01620	1337	118	23	174	46	166	0.9296	0.200016	SAOUHSC_01620	1337	118	5	54	0	11	5	0.290776
SAOUHSC_01621	389	40	0	0	1	2	0.25	0.0413009	SAOUHSC_01621	389	40	0	0	1	0	0.5	0.161699	SAOUHSC_01621	389	40	3	1	20	10	0.1613	0.322251	SAOUHSC_01621	389	40	0	0	1	0	0.5	0.161699
SAOUHSC_01622	362	37	11	399	16	771	0.5216	0.449734	SAOUHSC_01622	362	37	6	520	2	573	0.9149	0.419258	SAOUHSC_01622	362	37	326	1496	198	1288	1.226	0.497407	SAOUHSC_01622	362	37	14	468	2	573	0.8385	0.335674
SAOUHSC_01623	1355	107	3	1	3	3	0.7143	0.207382	SAOUHSC_01623	1355	107	1	4	5	0	1	0.353718	SAOUHSC_01623	1355	107	5	0	4	1	1	0.20876	SAOUHSC_01623	1355	107	0	2	5	0	0.5	0.325844
SAOUHSC_01624	464	30	0	0	1	0	0.5	0.162722	SAOUHSC_01624	464	30	0	1	0	1	1	0.5	SAOUHSC_01624	464	30	1	0	0	1	1	0.5	SAOUHSC_01624	464	30	0	0	0	1	0.5	0.162722
SAOUHSC_01625	557	46	1	0	4	0	0.4	0.278661	SAOUHSC_01625	557	46	1	0	0	0	2	0.1613	SAOUHSC_01625	557	46	9	6	18	8	0.5926	0.116041	SAOUHSC_01625	557	46	0	0	0	0	1
SAOUHSC_01626	1061	109	159	29	262	69	0.5693	0.020624	SAOUHSC_01626	1061	109	162	44	205	63	0.7695	0.0229075	SAOUHSC_01626	1061	109	479	176	381	100	1.361	0.336869	SAOUHSC_01626	1061	109	100	11	205	63	0.4164	0.031654
SAOUHSC_01627	581	49	52	134	5	16	8.5	0.0750471	SAOUHSC_01627	581	49	165	311	2	17	23.85	0.175868	SAOUHSC_01627	581	49	96	113	114	135	0.84	0.444721	SAOUHSC_01627	581	49	3285	5542	2	17	441.4	0.0466012
SAOUHSC_01628	218	26	27	32	29	24	1.1111	0.195251	SAOUHSC_01628	218	26	26	50	17	10	2.75	0.270892	SAOUHSC_01628	218	26	47	36	46	29	1.1053	0.34949	SAOUHSC_01628	218	26	4	110	17	10	4.1071	0.0807524
SAOUHSC_01629	830	67	1	0	1	3	0.4	0.0887581	SAOUHSC_01629	830	67	2	1	0	0	4	0.0414369	SAOUHSC_01629	830	67	0	0	1	1	0.3333	0.0794225	SAOUHSC_01629	830	67	0	1	0	0	2	0.160468
SAOUHSC_01630	386	39	21	106	28	178	0.6184	0.132565	SAOUHSC_01630	386	39	16	66	26	101	0.6484	0.247892	SAOUHSC_01630	386	39	247	189	217	331	0.796	0.369666	SAOUHSC_01630	386	39	8	16	26	101	0.1953	0.0104459
SAOUHSC_01632	1472	132	735	177	917	335	0.7287	0.311348	SAOUHSC_01632	1472	132	707	192	591	287	1.0239	0.419694	SAOUHSC_01632	1472	132	1613	602	1379	489	1.1857	0.186537	SAOUHSC_01632	1472	132	380	129	591	287	0.5802	0.344121
SAOUHSC_01633	1346	114	108	496	150	696	0.7143	0.155339	SAOUHSC_01633	1346	114	182	495	100	549	1.0431	0.372518	SAOUHSC_01633	1346	114	432	946	475	831	1.0551	0.449669	SAOUHSC_01633	1346	114	196	298	100	549	0.7615	0.200928
SAOUHSC_01634	1091	95	7	2	5	7	0.7692	0.498501	SAOUHSC_01634	1091	95	5	3	3	8	0.75	0.379364	SAOUHSC_01634	1091	95	4	1	11	22	0.1765	0.0816046	SAOUHSC_01634	1091	95	9	1	3	8	0.9167	0.128626
SAOUHSC_01635	524	57	22	0	20	14	0.6571	0.49623	SAOUHSC_01635	524	57	20	0	6	7	1.5	0.495667	SAOUHSC_01635	524	57	11	23	33	64	0.3571	0.0313039	SAOUHSC_01635	524	57	9	7	6	7	1.2143	0.335976
SAOUHSC_01637	374	53	12	8	38	39	0.2692	0.302841	SAOUHSC_01637	374	53	6	12	31	30	0.3065	0.102113	SAOUHSC_01637	374	53	143	66	160	64	0.9333	0.42471	SAOUHSC_01637	374	53	13	16	31	30	0.4839	0.064484
SAOUHSC_01638	320	37	74	41	108	141	0.464	0.490961	SAOUHSC_01638	320	37	55	67	55	73	0.9535	0.390776	SAOUHSC_01638	320	37	248	189	159	252	1.0631	0.414649	SAOUHSC_01638	320	37	120	41	55	73	1.2558	0.496768
SAOUHSC_01639	446	51	145	40	27	60	2.1136	0.298846	SAOUHSC_01639	446	51	225	35	10	43	4.8333	0.22912	SAOUHSC_01639	446	51	32	163	54	141	1	0.317626	SAOUHSC_01639	446	51	14	58	10	43	1.3519	0.319843
SAOUHSC_01640	311	30	18	123	31	194	0.6283	0.47304	SAOUHSC_01640	311	30	25	90	30	136	0.6946	0.236231	SAOUHSC_01640	311	30	50	352	82	268	1.1481	0.385521	SAOUHSC_01640	311	30	38	85	30	136	0.7425	0.403741
SAOUHSC_01641	920	123	162	55	119	63	1.1913	0.229438	SAOUHSC_01641	920	123	182	53	73	40	2.0702	0.205619	SAOUHSC_01641	920	123	481	173	555	225	0.8387	0.349929	SAOUHSC_01641	920	123	188	29	73	40	1.9123	0.0138053
SAOUHSC_01643	974	96	326	56	358	81	0.8705	0.16787	SAOUHSC_01643	974	96	390	61	297	78	1.2021	0.252194	SAOUHSC_01643	974	96	515	289	486	223	1.1338	0.251843	SAOUHSC_01643	974	96	145	23	297	78	0.4495	0.174067
SAOUHSC_01644	623	61	39	273	66	177	1.2828	0.410811	SAOUHSC_01644	623	61	20	144	29	147	0.9322	0.289924	SAOUHSC_01644	623	61	299	267	278	345	0.9087	0.433537	SAOUHSC_01644	623	61	65	112	29	147	1.0056	0.404991
SAOUHSC_01645	329	31	16	10	14	28	0.6279	0.371548	SAOUHSC_01645	329	31	3	0	16	21	0.1053	0.0874986	SAOUHSC_01645	329	31	65	34	44	18	1.5873	0.428693	SAOUHSC_01645	329	31	1	0	16	21	0.0526	0.0829275
SAOUHSC_01646	986	94	17	1	23	6	0.6333	0.0920723	SAOUHSC_01646	986	94	4	0	11	3	0.3333	0.158978	SAOUHSC_01646	986	94	84	28	174	46	0.5113	0.0981773	SAOUHSC_01646	986	94	6	1	11	3	0.5333	0.498256
SAOUHSC_01648	452	54	0	6	1	26	0.25	0.0898563	SAOUHSC_01648	452	54	1	10	0	15	0.75	0.330383	SAOUHSC_01648	452	54	8	79	6	74	1.0864	0.433031	SAOUHSC_01648	452	54	1	29	0	15	1.9375	0.128049
SAOUHSC_01649	1010	108	39	77	56	43	1.17	0.438819	SAOUHSC_01649	1010	108	95	168	13	13	9.7778	0.317834	SAOUHSC_01649	1010	108	179	318	309	288	0.8328	0.300088	SAOUHSC_01649	1010	108	152	231	13	13	14.2222	0.0123851
SAOUHSC_01650	539	50	18	100	17	159	0.6723	0.497419	SAOUHSC_01650	539	50	7	159	35	148	0.9076	0.0797155	SAOUHSC_01650	539	50	78	284	65	167	1.5579	0.397111	SAOUHSC_01650	539	50	25	91	35	148	0.6359	0.268331
SAOUHSC_01651	149	10	0	0	0	2	0.3333	0.171056	SAOUHSC_01651	149	10	0	2	0	0	3	0.0812243	SAOUHSC_01651	149	10	0	10	0	6	1.5714	0.5	SAOUHSC_01651	149	10	0	0	0	0	1
SAOUHSC_01652	2075	188	308	93	151	68	1.8273	0.313146	SAOUHSC_01652	2075	188	380	149	86	67	3.4416	0.117446	SAOUHSC_01652	2075	188	401	257	732	446	0.5589	0.196899	SAOUHSC_01652	2075	188	232	99	86	67	2.1558	0.120573
SAOUHSC_01653	599	53	150	133	398	163	0.5053	0.483275	SAOUHSC_01653	599	53	234	87	269	143	0.7797	0.276697	SAOUHSC_01653	599	53	435	163	521	141	0.9035	0.412131	SAOUHSC_01653	599	53	255	81	269	143	0.816	0.411316
SAOUHSC_01655	410	45	0	0	0	0	1		SAOUHSC_01655	410	45	0	1	1	1	0.6667	0.282933	SAOUHSC_01655	410	45	1	4	13	15	0.2069	0.0350019	SAOUHSC_01655	410	45	6	0	1	1	2.3333	0.323731
SAOUHSC_01656	863	98	20	131	99	341	0.3447	0.0105216	SAOUHSC_01656	863	98	2	39	73	131	0.2049	4.143e-05	SAOUHSC_01656	863	98	217	702	330	950	0.7182	0.20118	SAOUHSC_01656	863	98	3	87	73	131	0.4439	0.00155532
SAOUHSC_01657	785	71	10	29	87	26	0.3509	0.0213306	SAOUHSC_01657	785	71	1	2	25	4	0.1333	0.0218328	SAOUHSC_01657	785	71	229	223	438	264	0.6444	0.348671	SAOUHSC_01657	785	71	10	4	25	4	0.5	0.0543065
SAOUHSC_01658	890	77	12	3	8	6	1.0667	0.268677	SAOUHSC_01658	890	77	21	24	14	4	2.4211	0.306128	SAOUHSC_01658	890	77	229	35	205	73	0.9498	0.398207	SAOUHSC_01658	890	77	35	16	14	4	2.7368	0.312311
SAOUHSC_01659	1346	126	2	55	6	124	0.4427	0.280483	SAOUHSC_01659	1346	126	1	58	1	127	0.4651	0.5	SAOUHSC_01659	1346	126	57	228	114	283	0.7186	0.0350757	SAOUHSC_01659	1346	126	10	74	1	127	0.6589	0.240849
SAOUHSC_01660	1100	109	324	500	439	656	0.7527	0.12282	SAOUHSC_01660	1100	109	398	557	326	458	1.2178	0.222641	SAOUHSC_01660	1100	109	622	819	574	845	1.0155	0.464567	SAOUHSC_01660	1100	109	276	210	326	458	0.6204	0.305398
SAOUHSC_01661	677	59	0	1	3	0	0.5	0.5	SAOUHSC_01661	677	59	0	0	1	0	0.5	0.160715	SAOUHSC_01661	677	59	40	6	15	7	2.0435	0.21632	SAOUHSC_01661	677	59	8	0	1	0	4.5	0.5
SAOUHSC_01662	1106	82	2	1	1	1	1.3333	0.498778	SAOUHSC_01662	1106	82	2	0	2	2	0.6	0.159768	SAOUHSC_01662	1106	82	2	1	0	0	4	0.0413092	SAOUHSC_01662	1106	82	0	0	2	2	0.2	0.0414746
SAOUHSC_01663	1799	153	3	14	3	10	1.2857	0.141127	SAOUHSC_01663	1799	153	2	17	1	4	3.3333	0.498931	SAOUHSC_01663	1799	153	3	22	1	21	1.1304	0.139687	SAOUHSC_01663	1799	153	1	2	1	4	0.6667	0.498931
SAOUHSC_01664	818	72	642	207	481	424	0.9382	0.482046	SAOUHSC_01664	818	72	575	166	450	318	0.9649	0.274119	SAOUHSC_01664	818	72	688	554	665	607	0.9764	0.48955	SAOUHSC_01664	818	72	75	59	450	318	0.1756	0.0313168
SAOUHSC_01665	539	56	169	278	305	195	0.8942	0.150682	SAOUHSC_01665	539	56	170	261	195	197	1.0992	0.238372	SAOUHSC_01665	539	56	651	351	492	271	1.3128	0.42009	SAOUHSC_01665	539	56	52	244	195	197	0.7557	0.464684
SAOUHSC_01666	1391	103	0	7	2	12	0.5333	0.0898552	SAOUHSC_01666	1391	103	1	12	0	10	1.2727	0.32736	SAOUHSC_01666	1391	103	0	12	1	4	2.1667	0.5	SAOUHSC_01666	1391	103	1	3	0	10	0.4545	0.5
SAOUHSC_01667	746	71	0	0	2	0	0.3333	0.0790147	SAOUHSC_01667	746	71	2	0	1	2	0.75	0.160803	SAOUHSC_01667	746	71	1	0	0	0	2	0.162087	SAOUHSC_01667	746	71	1	0	1	2	0.5	0.158219
SAOUHSC_01668	674	57	1	0	1	1	0.6667	0.282705	SAOUHSC_01668	674	57	1	0	4	0	0.4	0.280991	SAOUHSC_01668	674	57	2	2	1	0	2.5	0.155429	SAOUHSC_01668	674	57	2	0	4	0	0.6	0.498239
SAOUHSC_01670	404	35	0	0	0	1	0.5	0.162137	SAOUHSC_01670	404	35	3	0	1	1	1.3333	0.497119	SAOUHSC_01670	404	35	2	5	8	16	0.32	0.309795	SAOUHSC_01670	404	35	0	0	1	1	0.3333	0.0793895
SAOUHSC_01671	344	44	21	4	14	8	1.1304	0.178684	SAOUHSC_01671	344	44	29	1	15	5	1.4762	0.259356	SAOUHSC_01671	344	44	65	91	55	109	0.9515	0.356779	SAOUHSC_01671	344	44	33	0	15	5	1.619	0.252238
SAOUHSC_01672	467	47	13	0	5	0	2.3333	0.5	SAOUHSC_01672	467	47	8	1	4	1	1.6667	0.494732	SAOUHSC_01672	467	47	14	1	12	1	1.1429	0.208341	SAOUHSC_01672	467	47	0	1	4	1	0.3333	0.156709
SAOUHSC_01673	947	88	221	26	265	166	0.5741	0.279962	SAOUHSC_01673	947	88	270	19	192	59	1.1508	0.421177	SAOUHSC_01673	947	88	457	329	430	292	1.0885	0.378517	SAOUHSC_01673	947	88	148	52	192	59	0.7976	0.284666
SAOUHSC_01675	698	53	173	307	159	99	1.8571	0.499076	SAOUHSC_01675	698	53	341	335	121	71	3.5078	0.117744	SAOUHSC_01675	698	53	316	145	235	132	1.2554	0.257958	SAOUHSC_01675	698	53	72	96	121	71	0.8756	0.390765
SAOUHSC_01676	989	84	100	60	139	71	0.763	0.438687	SAOUHSC_01676	989	84	144	94	89	55	1.6483	0.324622	SAOUHSC_01676	989	84	383	171	366	108	1.1684	0.245373	SAOUHSC_01676	989	84	93	39	89	55	0.9172	0.0955373
SAOUHSC_01677	683	64	29	124	181	159	0.4516	0.473038	SAOUHSC_01677	683	64	109	192	98	84	1.6503	0.407987	SAOUHSC_01677	683	64	195	224	182	179	1.1602	0.238359	SAOUHSC_01677	683	64	139	33	98	84	0.9454	0.427785
SAOUHSC_01678	176	16	0	0	0	0	1		SAOUHSC_01678	176	16	0	0	0	0	1		SAOUHSC_01678	176	16	0	0	1	0	0.5	0.174251	SAOUHSC_01678	176	16	0	0	0	0	1
SAOUHSC_01679	1346	110	235	590	204	604	1.021	0.307559	SAOUHSC_01679	1346	110	408	795	161	500	1.8187	0.455899	SAOUHSC_01679	1346	110	728	885	466	736	1.3416	0.410273	SAOUHSC_01679	1346	110	131	284	161	500	0.6284	0.360227
SAOUHSC_01680	752	63	58	32	145	47	0.4715	0.235385	SAOUHSC_01680	752	63	60	17	167	45	0.3662	0.37481	SAOUHSC_01680	752	63	359	59	209	52	1.5992	0.482382	SAOUHSC_01680	752	63	48	4	167	45	0.2488	0.147952
SAOUHSC_01681	938	79	215	331	362	268	0.8669	0.349268	SAOUHSC_01681	938	79	224	421	249	170	1.5381	0.238009	SAOUHSC_01681	938	79	670	491	580	447	1.1304	0.484555	SAOUHSC_01681	938	79	61	98	249	170	0.381	0.117473
SAOUHSC_01682	1139	86	0	0	1	2	0.25	0.0414807	SAOUHSC_01682	1139	86	2	0	1	2	0.75	0.327355	SAOUHSC_01682	1139	86	2	1	2	4	0.5714	0.153799	SAOUHSC_01682	1139	86	0	2	1	2	0.75	0.160426
SAOUHSC_01683	1832	157	4	1	1	2	1.5	0.238866	SAOUHSC_01683	1832	157	1	2	0	15	0.25	0.351156	SAOUHSC_01683	1832	157	14	22	11	29	0.9024	0.298602	SAOUHSC_01683	1832	157	0	3	0	15	0.25	0.351156
SAOUHSC_01684	626	41	0	0	1	0	0.5	0.161624	SAOUHSC_01684	626	41	0	0	0	1	0.5	0.161624	SAOUHSC_01684	626	41	1	1	1	0	1.5	0.284219	SAOUHSC_01684	626	41	0	1	0	1	1	0.5
SAOUHSC_01685	977	99	280	177	717	171	0.5152	0.478998	SAOUHSC_01685	977	99	297	142	639	118	0.5805	0.424594	SAOUHSC_01685	977	99	1197	425	889	372	1.2861	0.233929	SAOUHSC_01685	977	99	244	73	639	118	0.4195	0.240292
SAOUHSC_01686	1124	113	127	200	148	270	0.7828	0.135475	SAOUHSC_01686	1124	113	81	169	99	176	0.9094	0.492459	SAOUHSC_01686	1124	113	829	528	648	500	1.1819	0.491315	SAOUHSC_01686	1124	113	21	121	99	176	0.5181	0.144852
SAOUHSC_01688	1823	164	5	3	33	26	0.15	0.00929607	SAOUHSC_01688	1823	164	17	6	19	2	1.0909	0.396438	SAOUHSC_01688	1823	164	104	74	172	107	0.6393	0.389588	SAOUHSC_01688	1823	164	6	0	19	2	0.3182	0.0476884
SAOUHSC_01689	251	23	0	44	1	46	0.9375	0.159985	SAOUHSC_01689	251	23	0	52	1	43	1.1778	0.5	SAOUHSC_01689	251	23	1	52	1	22	2.25	0.327296	SAOUHSC_01689	251	23	2	18	1	43	0.4667	0.330952
SAOUHSC_01690	974	99	54	21	75	26	0.7451	0.130244	SAOUHSC_01690	974	99	32	9	31	25	0.7368	0.0816791	SAOUHSC_01690	974	99	33	32	35	38	0.8919	0.0477861	SAOUHSC_01690	974	99	135	35	31	25	3	0.497844
SAOUHSC_01691	2147	257	452	1002	457	1088	0.9411	0.025016	SAOUHSC_01691	2147	257	650	1225	319	696	1.8465	0.288529	SAOUHSC_01691	2147	257	952	1916	747	1918	1.0761	0.199239	SAOUHSC_01691	2147	257	352	1371	319	696	1.6969	0.228745
SAOUHSC_01692	431	43	508	531	820	764	0.6562	0.456372	SAOUHSC_01692	431	43	554	581	665	525	0.9538	0.193042	SAOUHSC_01692	431	43	948	739	662	374	1.6278	0.430636	SAOUHSC_01692	431	43	443	207	665	525	0.5466	0.379368
SAOUHSC_01693	686	61	137	19	86	181	0.5858	0.235315	SAOUHSC_01693	686	61	316	73	95	131	1.7181	0.336612	SAOUHSC_01693	686	61	322	238	302	204	1.1065	0.498795	SAOUHSC_01693	686	61	84	91	95	131	0.7753	0.252806
SAOUHSC_01694	716	52	219	15	440	56	0.4728	0.43356	SAOUHSC_01694	716	52	232	48	315	37	0.796	0.489634	SAOUHSC_01694	716	52	716	107	534	91	1.3163	0.406224	SAOUHSC_01694	716	52	245	20	315	37	0.7535	0.397639
SAOUHSC_01695	353	33	1	4	2	34	0.1622	0.122958	SAOUHSC_01695	353	33	0	0	0	14	0.0667	0.04124	SAOUHSC_01695	353	33	7	54	4	35	1.55	0.421682	SAOUHSC_01695	353	33	0	7	0	14	0.5333	0.159582
SAOUHSC_01696	584	60	68	3	146	11	0.4557	0.316614	SAOUHSC_01696	584	60	78	2	104	7	0.7232	0.211854	SAOUHSC_01696	584	60	528	159	590	147	0.9322	0.5	SAOUHSC_01696	584	60	143	9	104	7	1.3661	0.311974
SAOUHSC_01697	569	51	0	1	1	0	1	0.5	SAOUHSC_01697	569	51	0	0	2	0	0.3333	0.0791577	SAOUHSC_01697	569	51	0	0	2	0	0.3333	0.0796643	SAOUHSC_01697	569	51	0	0	2	0	0.3333	0.0791577
SAOUHSC_01698	290	31	1	0	1	1	0.6667	0.283419	SAOUHSC_01698	290	31	0	1	0	0	2	0.162589	SAOUHSC_01698	290	31	0	1	0	0	2	0.166587	SAOUHSC_01698	290	31	0	0	0	0	1
SAOUHSC_01699	806	86	4	3	2	2	1.6	0.35892	SAOUHSC_01699	806	86	1	2	0	2	1.3333	0.327355	SAOUHSC_01699	806	86	0	2	24	29	0.0556	0.00143209	SAOUHSC_01699	806	86	1	2	0	2	1.3333	0.498835
SAOUHSC_01700	1100	97	1	1	2	1	0.75	0.327356	SAOUHSC_01700	1100	97	1	0	1	12	0.1429	0.0883611	SAOUHSC_01700	1100	97	1	13	0	20	0.7143	0.212633	SAOUHSC_01700	1100	97	0	5	1	12	0.4286	0.089856
SAOUHSC_01701	527	55	0	0	0	0	1		SAOUHSC_01701	527	55	1	0	0	0	2	0.160865	SAOUHSC_01701	527	55	1	3	0	0	5	0.0217495	SAOUHSC_01701	527	55	0	0	0	0	1
SAOUHSC_01702	686	60	0	0	1	0	0.5	0.16068	SAOUHSC_01702	686	60	0	0	1	1	0.3333	0.0790815	SAOUHSC_01702	686	60	0	1	6	1	0.25	0.0476464	SAOUHSC_01702	686	60	0	0	1	1	0.3333	0.0790815
SAOUHSC_01703	161	17	2	0	1	0	1.5	0.5	SAOUHSC_01703	161	17	1	0	0	0	2	0.165877	SAOUHSC_01703	161	17	0	0	4	1	0.1667	0.040029	SAOUHSC_01703	161	17	0	1	0	0	2	0.165877
SAOUHSC_01704	269	34	57	67	71	118	0.6579	0.0885927	SAOUHSC_01704	269	34	29	126	78	109	0.8298	0.187611	SAOUHSC_01704	269	34	129	243	135	223	1.039	0.419063	SAOUHSC_01704	269	34	37	36	78	109	0.3936	0.398726
SAOUHSC_01705	704	71	2	21	8	77	0.2791	0.202345	SAOUHSC_01705	704	71	2	27	9	77	0.3448	0.0455107	SAOUHSC_01705	704	71	65	181	50	163	1.1542	0.417247	SAOUHSC_01705	704	71	16	12	9	77	0.3333	0.126086
SAOUHSC_01706	1220	136	118	161	212	155	0.7609	0.0891995	SAOUHSC_01706	1220	136	122	196	177	108	1.1154	0.0332959	SAOUHSC_01706	1220	136	475	271	413	274	1.0858	0.486464	SAOUHSC_01706	1220	136	93	58	177	108	0.5315	0.046106
SAOUHSC_01707	1229	109	386	314	401	330	0.9577	0.130624	SAOUHSC_01707	1229	109	421	189	303	200	1.2123	0.426351	SAOUHSC_01707	1229	109	507	412	421	442	1.0648	0.196419	SAOUHSC_01707	1229	109	237	161	303	200	0.7917	0.352913
SAOUHSC_01708	752	56	131	10	69	13	1.7108	0.357186	SAOUHSC_01708	752	56	135	18	45	0	3.3478	0.324457	SAOUHSC_01708	752	56	122	97	125	78	1.0784	0.490921	SAOUHSC_01708	752	56	136	2	45	0	3.0217	0.205529
SAOUHSC_01709	1361	106	546	440	691	483	0.84	0.131226	SAOUHSC_01709	1361	106	611	517	503	354	1.3159	0.397035	SAOUHSC_01709	1361	106	917	930	615	831	1.2771	0.383115	SAOUHSC_01709	1361	106	310	139	503	354	0.5245	0.0587297
SAOUHSC_01710	449	36	8	59	13	105	0.5714	0.364732	SAOUHSC_01710	449	36	2	115	3	99	1.1456	0.169954	SAOUHSC_01710	449	36	97	262	71	256	1.0976	0.364281	SAOUHSC_01710	449	36	12	32	3	99	0.4369	0.107933
SAOUHSC_01711	914	82	63	22	137	95	0.3691	0.135994	SAOUHSC_01711	914	82	70	4	60	49	0.6818	0.0745315	SAOUHSC_01711	914	82	425	269	295	182	1.454	0.46295	SAOUHSC_01711	914	82	111	6	60	49	1.0727	0.0482108
SAOUHSC_01712	701	69	118	445	132	567	0.8057	0.479235	SAOUHSC_01712	701	69	101	396	103	482	0.8498	0.481824	SAOUHSC_01712	701	69	398	1020	363	909	1.1147	0.440477	SAOUHSC_01712	701	69	64	206	103	482	0.4625	0.166223
SAOUHSC_01714	476	33	0	0	0	0	1		SAOUHSC_01714	476	33	0	0	0	0	1		SAOUHSC_01714	476	33	0	1	5	1	0.2857	0.278836	SAOUHSC_01714	476	33	0	0	0	0	1
SAOUHSC_01715	623	64	73	174	104	159	0.9394	0.327934	SAOUHSC_01715	623	64	87	107	91	127	0.8904	0.323816	SAOUHSC_01715	623	64	136	344	190	373	0.8528	0.154905	SAOUHSC_01715	623	64	27	21	91	127	0.2237	0.0946495
SAOUHSC_01716	1268	97	3	102	20	163	0.5761	0.154254	SAOUHSC_01716	1268	97	9	97	3	122	0.8492	0.497379	SAOUHSC_01716	1268	97	10	306	51	339	0.8107	0.246233	SAOUHSC_01716	1268	97	1	85	3	122	0.6905	0.20228
SAOUHSC_01717	923	77	40	154	72	175	0.7863	0.474212	SAOUHSC_01717	923	77	53	139	49	198	0.7782	0.3362	SAOUHSC_01717	923	77	94	401	165	368	0.9288	0.255927	SAOUHSC_01717	923	77	20	89	49	198	0.4435	0.475291
SAOUHSC_01718	638	65	171	39	135	76	0.9953	0.131975	SAOUHSC_01718	638	65	114	62	97	88	0.9516	0.116322	SAOUHSC_01718	638	65	203	266	175	208	1.224	0.455622	SAOUHSC_01718	638	65	58	24	97	88	0.4462	0.115264
SAOUHSC_01719	308	23	1	7	24	5	0.3	0.221545	SAOUHSC_01719	308	23	1	6	22	1	0.3333	0.223923	SAOUHSC_01719	308	23	27	15	59	61	0.3554	0.227886	SAOUHSC_01719	308	23	1	0	22	1	0.0833	0.0448536
SAOUHSC_01720	428	44	7	0	50	1	0.1538	0.327356	SAOUHSC_01720	428	44	15	3	21	1	0.8261	0.209121	SAOUHSC_01720	428	44	38	1	72	1	0.5405	0.0431825	SAOUHSC_01720	428	44	5	0	21	1	0.2609	0.5
SAOUHSC_01721	260	25	0	0	0	1	0.5	0.163543	SAOUHSC_01721	260	25	1	0	0	0	2	0.163543	SAOUHSC_01721	260	25	0	0	0	0	1		SAOUHSC_01721	260	25	0	0	0	0	1
SAOUHSC_01722	2630	202	4	0	3	0	1.25	0.352552	SAOUHSC_01722	2630	202	1	2	3	2	0.6667	0.239065	SAOUHSC_01722	2630	202	4	2	5	3	0.7778	0.280616	SAOUHSC_01722	2630	202	1	1	3	2	0.5	0.127729
SAOUHSC_01723	2477	220	17	43	4	36	1.4878	0.495687	SAOUHSC_01723	2477	220	39	43	7	23	2.6774	0.199534	SAOUHSC_01723	2477	220	194	238	254	228	0.8965	0.0265977	SAOUHSC_01723	2477	220	91	144	7	23	7.6129	0.00278865
SAOUHSC_01724	668	63	82	187	113	176	0.931	0.418161	SAOUHSC_01724	668	63	110	161	48	129	1.5281	0.363964	SAOUHSC_01724	668	63	327	416	309	426	1.0109	0.384206	SAOUHSC_01724	668	63	53	66	48	129	0.6742	0.27358
SAOUHSC_01725	773	58	1	0	0	2	0.6667	0.282691	SAOUHSC_01725	773	58	0	2	0	0	3	0.0790964	SAOUHSC_01725	773	58	8	14	2	7	2.3	0.22072	SAOUHSC_01725	773	58	2	0	0	0	3	0.0790964
SAOUHSC_01726	302	29	1	0	0	0	2	0.162863	SAOUHSC_01726	302	29	0	1	1	0	1	0.5	SAOUHSC_01726	302	29	1	0	0	0	2	0.167143	SAOUHSC_01726	302	29	0	0	1	0	0.5	0.162863
SAOUHSC_01727	1142	89	0	6	1	4	1.1667	0.208097	SAOUHSC_01727	1142	89	1	12	1	14	0.875	0.354718	SAOUHSC_01727	1142	89	1	22	0	20	1.1429	0.356744	SAOUHSC_01727	1142	89	1	4	1	14	0.375	0.206775
SAOUHSC_01728	1013	85	439	1235	448	857	1.2825	0.215949	SAOUHSC_01728	1013	85	603	1064	303	674	1.7055	0.302327	SAOUHSC_01728	1013	85	1113	1543	738	1281	1.3153	0.379667	SAOUHSC_01728	1013	85	254	472	303	674	0.7434	0.308813
SAOUHSC_01729	146	17	3	0	1	0	2	0.278927	SAOUHSC_01729	146	17	3	0	0	0	4	0.165877	SAOUHSC_01729	146	17	18	0	6	0	2.7143	0.312087	SAOUHSC_01729	146	17	0	0	0	0	1
SAOUHSC_01730	182	16	1	0	2	0	0.6667	0.284881	SAOUHSC_01730	182	16	0	0	0	0	1		SAOUHSC_01730	182	16	0	0	0	0	1		SAOUHSC_01730	182	16	0	0	0	0	1
SAOUHSC_01732	350	28	64	219	169	544	0.3978	0.133557	SAOUHSC_01732	350	28	35	132	149	278	0.3925	0.0526151	SAOUHSC_01732	350	28	264	535	188	306	1.6162	0.349518	SAOUHSC_01732	350	28	51	175	149	278	0.5304	0.2144
SAOUHSC_01734	1247	104	83	95	177	166	0.5203	0.121404	SAOUHSC_01734	1247	104	149	221	127	69	1.8832	0.356662	SAOUHSC_01734	1247	104	501	239	274	267	1.3672	0.286313	SAOUHSC_01734	1247	104	191	116	127	69	1.5635	0.355937
SAOUHSC_01735	773	65	117	372	151	529	0.7195	0.0750603	SAOUHSC_01735	773	65	149	437	123	351	1.2358	0.285714	SAOUHSC_01735	773	65	342	749	234	649	1.2353	0.347666	SAOUHSC_01735	773	65	45	277	123	351	0.68	0.403398
SAOUHSC_01737	1766	136	0	4	1	5	0.7143	0.354545	SAOUHSC_01737	1766	136	0	8	0	4	1.8	0.352468	SAOUHSC_01737	1766	136	3	3	1	7	0.7778	0.5	SAOUHSC_01737	1766	136	2	1	0	4	0.8	0.498797
SAOUHSC_01738	1262	124	2	2	2	0	1.6667	0.206394	SAOUHSC_01738	1262	124	2	5	3	2	1.3333	0.280049	SAOUHSC_01738	1262	124	0	4	3	1	1	0.5	SAOUHSC_01738	1262	124	0	3	3	2	0.6667	0.238628
SAOUHSC_01739	875	82	2	9	67	20	0.1364	0.0464868	SAOUHSC_01739	875	82	3	22	24	1	1	0.275543	SAOUHSC_01739	875	82	149	143	161	111	1.0733	0.38487	SAOUHSC_01739	875	82	134	66	24	1	7.7308	0.0785039
SAOUHSC_01741	452	40	0	5	1	1	2	0.288011	SAOUHSC_01741	452	40	1	15	1	1	5.6667	0.20193	SAOUHSC_01741	452	40	4	1	17	60	0.0769	0.037503	SAOUHSC_01741	452	40	0	47	1	1	16	0.288011
SAOUHSC_01742	2189	188	9	21	2	11	2.2143	0.390755	SAOUHSC_01742	2189	188	19	19	11	18	1.3	0.143009	SAOUHSC_01742	2189	188	16	21	49	39	0.427	0.417799	SAOUHSC_01742	2189	188	6	13	11	18	0.6667	0.401657
SAOUHSC_01743	518	52	4	1	18	35	0.1111	0.0964259	SAOUHSC_01743	518	52	1	5	6	18	0.28	0.231769	SAOUHSC_01743	518	52	93	100	113	111	0.8622	0.350811	SAOUHSC_01743	518	52	13	2	6	18	0.64	0.490082
SAOUHSC_01744	2273	200	319	4	291	10	1.0728	0.376574	SAOUHSC_01744	2273	200	333	2	241	12	1.3228	0.5	SAOUHSC_01744	2273	200	1132	35	993	36	1.134	0.371651	SAOUHSC_01744	2273	200	478	5	241	12	1.9055	0.485316
SAOUHSC_01746	2219	208	110	45	131	13	1.0759	0.0670712	SAOUHSC_01746	2219	208	93	35	44	33	1.6538	0.339361	SAOUHSC_01746	2219	208	81	24	172	51	0.4732	0.0311622	SAOUHSC_01746	2219	208	47	28	44	33	0.9744	0.349526
SAOUHSC_01747	260	26	241	23	361	61	0.6265	0.443789	SAOUHSC_01747	260	26	250	13	231	43	0.96	0.291865	SAOUHSC_01747	260	26	597	210	589	252	0.9596	0.356997	SAOUHSC_01747	260	26	34	0	231	43	0.1273	0.10177
SAOUHSC_01748	1139	93	59	18	31	18	1.56	0.190882	SAOUHSC_01748	1139	93	35	7	28	22	0.8431	0.402638	SAOUHSC_01748	1139	93	237	93	369	174	0.6085	0.208152	SAOUHSC_01748	1139	93	38	54	28	22	1.8235	0.486322
SAOUHSC_01749	1025	96	30	14	5	35	1.0976	0.279023	SAOUHSC_01749	1025	96	11	10	9	13	0.9565	0.26273	SAOUHSC_01749	1025	96	164	25	187	74	0.7252	0.418239	SAOUHSC_01749	1025	96	16	1	9	13	0.7826	0.155702
SAOUHSC_01750	1004	83	3	1	1	0	2.5	0.281262	SAOUHSC_01750	1004	83	3	1	0	1	2.5	0.0889722	SAOUHSC_01750	1004	83	0	0	1	0	0.5	0.161588	SAOUHSC_01750	1004	83	0	0	0	1	0.5	0.160117
SAOUHSC_01751	602	56	1	0	1	0	1	0.5	SAOUHSC_01751	602	56	1	0	0	1	1	0.5	SAOUHSC_01751	602	56	0	1	1	1	0.6667	0.283587	SAOUHSC_01751	602	56	1	0	0	1	1	0.5
SAOUHSC_01752	455	51	3	16	9	127	0.146	0.201126	SAOUHSC_01752	455	51	13	52	2	76	0.8354	0.493677	SAOUHSC_01752	455	51	40	156	29	151	1.0884	0.150236	SAOUHSC_01752	455	51	3	15	2	76	0.2405	0.234849
SAOUHSC_01753	1292	109	1	1	1	0	1.5	0.282298	SAOUHSC_01753	1292	109	0	1	0	0	2	0.159768	SAOUHSC_01753	1292	109	4	0	3	4	0.625	0.157126	SAOUHSC_01753	1292	109	1	2	0	0	4	0.041513
SAOUHSC_01755	284	24	0	0	0	0	1		SAOUHSC_01755	284	24	0	0	0	0	1		SAOUHSC_01755	284	24	0	0	1	1	0.3333	0.0807984	SAOUHSC_01755	284	24	0	0	0	0	1
SAOUHSC_01756	320	30	0	2	1	0	1.5	0.283471	SAOUHSC_01756	320	30	0	0	0	0	1		SAOUHSC_01756	320	30	0	1	0	0	2	0.166855	SAOUHSC_01756	320	30	1	4	0	0	6	0.0795198
SAOUHSC_01757	308	27	0	0	0	0	1		SAOUHSC_01757	308	27	0	0	0	0	1		SAOUHSC_01757	308	27	1	0	1	0	1	0.5	SAOUHSC_01757	308	27	0	0	0	0	1
SAOUHSC_01758	530	71	37	26	27	23	1.2549	0.345783	SAOUHSC_01758	530	71	22	27	18	18	1.3514	0.243316	SAOUHSC_01758	530	71	137	53	159	112	0.7022	0.360803	SAOUHSC_01758	530	71	15	29	18	18	1.2162	0.312913
SAOUHSC_01759	842	80	46	30	43	24	1.1324	0.185187	SAOUHSC_01759	842	80	48	24	18	21	1.825	0.303314	SAOUHSC_01759	842	80	116	56	187	84	0.636	0.420533	SAOUHSC_01759	842	80	94	51	18	21	3.65	0.177958
SAOUHSC_01761	473	49	10	95	64	146	0.5024	0.106472	SAOUHSC_01761	473	49	16	165	39	78	1.5424	0.119507	SAOUHSC_01761	473	49	126	157	104	156	1.0881	0.308672	SAOUHSC_01761	473	49	24	26	39	78	0.4322	0.110927
SAOUHSC_01762	284	35	42	194	49	313	0.6529	0.36945	SAOUHSC_01762	284	35	87	189	46	193	1.1542	0.262804	SAOUHSC_01762	284	35	77	382	75	239	1.4603	0.315919	SAOUHSC_01762	284	35	22	90	46	193	0.4708	0.375011
SAOUHSC_01763	656	52	36	7	23	62	0.5116	0.287769	SAOUHSC_01763	656	52	38	6	7	33	1.0976	0.29206	SAOUHSC_01763	656	52	150	162	96	140	1.3207	0.493177	SAOUHSC_01763	656	52	17	6	7	33	0.5854	0.282344
SAOUHSC_01764	707	93	120	107	148	191	0.6706	0.119603	SAOUHSC_01764	707	93	228	172	112	165	1.4424	0.261265	SAOUHSC_01764	707	93	219	305	219	295	1.0194	0.486257	SAOUHSC_01764	707	93	85	65	112	165	0.5432	0.400219
SAOUHSC_01766	1271	125	155	2	49	1	3.098	0.20142	SAOUHSC_01766	1271	125	56	0	63	1	0.8769	0.499432	SAOUHSC_01766	1271	125	100	1	75	1	1.3247	0.239306	SAOUHSC_01766	1271	125	51	0	63	1	0.8	0.353011
SAOUHSC_01767	2630	231	1	1	5	2	0.375	0.0471428	SAOUHSC_01767	2630	231	0	4	0	4	1	0.353795	SAOUHSC_01767	2630	231	2	0	3	3	0.4286	0.077291	SAOUHSC_01767	2630	231	2	1	0	4	0.8	0.352575
SAOUHSC_01768	560	53	102	413	114	215	1.5636	0.498152	SAOUHSC_01768	560	53	180	462	64	225	2.2172	0.214975	SAOUHSC_01768	560	53	179	430	157	407	1.0796	0.5	SAOUHSC_01768	560	53	49	117	64	225	0.5759	0.488588
SAOUHSC_01769	1073	120	110	230	220	114	1.0179	0.436876	SAOUHSC_01769	1073	120	108	190	131	114	1.2154	0.266616	SAOUHSC_01769	1073	120	620	489	484	386	1.2744	0.466929	SAOUHSC_01769	1073	120	74	142	131	114	0.8821	0.249266
SAOUHSC_01771	1286	116	0	16	18	9	0.6071	0.241903	SAOUHSC_01771	1286	116	1	3	12	7	0.25	0.25662	SAOUHSC_01771	1286	116	102	51	83	114	0.7778	0.333304	SAOUHSC_01771	1286	116	2	1	12	7	0.2	0.153793
SAOUHSC_01772	974	77	2	97	1	90	1.087	0.498698	SAOUHSC_01772	974	77	0	87	0	54	1.6	0.5	SAOUHSC_01772	974	77	4	115	0	126	0.9449	0.494377	SAOUHSC_01772	974	77	0	33	0	54	0.6182	0.329472
SAOUHSC_01773	668	59	0	0	1	0	0.5	0.160715	SAOUHSC_01773	668	59	2	0	2	1	0.75	0.327349	SAOUHSC_01773	668	59	2	1	2	2	0.8	0.494358	SAOUHSC_01773	668	59	2	1	2	1	1	0.5
SAOUHSC_01774	926	90	1	0	1	1	0.6667	0.282392	SAOUHSC_01774	926	90	3	2	1	1	2	0.325556	SAOUHSC_01774	926	90	31	0	12	5	1.7778	0.388314	SAOUHSC_01774	926	90	0	0	1	1	0.3333	0.0789377
SAOUHSC_01775	815	98	3	187	15	190	0.9272	0.245475	SAOUHSC_01775	815	98	2	247	3	190	1.2887	0.233048	SAOUHSC_01775	815	98	52	305	105	421	0.6793	0.358102	SAOUHSC_01775	815	98	9	180	3	190	0.9794	0.496735
SAOUHSC_01776	1346	112	2	1	4	0	0.8	0.352408	SAOUHSC_01776	1346	112	1	3	1	0	2.5	0.0892031	SAOUHSC_01776	1346	112	4	0	7	7	0.3333	0.0968806	SAOUHSC_01776	1346	112	0	1	1	0	1	0.5
SAOUHSC_01777	590	64	0	3	0	4	0.8	0.5	SAOUHSC_01777	590	64	0	0	2	2	0.2	0.0414299	SAOUHSC_01777	590	64	0	2	1	0	1.5	0.5	SAOUHSC_01777	590	64	3	1	2	2	1	0.356611
SAOUHSC_01778	1262	98	22	1	43	1	0.5333	0.208006	SAOUHSC_01778	1262	98	4	0	42	1	0.1136	0.127806	SAOUHSC_01778	1262	98	89	3	99	0	0.93	0.5	SAOUHSC_01778	1262	98	47	1	42	1	1.1136	0.240028
SAOUHSC_01779	1301	95	98	17	167	42	0.5524	0.064162	SAOUHSC_01779	1301	95	70	25	99	23	0.7805	0.490889	SAOUHSC_01779	1301	95	126	54	100	39	1.2929	0.411142	SAOUHSC_01779	1301	95	30	12	99	23	0.3496	0.136493
SAOUHSC_01781	929	91	651	381	718	259	1.0562	0.19689	SAOUHSC_01781	929	91	803	424	488	170	1.8634	0.391348	SAOUHSC_01781	929	91	1242	829	1205	786	1.0402	0.445874	SAOUHSC_01781	929	91	800	371	488	170	1.7785	0.316118
SAOUHSC_01782	608	57	1	0	3	3	0.2857	0.0873115	SAOUHSC_01782	608	57	2	0	0	0	3	0.0791043	SAOUHSC_01782	608	57	0	0	7	17	0.04	0.0411735	SAOUHSC_01782	608	57	1	1	0	0	3	0.0791043
SAOUHSC_01784	356	32	0	1	0	1	1	0.5	SAOUHSC_01784	356	32	0	0	1	0	0.5	0.162466	SAOUHSC_01784	356	32	0	0	1	1	0.3333	0.080264	SAOUHSC_01784	356	32	0	0	1	0	0.5	0.162466
SAOUHSC_01785	200	17	0	0	0	0	1		SAOUHSC_01785	200	17	0	0	0	0	1		SAOUHSC_01785	200	17	0	0	0	0	1		SAOUHSC_01785	200	17	0	0	0	0	1
SAOUHSC_01786	527	31	0	0	0	0	1		SAOUHSC_01786	527	31	1	0	2	0	0.6667	0.283419	SAOUHSC_01786	527	31	0	0	0	0	1		SAOUHSC_01786	527	31	0	0	2	0	0.3333	0.0794847
SAOUHSC_01787	1493	142	3	4	1	5	1.1429	0.282709	SAOUHSC_01787	1493	142	1	0	1	2	0.5	0.281507	SAOUHSC_01787	1493	142	1	4	0	4	1.2	0.496983	SAOUHSC_01787	1493	142	2	2	1	2	1.25	0.208139
SAOUHSC_01788	1937	159	1	2	0	11	0.3333	0.205821	SAOUHSC_01788	1937	159	1	3	0	2	1.6667	0.499371	SAOUHSC_01788	1937	159	3	39	4	21	1.6538	0.301552	SAOUHSC_01788	1937	159	1	1	0	2	1	0.5
SAOUHSC_01791	920	73	0	1	0	0	2	0.160318	SAOUHSC_01791	920	73	0	1	0	2	0.6667	0.282518	SAOUHSC_01791	920	73	0	2	0	2	1	0.5	SAOUHSC_01791	920	73	0	2	0	2	1	0.5
SAOUHSC_01792	1400	111	3	0	2	1	1	0.5	SAOUHSC_01792	1400	111	0	2	1	1	1	0.5	SAOUHSC_01792	1400	111	4	4	4	1	1.5	0.19682	SAOUHSC_01792	1400	111	1	0	1	1	0.6667	0.28229
SAOUHSC_01793	470	30	5	7	0	6	1.8571	0.324627	SAOUHSC_01793	470	30	0	29	0	5	5	0.290098	SAOUHSC_01793	470	30	0	57	2	123	0.4603	0.173061	SAOUHSC_01793	470	30	0	13	0	5	2.3333	0.290098
SAOUHSC_01794	1025	94	194	57	371	42	0.6087	0.12923	SAOUHSC_01794	1025	94	185	45	250	45	0.7804	0.263766	SAOUHSC_01794	1025	94	526	142	336	103	1.5205	0.325556	SAOUHSC_01794	1025	94	79	2	250	45	0.277	0.00814391
SAOUHSC_01795	623	56	1	2	0	0	4	0.0413977	SAOUHSC_01795	623	56	0	0	1	0	0.5	0.160825	SAOUHSC_01795	623	56	1	1	1	0	1.5	0.283587	SAOUHSC_01795	623	56	2	0	1	0	1.5	0.282721
SAOUHSC_01796	872	84	761	721	790	959	0.8474	0.297965	SAOUHSC_01796	872	84	1089	873	534	739	1.5408	0.353106	SAOUHSC_01796	872	84	1283	797	1063	683	1.1912	0.420441	SAOUHSC_01796	872	84	605	504	534	739	0.8713	0.379224
SAOUHSC_01797	2630	255	68	169	77	152	1.0348	0.207135	SAOUHSC_01797	2630	255	83	212	41	60	2.902	0.161184	SAOUHSC_01797	2630	255	583	656	434	539	1.2731	0.44803	SAOUHSC_01797	2630	255	91	289	41	60	3.7353	0.324452
SAOUHSC_01798	1487	175	287	163	400	302	0.6415	0.0905725	SAOUHSC_01798	1487	175	302	260	317	200	1.0869	0.17937	SAOUHSC_01798	1487	175	937	487	790	478	1.1229	0.444901	SAOUHSC_01798	1487	175	175	68	317	200	0.471	0.0544344
SAOUHSC_01799	1661	161	291	366	160	318	1.3737	0.0549772	SAOUHSC_01799	1661	161	266	331	143	211	1.6845	0.0519413	SAOUHSC_01799	1661	161	348	521	368	410	1.1168	0.343298	SAOUHSC_01799	1661	161	64	103	143	211	0.4732	0.139342
SAOUHSC_01800	704	70	47	204	116	186	0.8317	0.344047	SAOUHSC_01800	704	70	47	260	77	151	1.345	0.321507	SAOUHSC_01800	704	70	184	316	194	309	0.994	0.426076	SAOUHSC_01800	704	70	50	23	77	151	0.3231	0.214679
SAOUHSC_01801	1268	106	318	99	355	134	0.8531	0.126504	SAOUHSC_01801	1268	106	382	133	257	109	1.406	0.379574	SAOUHSC_01801	1268	106	400	125	272	126	1.3183	0.477802	SAOUHSC_01801	1268	106	58	30	257	109	0.2425	0.0301617
SAOUHSC_01802	857	77	69	95	93	83	0.9322	0.134194	SAOUHSC_01802	857	77	115	153	78	97	1.5284	0.213914	SAOUHSC_01802	857	77	308	232	382	281	0.8148	0.359641	SAOUHSC_01802	857	77	89	78	78	97	0.9545	0.270947
SAOUHSC_01803	1361	136	387	1710	453	1972	0.8648	0.384491	SAOUHSC_01803	1361	136	476	2206	149	1090	2.1637	0.395609	SAOUHSC_01803	1361	136	1412	4048	1607	4104	0.9561	0.417973	SAOUHSC_01803	1361	136	457	1478	149	1090	1.5613	0.419503
SAOUHSC_01804	806	83	23	2	27	0	0.9286	0.5	SAOUHSC_01804	806	83	15	8	12	4	1.4118	0.242096	SAOUHSC_01804	806	83	74	6	71	20	0.8804	0.388835	SAOUHSC_01804	806	83	6	2	12	4	0.5294	0.128661
SAOUHSC_01805	827	77	0	1	0	1	1	0.5	SAOUHSC_01805	827	77	0	0	0	2	0.3333	0.160232	SAOUHSC_01805	827	77	0	34	0	29	1.1667	0.5	SAOUHSC_01805	827	77	0	0	0	2	0.3333	0.160232
SAOUHSC_01806	1757	151	119	1	138	6	0.8345	0.0656766	SAOUHSC_01806	1757	151	86	1	123	4	0.6875	0.0431893	SAOUHSC_01806	1757	151	201	35	260	28	0.8201	0.494234	SAOUHSC_01806	1757	151	16	0	123	4	0.1328	0.00343111
SAOUHSC_01807	923	77	0	8	0	4	1.8	0.0898544	SAOUHSC_01807	923	77	0	1	0	1	1	0.5	SAOUHSC_01807	923	77	2	18	1	20	0.9545	0.37448	SAOUHSC_01807	923	77	0	2	0	1	1.5	0.282484
SAOUHSC_01808	944	78	36	6	126	2	0.3333	0.5	SAOUHSC_01808	944	78	45	5	95	1	0.5258	0.125661	SAOUHSC_01808	944	78	308	27	287	50	0.9941	0.39361	SAOUHSC_01808	944	78	70	17	95	1	0.9072	0.265229
SAOUHSC_01809	857	69	3	0	2	0	1.3333	0.327352	SAOUHSC_01809	857	69	0	1	0	1	1	0.5	SAOUHSC_01809	857	69	1	1	1	1	1	0.5	SAOUHSC_01809	857	69	1	0	0	1	1	0.5
SAOUHSC_01810	1229	118	3198	17	8141	20	0.394	0.261053	SAOUHSC_01810	1229	118	5203	17	6979	12	0.7467	0.422634	SAOUHSC_01810	1229	118	9436	116	6084	121	1.5393	0.481514	SAOUHSC_01810	1229	118	29649	17	6979	12	4.243	0.393618
SAOUHSC_01811	3197	293	2	9	2	15	0.6667	0.102466	SAOUHSC_01811	3197	293	5	18	2	14	1.4118	0.380429	SAOUHSC_01811	3197	293	19	15	21	9	1.129	0.156109	SAOUHSC_01811	3197	293	2	16	2	14	1.1176	0.380626
SAOUHSC_01812	941	78	50	17	73	22	0.7083	0.0152514	SAOUHSC_01812	941	78	30	2	25	18	0.75	0.299799	SAOUHSC_01812	941	78	255	207	379	410	0.5861	0.361621	SAOUHSC_01812	941	78	20	3	25	18	0.5455	0.217155
SAOUHSC_01813	1298	128	1231	2311	2196	4609	0.5206	0.222651	SAOUHSC_01813	1298	128	1330	2350	1712	3326	0.7305	0.138182	SAOUHSC_01813	1298	128	3935	4202	3008	3749	1.2042	0.492364	SAOUHSC_01813	1298	128	550	577	1712	3326	0.2239	0.0432455
SAOUHSC_01814	413	38	91	1	90	0	1.022	0.5	SAOUHSC_01814	413	38	172	1	46	0	3.7021	0.346158	SAOUHSC_01814	413	38	114	5	135	0	0.8824	0.496735	SAOUHSC_01814	413	38	43	0	46	0	0.9362	0.331677
SAOUHSC_01815	689	52	28	8	35	33	0.5362	0.381879	SAOUHSC_01815	689	52	24	17	18	18	1.1351	0.106911	SAOUHSC_01815	689	52	98	77	106	102	0.8421	0.371443	SAOUHSC_01815	689	52	30	10	18	18	1.1081	0.400283
SAOUHSC_01816	1055	93	334	93	444	137	0.7354	0.275586	SAOUHSC_01816	1055	93	361	109	294	154	1.049	0.489557	SAOUHSC_01816	1055	93	680	361	575	307	1.1801	0.430865	SAOUHSC_01816	1055	93	135	26	294	154	0.3608	0.244869
SAOUHSC_01818	1118	106	235	264	174	357	0.9398	0.119398	SAOUHSC_01818	1118	106	198	367	159	331	1.1527	0.152356	SAOUHSC_01818	1118	106	390	693	429	569	1.0851	0.454861	SAOUHSC_01818	1118	106	90	159	159	331	0.5092	0.108294
SAOUHSC_01819	500	40	46	4	91	23	0.4435	0.366051	SAOUHSC_01819	500	40	6	3	122	12	0.0741	0.464269	SAOUHSC_01819	500	40	99	30	93	16	1.1818	0.488941	SAOUHSC_01819	500	40	19	5	122	12	0.1852	0.358756
SAOUHSC_01820	1202	105	1	0	1	1	0.6667	0.282315	SAOUHSC_01820	1202	105	4	3	3	0	2	0.155562	SAOUHSC_01820	1202	105	3	3	2	0	2.3333	0.203176	SAOUHSC_01820	1202	105	0	6	3	0	1.75	0.49844
SAOUHSC_01821	947	81	259	411	363	735	0.6106	0.160749	SAOUHSC_01821	947	81	193	604	240	630	0.9162	0.305383	SAOUHSC_01821	947	81	443	690	331	511	1.3452	0.469641	SAOUHSC_01821	947	81	165	217	240	630	0.4397	0.139232
SAOUHSC_01822	494	40	262	32	445	42	0.6045	0.475171	SAOUHSC_01822	494	40	230	43	258	51	0.8839	0.223859	SAOUHSC_01822	494	40	589	172	513	101	1.239	0.257426	SAOUHSC_01822	494	40	163	18	258	51	0.5871	0.475197
SAOUHSC_01823	770	88	199	458	238	490	0.9026	0.358412	SAOUHSC_01823	770	88	176	426	177	401	1.0415	0.430216	SAOUHSC_01823	770	88	456	408	354	326	1.2702	0.398002	SAOUHSC_01823	770	88	141	354	177	401	0.8566	0.356528
SAOUHSC_01824	1223	110	67	21	124	49	0.5115	0.221311	SAOUHSC_01824	1223	110	38	51	31	15	1.9149	0.415711	SAOUHSC_01824	1223	110	329	174	488	252	0.6802	0.219784	SAOUHSC_01824	1223	110	19	11	31	15	0.6596	0.0668874
SAOUHSC_01825	1148	118	105	273	75	179	1.4863	0.126607	SAOUHSC_01825	1148	118	97	505	55	145	3	0.24325	SAOUHSC_01825	1148	118	260	309	548	666	0.4691	0.120294	SAOUHSC_01825	1148	118	37	63	55	145	0.5025	0.126982
SAOUHSC_01826	140	19	41	233	20	149	1.6176	0.365989	SAOUHSC_01826	140	19	33	259	26	119	2.0068	0.359034	SAOUHSC_01826	140	19	51	97	32	64	1.5361	0.417941	SAOUHSC_01826	140	19	13	59	26	119	0.5	0.387068
SAOUHSC_01827	1694	150	1	0	3	2	0.3333	0.0506603	SAOUHSC_01827	1694	150	2	4	2	2	1.4	0.262323	SAOUHSC_01827	1694	150	8	6	33	18	0.2885	0.303608	SAOUHSC_01827	1694	150	1	0	2	2	0.4	0.0893696
SAOUHSC_01828	464	34	86	15	79	73	0.6667	0.285636	SAOUHSC_01828	464	34	52	50	52	71	0.8306	0.184728	SAOUHSC_01828	464	34	115	80	73	92	1.1807	0.483551	SAOUHSC_01828	464	34	42	37	52	71	0.6452	0.480253
SAOUHSC_01829	602	50	0	2	0	3	0.75	0.5	SAOUHSC_01829	602	50	1	1	0	3	0.75	0.49799	SAOUHSC_01829	602	50	1	3	0	3	1.25	0.330645	SAOUHSC_01829	602	50	0	1	0	3	0.5	0.28087
SAOUHSC_01830	743	66	371	314	225	377	1.1376	0.202052	SAOUHSC_01830	743	66	387	336	164	372	1.3482	0.365512	SAOUHSC_01830	743	66	446	779	422	586	1.2151	0.466142	SAOUHSC_01830	743	66	194	128	164	372	0.6015	0.263507
SAOUHSC_01831	446	30	19	4	6	5	2	0.369443	SAOUHSC_01831	446	30	9	0	10	6	0.5882	0.0923405	SAOUHSC_01831	446	30	38	14	44	22	0.791	0.490018	SAOUHSC_01831	446	30	0	0	10	6	0.0588	0.0218533
SAOUHSC_01832	1160	106	54	131	130	216	0.536	0.139701	SAOUHSC_01832	1160	106	97	126	142	205	0.6437	0.125866	SAOUHSC_01832	1160	106	268	429	254	308	1.2398	0.257377	SAOUHSC_01832	1160	106	117	143	142	205	0.75	0.358141
SAOUHSC_01833	1604	143	183	109	349	54	0.7252	0.257453	SAOUHSC_01833	1604	143	218	144	262	44	1.1824	0.377155	SAOUHSC_01833	1604	143	760	351	455	272	1.5275	0.372459	SAOUHSC_01833	1604	143	88	27	262	44	0.3779	0.133356
SAOUHSC_01835	1130	112	198	442	409	610	0.6284	0.206688	SAOUHSC_01835	1130	112	274	578	347	440	1.0825	0.374889	SAOUHSC_01835	1130	112	496	690	455	613	1.1104	0.374924	SAOUHSC_01835	1130	112	159	322	347	440	0.6117	0.279914
SAOUHSC_01836	1466	144	3	824	41	624	1.2432	0.123634	SAOUHSC_01836	1466	144	3	887	26	489	1.7267	0.341694	SAOUHSC_01836	1466	144	23	764	39	741	1.009	0.403141	SAOUHSC_01836	1466	144	3	281	26	489	0.5523	0.487809
SAOUHSC_01837	617	64	0	0	0	0	1		SAOUHSC_01837	617	64	1	0	0	0	2	0.160553	SAOUHSC_01837	617	64	0	0	0	0	1		SAOUHSC_01837	617	64	0	1	0	0	2	0.160553
SAOUHSC_01838	1274	111	17	81	88	146	0.4213	0.239812	SAOUHSC_01838	1274	111	69	94	40	132	0.948	0.40077	SAOUHSC_01838	1274	111	106	367	94	274	1.2846	0.472568	SAOUHSC_01838	1274	111	10	69	40	132	0.4624	0.248332
SAOUHSC_01839	1262	111	1	1	0	0	3	0.0788832	SAOUHSC_01839	1262	111	0	0	0	2	0.3333	0.0788832	SAOUHSC_01839	1262	111	1	3	0	1	2.5	0.157009	SAOUHSC_01839	1262	111	1	1	0	2	1	0.5
SAOUHSC_01840	905	94	354	824	340	590	1.2664	0.110961	SAOUHSC_01840	905	94	240	900	370	557	1.2295	0.136806	SAOUHSC_01840	905	94	621	635	467	449	1.3708	0.379722	SAOUHSC_01840	905	94	151	158	370	557	0.3341	0.0116875
SAOUHSC_01843	2687	225	224	530	342	547	0.8483	0.0308147	SAOUHSC_01843	2687	225	372	621	252	402	1.5176	0.0978796	SAOUHSC_01843	2687	225	840	999	720	865	1.1602	0.309627	SAOUHSC_01843	2687	225	122	280	252	402	0.6153	0.0502692
SAOUHSC_01845	1667	138	293	298	131	481	0.9657	0.197771	SAOUHSC_01845	1667	138	481	323	119	374	1.6296	0.268733	SAOUHSC_01845	1667	138	380	572	259	358	1.5421	0.386178	SAOUHSC_01845	1667	138	180	229	119	374	0.83	0.49652
SAOUHSC_01846	1706	144	205	382	216	679	0.6562	0.196597	SAOUHSC_01846	1706	144	234	806	131	616	1.3917	0.163272	SAOUHSC_01846	1706	144	534	1074	405	1028	1.122	0.49644	SAOUHSC_01846	1706	144	97	311	131	616	0.5468	0.097618
SAOUHSC_01847	632	52	147	322	74	379	1.0352	0.495027	SAOUHSC_01847	632	52	134	396	52	310	1.4628	0.424992	SAOUHSC_01847	632	52	157	411	181	366	1.0383	0.496368	SAOUHSC_01847	632	52	69	134	52	310	0.562	0.396705
SAOUHSC_01849	1169	113	447	544	709	658	0.7251	0.0988867	SAOUHSC_01849	1169	113	498	648	560	503	1.078	0.214851	SAOUHSC_01849	1169	113	876	863	747	801	1.1233	0.252409	SAOUHSC_01849	1169	113	363	273	560	503	0.5987	0.226253
SAOUHSC_01850	989	96	4	1	2	1	1.5	0.129038	SAOUHSC_01850	989	96	1	1	2	1	0.75	0.327356	SAOUHSC_01850	989	96	2	1	2	7	0.4	0.229934	SAOUHSC_01850	989	96	3	1	2	1	1.25	0.498292
SAOUHSC_01852	1091	99	17	14	9	49	0.5424	0.495281	SAOUHSC_01852	1091	99	13	17	1	46	0.6458	0.499356	SAOUHSC_01852	1091	99	56	21	108	71	0.4333	0.00422805	SAOUHSC_01852	1091	99	3	11	1	46	0.3125	0.368159
SAOUHSC_01854	1517	94	48	106	41	64	1.4623	0.0836835	SAOUHSC_01854	1517	94	47	112	23	88	1.4286	0.496537	SAOUHSC_01854	1517	94	132	192	95	127	1.4574	0.336979	SAOUHSC_01854	1517	94	19	46	23	88	0.5893	0.180928
SAOUHSC_01855	491	47	263	0	105	0	2.4906	0.127142	SAOUHSC_01855	491	47	355	1	52	0	6.7358	0.32736	SAOUHSC_01855	491	47	318	14	438	9	0.7433	0.5	SAOUHSC_01855	491	47	362	1	52	0	6.8679	0.32736
SAOUHSC_01856	1313	124	7	4	3	7	1.0909	0.5	SAOUHSC_01856	1313	124	4	3	9	1	0.7273	0.381742	SAOUHSC_01856	1313	124	27	1	21	2	1.2083	0.240187	SAOUHSC_01856	1313	124	3	2	9	1	0.5455	0.497947
SAOUHSC_01857	3824	285	234	904	16	522	2.1132	0.220147	SAOUHSC_01857	3824	285	658	2778	9	508	6.6351	0.480842	SAOUHSC_01857	3824	285	186	667	344	682	0.8315	0.225671	SAOUHSC_01857	3824	285	657	3944	9	508	8.8842	0.145047
SAOUHSC_01858	596	56	77	6	4	26	2.7097	0.101929	SAOUHSC_01858	596	56	290	22	1	7	34.7778	0.00501351	SAOUHSC_01858	596	56	22	75	32	67	0.98	0.311545	SAOUHSC_01858	596	56	139	0	1	7	15.5556	0.124515
SAOUHSC_01859	857	85	3	0	0	0	4	0.0414789	SAOUHSC_01859	857	85	0	0	1	1	0.3333	0.0789546	SAOUHSC_01859	857	85	0	1	1	5	0.2857	0.280695	SAOUHSC_01859	857	85	0	1	1	1	0.6667	0.282424
SAOUHSC_01860	311	28	6	6	29	6	0.3611	0.219025	SAOUHSC_01860	311	28	7	3	10	5	0.6875	0.327361	SAOUHSC_01860	311	28	72	98	57	94	1.125	0.384108	SAOUHSC_01860	311	28	11	0	10	5	0.75	0.164189
SAOUHSC_01861	1076	104	428	118	416	197	0.8909	0.315079	SAOUHSC_01861	1076	104	397	83	287	108	1.2146	0.461368	SAOUHSC_01861	1076	104	760	589	796	846	0.8217	0.336688	SAOUHSC_01861	1076	104	280	11	287	108	0.7374	0.0263472
SAOUHSC_01863	311	38	1	0	2	4	0.2857	0.277989	SAOUHSC_01863	311	38	5	1	12	1	0.5	0.494301	SAOUHSC_01863	311	38	38	36	40	35	0.9868	0.201229	SAOUHSC_01863	311	38	21	0	12	1	1.5714	0.217403
SAOUHSC_01864	842	74	336	343	428	433	0.7889	0.394345	SAOUHSC_01864	842	74	369	365	363	415	0.9435	0.291785	SAOUHSC_01864	842	74	667	389	543	317	1.2276	0.196013	SAOUHSC_01864	842	74	230	249	363	415	0.6162	0.409559
SAOUHSC_01865	644	56	85	85	95	125	0.7738	0.393098	SAOUHSC_01865	644	56	109	86	104	71	1.1136	0.3012	SAOUHSC_01865	644	56	254	278	240	165	1.3128	0.395574	SAOUHSC_01865	644	56	53	37	104	71	0.517	0.284304
SAOUHSC_01866	725	64	1	2	2	1	1	0.331178	SAOUHSC_01866	725	64	1	4	5	0	1	0.129345	SAOUHSC_01866	725	64	2	1	5	1	0.5714	0.335064	SAOUHSC_01866	725	64	0	0	5	0	0.1667	0.0790562
SAOUHSC_01867	848	83	170	355	163	308	1.1144	0.301058	SAOUHSC_01867	848	83	213	296	133	304	1.1644	0.261766	SAOUHSC_01867	848	83	436	614	340	520	1.2207	0.351973	SAOUHSC_01867	848	83	88	186	133	304	0.6279	0.458948
SAOUHSC_01868	1409	119	656	1221	1550	3441	0.3762	0.0720141	SAOUHSC_01868	1409	119	972	1674	1115	2387	0.7556	0.0846902	SAOUHSC_01868	1409	119	1778	1943	1406	1723	1.1891	0.370499	SAOUHSC_01868	1409	119	167	406	1115	2387	0.1639	0.0217278
SAOUHSC_01869	422	45	14	213	19	226	0.9268	0.400934	SAOUHSC_01869	422	45	2	200	12	164	1.1469	0.20362	SAOUHSC_01869	422	45	22	273	39	227	1.1086	0.483457	SAOUHSC_01869	422	45	0	50	12	164	0.2881	0.117482
SAOUHSC_01870	695	68	214	113	233	186	0.781	0.248049	SAOUHSC_01870	695	68	332	122	188	184	1.2198	0.292759	SAOUHSC_01870	695	68	328	480	312	361	1.2003	0.445931	SAOUHSC_01870	695	68	47	73	188	184	0.3244	0.267572
SAOUHSC_01871	1661	204	1	4	3	3	0.8571	0.381084	SAOUHSC_01871	1661	204	2	4	4	0	1.4	0.239614	SAOUHSC_01871	1661	204	5	8	6	4	1.2727	0.49597	SAOUHSC_01871	1661	204	2	2	4	0	1	0.353937
SAOUHSC_01872	1268	109	65	46	77	114	0.5833	0.245608	SAOUHSC_01872	1268	109	41	91	59	97	0.8471	0.170968	SAOUHSC_01872	1268	109	260	222	238	297	0.9011	0.320631	SAOUHSC_01872	1268	109	20	69	59	97	0.5732	0.122186
SAOUHSC_01873	6560	511	1062	2085	1407	2336	0.8408	0.00669219	SAOUHSC_01873	6560	511	1185	2474	1127	1772	1.2621	0.0827268	SAOUHSC_01873	6560	511	1859	3502	1570	2916	1.195	0.377135	SAOUHSC_01873	6560	511	746	844	1127	1772	0.5486	0.00829499
SAOUHSC_01874	311	29	0	0	0	1	0.5	0.162863	SAOUHSC_01874	311	29	0	1	0	0	2	0.162863	SAOUHSC_01874	311	29	42	9	24	25	1.04	0.241806	SAOUHSC_01874	311	29	2	0	0	0	3	0.162863
SAOUHSC_01875	2417	211	1	2	4	2	0.5714	0.238313	SAOUHSC_01875	2417	211	3	2	4	4	0.6667	0.201191	SAOUHSC_01875	2417	211	11	3	22	5	0.5357	0.400545	SAOUHSC_01875	2417	211	1	2	4	4	0.4444	0.0647774
SAOUHSC_01876	1181	116	865	352	642	313	1.2741	0.498487	SAOUHSC_01876	1181	116	1099	495	550	266	1.9523	0.0997558	SAOUHSC_01876	1181	116	952	693	699	671	1.2006	0.449373	SAOUHSC_01876	1181	116	495	234	550	266	0.8935	0.186633
SAOUHSC_01877	953	76	261	983	407	1282	0.7367	0.341699	SAOUHSC_01877	953	76	219	1235	362	1188	0.9381	0.303787	SAOUHSC_01877	953	76	615	1049	421	907	1.2528	0.3328	SAOUHSC_01877	953	76	154	453	362	1188	0.392	0.353598
SAOUHSC_01878	563	49	736	126	699	261	0.898	0.276845	SAOUHSC_01878	563	49	1110	143	575	241	1.5349	0.352016	SAOUHSC_01878	563	49	749	417	535	345	1.3246	0.467231	SAOUHSC_01878	563	49	278	81	575	241	0.4406	0.141882
SAOUHSC_01879	401	32	163	0	58	0	2.7797	0.332502	SAOUHSC_01879	401	32	182	2	30	0	5.9677	0.3248	SAOUHSC_01879	401	32	26	8	31	5	0.9459	0.172563	SAOUHSC_01879	401	32	49	0	30	0	1.6129	0.329925
SAOUHSC_01880	224	19	30	0	13	0	2.2143	0.5	SAOUHSC_01880	224	19	32	0	2	0	11	0.5	SAOUHSC_01880	224	19	12	0	23	0	0.5417	0.5	SAOUHSC_01880	224	19	11	0	2	0	4	0.274099
SAOUHSC_01881	491	49	0	23	14	17	0.75	0.207713	SAOUHSC_01881	491	49	1	14	16	5	0.7273	0.352002	SAOUHSC_01881	491	49	41	139	58	345	0.448	0.489209	SAOUHSC_01881	491	49	2	112	16	5	5.2273	0.357834
SAOUHSC_01882	827	75	13	42	7	3	5.0909	0.426594	SAOUHSC_01882	827	75	36	43	2	18	3.8095	0.173011	SAOUHSC_01882	827	75	87	87	82	178	0.6705	0.315038	SAOUHSC_01882	827	75	4	4	2	18	0.4286	0.373698
SAOUHSC_01884	1001	95	169	304	335	304	0.7406	0.428709	SAOUHSC_01884	1001	95	238	325	331	210	1.0406	0.402839	SAOUHSC_01884	1001	95	616	707	554	665	1.0852	0.370542	SAOUHSC_01884	1001	95	201	147	331	210	0.6439	0.176045
SAOUHSC_01886	464	40	186	14	202	36	0.841	0.49351	SAOUHSC_01886	464	40	244	4	104	48	1.6275	0.102243	SAOUHSC_01886	464	40	207	34	195	33	1.0568	0.379444	SAOUHSC_01886	464	40	99	4	104	48	0.6797	0.274979
SAOUHSC_01887	1181	104	154	37	274	53	0.5854	0.348804	SAOUHSC_01887	1181	104	200	29	220	32	0.9091	0.40603	SAOUHSC_01887	1181	104	391	201	305	184	1.2102	0.4422	SAOUHSC_01887	1181	104	74	16	220	32	0.3597	0.497231
SAOUHSC_01888	632	56	2	156	4	173	0.8933	0.0803316	SAOUHSC_01888	632	56	1	157	10	125	1.1691	0.191416	SAOUHSC_01888	632	56	54	155	38	147	1.129	0.491307	SAOUHSC_01888	632	56	0	32	10	125	0.2426	0.111605
SAOUHSC_01889	1004	81	112	508	83	508	1.049	0.479937	SAOUHSC_01889	1004	81	78	553	96	388	1.3031	0.213471	SAOUHSC_01889	1004	81	320	573	341	488	1.0771	0.395268	SAOUHSC_01889	1004	81	50	199	96	388	0.5155	0.110004
SAOUHSC_01890	1502	146	318	652	443	1305	0.5552	0.126383	SAOUHSC_01890	1502	146	359	605	429	984	0.6825	0.186993	SAOUHSC_01890	1502	146	973	1624	841	1405	1.1562	0.155415	SAOUHSC_01890	1502	146	328	525	429	984	0.604	0.0547354
SAOUHSC_01893	1292	153	201	725	197	918	0.8306	0.06849	SAOUHSC_01893	1292	153	193	943	234	776	1.1246	0.172637	SAOUHSC_01893	1292	153	400	1018	332	731	1.3336	0.429665	SAOUHSC_01893	1292	153	108	309	234	776	0.4135	0.0587886
SAOUHSC_01894	395	32	138	26	99	34	1.2313	0.211252	SAOUHSC_01894	395	32	320	16	63	35	3.404	0.0794973	SAOUHSC_01894	395	32	225	92	228	129	0.8883	0.471139	SAOUHSC_01894	395	32	100	37	63	35	1.3939	0.261066
SAOUHSC_01895	854	80	346	19	86	0	4.2069	0.0389577	SAOUHSC_01895	854	80	466	64	72	0	7.274	0.0692406	SAOUHSC_01895	854	80	218	7	282	10	0.7713	0.177126	SAOUHSC_01895	854	80	886	47	72	0	12.7945	0.0676442
SAOUHSC_01896	224	22	6	0	62	5	0.1029	0.0383952	SAOUHSC_01896	224	22	9	0	69	18	0.1136	0.109873	SAOUHSC_01896	224	22	117	26	113	30	1	0.324743	SAOUHSC_01896	224	22	16	0	69	18	0.1932	0.116703
SAOUHSC_01897	470	48	232	133	111	399	0.7162	0.0612304	SAOUHSC_01897	470	48	245	143	79	345	0.9153	0.419913	SAOUHSC_01897	470	48	236	299	228	207	1.2294	0.404291	SAOUHSC_01897	470	48	47	30	79	345	0.1835	0.231264
SAOUHSC_01898	443	41	127	45	113	11	1.384	0.138104	SAOUHSC_01898	443	41	61	52	117	30	0.7703	0.050576	SAOUHSC_01898	443	41	309	9	291	25	1.0063	0.359592	SAOUHSC_01898	443	41	50	6	117	30	0.3851	0.0269659
SAOUHSC_01899	443	51	84	45	216	199	0.3125	0.13228	SAOUHSC_01899	443	51	80	72	106	203	0.4935	0.0328323	SAOUHSC_01899	443	51	473	289	377	173	1.3848	0.493441	SAOUHSC_01899	443	51	76	96	106	203	0.5581	0.164859
SAOUHSC_01900	635	76	49	310	64	339	0.8911	0.0843872	SAOUHSC_01900	635	76	45	341	43	402	0.8677	0.337234	SAOUHSC_01900	635	76	136	514	130	303	1.5	0.40804	SAOUHSC_01900	635	76	60	113	43	402	0.3901	0.247285
SAOUHSC_01901	713	62	34	205	107	366	0.5063	0.266155	SAOUHSC_01901	713	62	44	290	66	239	1.0948	0.184754	SAOUHSC_01901	713	62	143	276	169	301	0.8917	0.291431	SAOUHSC_01901	713	62	44	142	66	239	0.6111	0.479243
SAOUHSC_01902	302	35	5	5	48	18	0.1642	0.0534408	SAOUHSC_01902	302	35	7	0	45	7	0.1509	0.00485949	SAOUHSC_01902	302	35	86	21	142	25	0.6429	0.482166	SAOUHSC_01902	302	35	1	0	45	7	0.0377	0.00418095
SAOUHSC_01903	365	37	18	51	58	89	0.473	0.0713245	SAOUHSC_01903	365	37	4	22	2	32	0.7714	0.250052	SAOUHSC_01903	365	37	41	80	313	403	0.1702	0.26775	SAOUHSC_01903	365	37	11	1	2	32	0.3714	0.498048
SAOUHSC_01904	353	37	2	0	7	1	0.3333	0.201504	SAOUHSC_01904	353	37	2	0	0	0	3	0.0793496	SAOUHSC_01904	353	37	3	18	106	97	0.1078	0.0329489	SAOUHSC_01904	353	37	1	0	0	0	2	0.161947
SAOUHSC_01905	824	75	1	4	1	2	1.5	0.5	SAOUHSC_01905	824	75	2	0	2	3	0.5	0.325193	SAOUHSC_01905	824	75	4	11	1	13	1.0667	0.351768	SAOUHSC_01905	824	75	0	0	2	3	0.1667	0.0414598
SAOUHSC_01906	608	61	7	5	20	14	0.3714	0.34866	SAOUHSC_01906	608	61	1	1	16	19	0.0833	0.319395	SAOUHSC_01906	608	61	25	34	29	18	1.25	0.494549	SAOUHSC_01906	608	61	1	0	16	19	0.0556	0.155188
SAOUHSC_01907	833	65	81	385	137	417	0.8414	0.0399789	SAOUHSC_01907	833	65	62	589	79	365	1.4652	0.333535	SAOUHSC_01907	833	65	230	433	200	396	1.1122	0.459952	SAOUHSC_01907	833	65	48	188	79	365	0.5326	0.245396
SAOUHSC_01908	908	79	3	0	0	1	2	0.281232	SAOUHSC_01908	908	79	8	11	0	1	10	0.0490809	SAOUHSC_01908	908	79	5	4	15	23	0.2564	0.185633	SAOUHSC_01908	908	79	5	21	0	1	13.5	0.0277345
SAOUHSC_01909	1193	86	2	0	3	0	0.75	0.498835	SAOUHSC_01909	1193	86	9	0	0	0	10	0.0789519	SAOUHSC_01909	1193	86	48	6	42	2	1.2222	0.331163	SAOUHSC_01909	1193	86	14	0	0	0	15	0.041482
SAOUHSC_01910	1592	127	177	233	337	549	0.4634	0.0570206	SAOUHSC_01910	1592	127	338	371	310	400	0.9986	0.420877	SAOUHSC_01910	1592	127	613	714	481	532	1.3097	0.288789	SAOUHSC_01910	1592	127	131	189	310	400	0.4515	0.347217
SAOUHSC_01911	485	52	150	11	27	62	1.8	0.18643	SAOUHSC_01911	485	52	129	50	31	32	2.8125	0.387605	SAOUHSC_01911	485	52	43	121	41	84	1.3095	0.214358	SAOUHSC_01911	485	52	7	14	31	32	0.3438	0.258001
SAOUHSC_01912	746	54	5	10	51	66	0.1356	0.0942427	SAOUHSC_01912	746	54	2	13	58	61	0.1333	0.0130533	SAOUHSC_01912	746	54	158	198	149	139	1.2353	0.447844	SAOUHSC_01912	746	54	20	20	58	61	0.3417	0.37616
SAOUHSC_01913	473	42	59	21	12	18	2.6129	0.423095	SAOUHSC_01913	473	42	34	25	11	19	1.9355	0.300759	SAOUHSC_01913	473	42	50	48	93	83	0.5593	0.115027	SAOUHSC_01913	473	42	13	3	11	19	0.5484	0.0995365
SAOUHSC_01914	257	16	8	17	9	13	1.1304	0.348451	SAOUHSC_01914	257	16	1	28	17	11	1.0345	0.5	SAOUHSC_01914	257	16	74	54	88	41	0.9923	0.387245	SAOUHSC_01914	257	16	25	3	17	11	1	0.5
SAOUHSC_01915	1001	74	14	0	7	0	1.875	0.328459	SAOUHSC_01915	1001	74	34	2	1	0	18.5	0.0883799	SAOUHSC_01915	1001	74	15	2	52	37	0.2	0.0195063	SAOUHSC_01915	1001	74	0	1	1	0	1	0.5
SAOUHSC_01916	1478	120	1	93	0	115	0.819	0.355381	SAOUHSC_01916	1478	120	0	103	1	85	1.1954	0.499408	SAOUHSC_01916	1478	120	1	174	26	130	1.121	0.02496	SAOUHSC_01916	1478	120	0	58	1	85	0.6782	0.372088
SAOUHSC_01917	455	52	64	282	131	438	0.6088	0.4973	SAOUHSC_01917	455	52	70	340	145	299	0.9236	0.20096	SAOUHSC_01917	455	52	348	704	235	560	1.3229	0.357581	SAOUHSC_01917	455	52	69	199	145	299	0.6045	0.262881
SAOUHSC_01918	650	48	154	908	240	879	0.9491	0.397437	SAOUHSC_01918	650	48	212	937	223	715	1.2247	0.409401	SAOUHSC_01918	650	48	415	703	432	518	1.1767	0.349493	SAOUHSC_01918	650	48	303	366	223	715	0.7135	0.257047
SAOUHSC_01919	995	81	230	227	330	442	0.5925	0.347579	SAOUHSC_01919	995	81	300	272	369	323	0.8268	0.280738	SAOUHSC_01919	995	81	432	598	339	358	1.4771	0.403827	SAOUHSC_01919	995	81	119	138	369	323	0.3723	0.388394
SAOUHSC_01920	626	47	54	117	61	85	1.1701	0.314513	SAOUHSC_01920	626	47	47	149	46	42	2.2135	0.188124	SAOUHSC_01920	626	47	211	184	154	190	1.1478	0.374198	SAOUHSC_01920	626	47	32	60	46	42	1.0449	0.0666562
SAOUHSC_01921	344	30	261	77	282	258	0.6266	0.108692	SAOUHSC_01921	344	30	300	25	200	127	0.9939	0.369397	SAOUHSC_01921	344	30	354	301	340	272	1.0701	0.432426	SAOUHSC_01921	344	30	100	493	200	127	1.811	0.412649
SAOUHSC_01922	551	59	39	93	110	112	0.5964	0.16872	SAOUHSC_01922	551	59	69	142	98	85	1.1522	0.247285	SAOUHSC_01922	551	59	254	260	280	294	0.8957	0.488774	SAOUHSC_01922	551	59	87	65	98	85	0.8315	0.240313
SAOUHSC_01923	641	79	428	474	301	416	1.2577	0.098494	SAOUHSC_01923	641	79	627	496	218	309	2.1288	0.19706	SAOUHSC_01923	641	79	553	383	469	443	1.0263	0.437738	SAOUHSC_01923	641	79	223	222	218	309	0.8447	0.209665
SAOUHSC_01924	185	12	44	0	63	4	0.6618	0.327364	SAOUHSC_01924	185	12	75	0	49	0	1.52	0.5	SAOUHSC_01924	185	12	53	22	49	1	1.4902	0.5	SAOUHSC_01924	185	12	35	0	49	0	0.72	0.5
SAOUHSC_01925	176	25	3	0	5	4	0.4	0.0898521	SAOUHSC_01925	176	25	2	0	6	4	0.2727	0.113512	SAOUHSC_01925	176	25	12	16	39	16	0.5179	0.150152	SAOUHSC_01925	176	25	8	0	6	4	0.8182	0.0521202
SAOUHSC_01926	383	42	30	153	49	233	0.6502	0.338181	SAOUHSC_01926	383	42	10	182	22	183	0.9369	0.23533	SAOUHSC_01926	383	42	144	225	120	293	0.8937	0.441149	SAOUHSC_01926	383	42	9	88	22	183	0.4757	0.231628
SAOUHSC_01928	143	17	17	2	42	2	0.4444	0.337197	SAOUHSC_01928	143	17	14	0	27	20	0.3125	0.27318	SAOUHSC_01928	143	17	38	69	25	85	0.973	0.475876	SAOUHSC_01928	143	17	2	0	27	20	0.0625	0.27318
SAOUHSC_01930	359	44	12	24	34	48	0.4458	0.495266	SAOUHSC_01930	359	44	22	38	22	30	1.1509	0.379506	SAOUHSC_01930	359	44	54	148	47	123	1.1871	0.356778	SAOUHSC_01930	359	44	10	30	22	30	0.7736	0.155868
SAOUHSC_01931	4112	526	793	680	866	740	0.9172	0.0147872	SAOUHSC_01931	4112	526	993	736	809	709	1.1389	0.0474072	SAOUHSC_01931	4112	526	1841	1337	1465	1316	1.1427	0.4663	SAOUHSC_01931	4112	526	533	369	809	709	0.5945	0.0010468
SAOUHSC_01932	1199	116	175	7	187	21	0.8756	0.277473	SAOUHSC_01932	1199	116	200	9	179	28	1.0096	0.295941	SAOUHSC_01932	1199	116	477	164	337	109	1.4362	0.449175	SAOUHSC_01932	1199	116	266	16	179	28	1.3606	0.282748
SAOUHSC_01933	1739	126	350	161	502	355	0.5967	0.0922715	SAOUHSC_01933	1739	126	413	180	319	268	1.0102	0.363839	SAOUHSC_01933	1739	126	809	721	543	622	1.313	0.354337	SAOUHSC_01933	1739	126	411	171	319	268	0.9915	0.364631
SAOUHSC_01935	719	69	68	63	118	255	0.3529	0.210613	SAOUHSC_01935	719	69	101	133	148	179	0.7165	0.121083	SAOUHSC_01935	719	69	271	283	297	225	1.0612	0.42111	SAOUHSC_01935	719	69	34	113	148	179	0.4512	0.197525
SAOUHSC_01936	716	59	82	127	145	239	0.5455	0.323437	SAOUHSC_01936	716	59	212	273	108	209	1.5283	0.352688	SAOUHSC_01936	716	59	580	598	342	590	1.2637	0.342495	SAOUHSC_01936	716	59	109	217	108	209	1.0283	0.42505
SAOUHSC_01938	719	66	227	336	351	280	0.8924	0.11055	SAOUHSC_01938	719	66	314	286	287	226	1.1693	0.215094	SAOUHSC_01938	719	66	534	346	480	303	1.1237	0.379946	SAOUHSC_01938	719	66	163	113	287	226	0.5389	0.071913
SAOUHSC_01939	719	59	95	34	228	51	0.4643	0.472119	SAOUHSC_01939	719	59	154	29	174	36	0.872	0.270773	SAOUHSC_01939	719	59	274	194	273	165	1.0683	0.5	SAOUHSC_01939	719	59	36	16	174	36	0.2512	0.123043
SAOUHSC_01941	722	68	9	101	35	119	0.7161	0.0322864	SAOUHSC_01941	722	68	12	125	14	124	0.9928	0.106445	SAOUHSC_01941	722	68	133	238	132	225	1.0391	0.265311	SAOUHSC_01941	722	68	21	61	14	124	0.5971	0.0734602
SAOUHSC_01942	707	62	12	105	29	109	0.8489	0.287106	SAOUHSC_01942	707	62	16	104	46	79	0.9603	0.355599	SAOUHSC_01942	707	62	69	108	97	105	0.8768	0.156409	SAOUHSC_01942	707	62	20	60	46	79	0.6429	0.0659954
SAOUHSC_01944	566	58	27	115	74	197	0.5257	0.151256	SAOUHSC_01944	566	58	47	161	38	130	1.2367	0.208997	SAOUHSC_01944	566	58	160	134	101	113	1.3721	0.44115	SAOUHSC_01944	566	58	36	71	38	130	0.6391	0.392391
SAOUHSC_01945	698	94	135	225	272	232	0.7149	0.427913	SAOUHSC_01945	698	94	376	314	200	200	1.7232	0.208395	SAOUHSC_01945	698	94	456	497	298	416	1.3343	0.305189	SAOUHSC_01945	698	94	76	162	200	200	0.596	0.0883837
SAOUHSC_01947	761	96	328	193	378	168	0.9543	0.100135	SAOUHSC_01947	761	96	355	234	378	155	1.1049	0.26994	SAOUHSC_01947	761	96	825	370	641	336	1.2229	0.441204	SAOUHSC_01947	761	96	204	116	378	155	0.6011	0.335292
SAOUHSC_01948	692	68	185	249	381	249	0.6894	0.049878	SAOUHSC_01948	692	68	301	142	258	190	0.9889	0.171057	SAOUHSC_01948	692	68	484	384	391	310	1.2379	0.477189	SAOUHSC_01948	692	68	165	162	258	190	0.7305	0.253336
SAOUHSC_01949	1373	129	68	139	128	308	0.476	0.221753	SAOUHSC_01949	1373	129	65	97	87	200	0.566	0.116209	SAOUHSC_01949	1373	129	348	516	183	489	1.2853	0.33359	SAOUHSC_01949	1373	129	78	94	87	200	0.6007	0.206441
SAOUHSC_01950	518	58	10	111	53	119	0.7052	0.490746	SAOUHSC_01950	518	58	4	112	38	135	0.6724	0.283124	SAOUHSC_01950	518	58	70	174	29	173	1.2069	0.432295	SAOUHSC_01950	518	58	1	35	38	135	0.2126	0.269649
SAOUHSC_01951	1244	120	196	173	201	235	0.8467	0.199618	SAOUHSC_01951	1244	120	177	173	101	188	1.2103	0.433527	SAOUHSC_01951	1244	120	373	364	259	348	1.2138	0.4548	SAOUHSC_01951	1244	120	101	91	101	188	0.6655	0.249226
SAOUHSC_01952	2993	319	354	1666	721	1719	0.8279	0.015326	SAOUHSC_01952	2993	319	409	1756	520	1353	1.1558	0.0633467	SAOUHSC_01952	2993	319	1262	2193	1127	1729	1.2097	0.449948	SAOUHSC_01952	2993	319	292	708	520	1353	0.5342	0.118743
SAOUHSC_01953	143	14	18	0	66	3	0.2714	0.333352	SAOUHSC_01953	143	14	32	2	75	0	0.4605	0.333352	SAOUHSC_01953	143	14	118	60	61	50	1.5982	0.43998	SAOUHSC_01953	143	14	27	0	75	0	0.3684	0.285397
SAOUHSC_01954	983	94	479	279	605	255	0.8815	0.05548	SAOUHSC_01954	983	94	753	193	429	244	1.405	0.372776	SAOUHSC_01954	983	94	1140	390	851	348	1.2758	0.46883	SAOUHSC_01954	983	94	142	196	429	244	0.503	0.329085
SAOUHSC_01955	905	85	87	222	243	426	0.4627	0.0866222	SAOUHSC_01955	905	85	114	223	177	357	0.6318	0.0770032	SAOUHSC_01955	905	85	499	644	382	534	1.2475	0.382645	SAOUHSC_01955	905	85	85	150	177	357	0.4411	0.290326
SAOUHSC_01956	539	66	90	815	208	538	1.2129	0.0741046	SAOUHSC_01956	539	66	107	1101	133	450	2.0702	0.135973	SAOUHSC_01956	539	66	344	820	351	668	1.1422	0.320033	SAOUHSC_01956	539	66	47	313	133	450	0.6182	0.161294
SAOUHSC_01957	788	95	130	210	179	305	0.7031	0.280125	SAOUHSC_01957	788	95	170	275	140	240	1.1706	0.0789834	SAOUHSC_01957	788	95	337	386	290	400	1.0478	0.391047	SAOUHSC_01957	788	95	97	144	140	240	0.6352	0.104819
SAOUHSC_01958	554	49	40	640	67	427	1.3758	0.498942	SAOUHSC_01958	554	49	35	808	65	329	2.1367	0.228725	SAOUHSC_01958	554	49	116	373	103	355	1.0675	0.325512	SAOUHSC_01958	554	49	40	174	65	329	0.5443	0.206236
SAOUHSC_01960	1400	127	24	48	36	44	0.9012	0.399919	SAOUHSC_01960	1400	127	37	53	31	52	1.0833	0.395005	SAOUHSC_01960	1400	127	28	44	30	44	0.9733	0.104308	SAOUHSC_01960	1400	127	29	31	31	52	0.7262	0.182065
SAOUHSC_01961	923	94	1	1	0	2	1	0.5	SAOUHSC_01961	923	94	2	1	0	0	4	0.0414938	SAOUHSC_01961	923	94	1	2	5	8	0.2857	0.144201	SAOUHSC_01961	923	94	1	1	0	0	3	0.0789254
SAOUHSC_01962	1037	92	0	4	4	2	0.7143	0.159084	SAOUHSC_01962	1037	92	4	2	0	3	1.75	0.07864	SAOUHSC_01962	1037	92	0	2	10	5	0.1875	0.0143813	SAOUHSC_01962	1037	92	1	1	0	3	0.75	0.498911
SAOUHSC_01964	503	39	65	174	126	55	1.3187	0.424532	SAOUHSC_01964	503	39	118	221	98	33	2.5758	0.34133	SAOUHSC_01964	503	39	156	143	112	130	1.2346	0.331321	SAOUHSC_01964	503	39	45	18	98	33	0.4848	0.22983
SAOUHSC_01966	1223	142	215	169	166	205	1.0349	0.244893	SAOUHSC_01966	1223	142	520	433	118	110	4.1659	0.295646	SAOUHSC_01966	1223	142	608	508	496	396	1.2508	0.409873	SAOUHSC_01966	1223	142	421	442	118	110	3.7729	0.437881
SAOUHSC_01967	740	66	59	32	78	24	0.8932	0.39766	SAOUHSC_01967	740	66	143	65	41	30	2.9028	0.385957	SAOUHSC_01967	740	66	206	161	186	148	1.0985	0.425564	SAOUHSC_01967	740	66	116	196	41	30	4.3472	0.0608829
SAOUHSC_01968	422	38	0	98	2	91	1.0532	0.211033	SAOUHSC_01968	422	38	0	84	3	108	0.7589	0.355563	SAOUHSC_01968	422	38	17	88	23	70	1.1277	0.403042	SAOUHSC_01968	422	38	1	63	3	108	0.5804	0.323067
SAOUHSC_01969	365	23	26	139	6	59	2.5152	0.373444	SAOUHSC_01969	365	23	13	135	9	41	2.9216	0.327361	SAOUHSC_01969	365	23	59	113	71	148	0.7864	0.170663	SAOUHSC_01969	365	23	30	15	9	41	0.902	0.213695
SAOUHSC_01971	557	77	791	2026	675	1985	1.059	0.124669	SAOUHSC_01971	557	77	1055	3819	807	1853	1.832	0.145397	SAOUHSC_01971	557	77	414	1268	339	781	1.5013	0.333679	SAOUHSC_01971	557	77	174	642	807	1853	0.307	0.0226687
SAOUHSC_01972	962	80	0	238	2	202	1.1659	0.369443	SAOUHSC_01972	962	80	1	438	1	120	3.6066	0.498401	SAOUHSC_01972	962	80	72	294	36	242	1.3154	0.405329	SAOUHSC_01972	962	80	0	56	1	120	0.4672	0.495202
SAOUHSC_01973	941	82	3	1	1	1	1.6667	0.325379	SAOUHSC_01973	941	82	1	1	1	3	0.6	0.325379	SAOUHSC_01973	941	82	0	2	3	2	0.5	0.319422	SAOUHSC_01973	941	82	0	3	1	3	0.8	0.497999
SAOUHSC_01974	2936	245	1643	2267	948	650	2.4459	0.473713	SAOUHSC_01974	2936	245	4958	8629	1045	697	7.7958	0.363903	SAOUHSC_01974	2936	245	912	454	485	322	1.6918	0.355375	SAOUHSC_01974	2936	245	28975	31444	1045	697	34.6644	0.00467714
SAOUHSC_01975	1196	115	3096	3839	1180	900	3.333	0.284785	SAOUHSC_01975	1196	115	9915	16641	934	957	14.0365	0.110242	SAOUHSC_01975	1196	115	815	733	545	517	1.4572	0.47623	SAOUHSC_01975	1196	115	67271	68859	934	957	71.9508	0.0119922
SAOUHSC_01977	344	21	50	0	170	0	0.2982	0.495164	SAOUHSC_01977	344	21	29	0	91	6	0.3061	0.160122	SAOUHSC_01977	344	21	115	67	123	49	1.0578	0.492678	SAOUHSC_01977	344	21	33	1	91	6	0.3571	0.484018
SAOUHSC_01978	1124	107	112	361	130	433	0.8404	0.477223	SAOUHSC_01978	1124	107	127	251	84	297	0.9921	0.460586	SAOUHSC_01978	1124	107	390	955	522	956	0.9101	0.47017	SAOUHSC_01978	1124	107	46	206	84	297	0.6623	0.181679
SAOUHSC_01979	464	44	1	0	4	1	0.3333	0.280735	SAOUHSC_01979	464	44	0	1	2	0	0.6667	0.282957	SAOUHSC_01979	464	44	45	119	44	46	1.8132	0.0892121	SAOUHSC_01979	464	44	1	5	2	0	2.3333	0.323647
SAOUHSC_01980	623	58	1	32	11	10	1.5455	0.375956	SAOUHSC_01980	623	58	0	13	0	0	14	0.0414098	SAOUHSC_01980	623	58	2	23	3	27	0.8387	0.131968	SAOUHSC_01980	623	58	1	12	0	0	14	0.0414088
SAOUHSC_01981	1112	101	31	2169	10	2284	0.959	0.318439	SAOUHSC_01981	1112	101	49	3220	3	2101	1.5534	0.499093	SAOUHSC_01981	1112	101	24	1924	88	1031	1.7402	0.409254	SAOUHSC_01981	1112	101	12	2186	3	2101	1.0447	0.383363
SAOUHSC_01982	821	73	9	700	35	684	0.9861	0.168332	SAOUHSC_01982	821	73	18	1161	30	584	1.9187	0.223631	SAOUHSC_01982	821	73	91	621	48	439	1.4611	0.476789	SAOUHSC_01982	821	73	3	583	30	584	0.9545	0.298502
SAOUHSC_01983	1385	113	236	589	719	1006	0.4786	0.149855	SAOUHSC_01983	1385	113	371	1172	662	775	1.0737	0.364767	SAOUHSC_01983	1385	113	525	840	385	546	1.4657	0.240033	SAOUHSC_01983	1385	113	357	578	662	775	0.6509	0.113185
SAOUHSC_01984	395	54	86	121	209	90	0.6933	0.0719956	SAOUHSC_01984	395	54	144	140	150	61	1.3443	0.176068	SAOUHSC_01984	395	54	407	461	359	376	1.1807	0.432506	SAOUHSC_01984	395	54	103	53	150	61	0.7406	0.16881
SAOUHSC_01986	152	10	0	64	0	66	0.9701	0.286852	SAOUHSC_01986	152	10	1	104	0	81	1.2927	0.318891	SAOUHSC_01986	152	10	0	74	0	45	1.6304	0.309571	SAOUHSC_01986	152	10	2	16	0	81	0.2317	0.5
SAOUHSC_01987	599	57	237	50	160	60	1.3032	0.394085	SAOUHSC_01987	599	57	282	104	151	30	2.1264	0.48845	SAOUHSC_01987	599	57	244	112	163	108	1.3125	0.335843	SAOUHSC_01987	599	57	139	14	151	30	0.8462	0.28055
SAOUHSC_01988	470	42	666	29	715	236	0.7311	0.152031	SAOUHSC_01988	470	42	958	42	608	106	1.4	0.484162	SAOUHSC_01988	470	42	619	271	487	248	1.2106	0.337037	SAOUHSC_01988	470	42	456	34	608	106	0.6867	0.371206
SAOUHSC_01989	1142	93	45	94	89	132	0.6306	0.417054	SAOUHSC_01989	1142	93	15	121	80	107	0.7287	0.200155	SAOUHSC_01989	1142	93	351	247	374	311	0.8732	0.477404	SAOUHSC_01989	1142	93	19	91	80	107	0.5904	0.267058
SAOUHSC_01990	728	66	12	17	141	39	0.1657	0.00647341	SAOUHSC_01990	728	66	51	51	143	27	0.6023	0.192762	SAOUHSC_01990	728	66	220	268	187	196	1.2734	0.455791	SAOUHSC_01990	728	66	30	28	143	27	0.345	0.125921
SAOUHSC_01991	1457	140	934	407	1169	389	0.8608	0.246253	SAOUHSC_01991	1457	140	1092	771	762	324	1.7148	0.369825	SAOUHSC_01991	1457	140	945	614	826	561	1.1239	0.478106	SAOUHSC_01991	1457	140	603	145	762	324	0.6891	0.133238
SAOUHSC_01992	1061	124	186	52	57	30	2.7159	0.430627	SAOUHSC_01992	1061	124	297	47	13	15	11.8966	0.199231	SAOUHSC_01992	1061	124	261	125	312	224	0.7207	0.29685	SAOUHSC_01992	1061	124	22	5	13	15	0.9655	0.33507
SAOUHSC_01993	1202	140	0	0	0	0	1		SAOUHSC_01993	1202	140	0	0	0	0	1		SAOUHSC_01993	1202	140	0	0	0	0	1		SAOUHSC_01993	1202	140	0	0	0	0	1
SAOUHSC_01997	446	39	0	3	0	0	4	0.0412921	SAOUHSC_01997	446	39	1	0	1	0	1	0.5	SAOUHSC_01997	446	39	2	0	0	0	3	0.0799754	SAOUHSC_01997	446	39	1	0	1	0	1	0.5
SAOUHSC_01998	950	100	165	550	247	543	0.9052	0.108824	SAOUHSC_01998	950	100	313	538	138	475	1.3876	0.417986	SAOUHSC_01998	950	100	790	907	684	689	1.2358	0.365731	SAOUHSC_01998	950	100	94	265	138	475	0.5863	0.062209
SAOUHSC_01999	455	47	181	58	135	81	1.106	0.265188	SAOUHSC_01999	455	47	280	162	87	63	2.9338	0.450338	SAOUHSC_01999	455	47	306	176	242	171	1.1667	0.363829	SAOUHSC_01999	455	47	47	57	87	63	0.6954	0.260393
SAOUHSC_02000	1175	98	66	5	3	2	12	0.490885	SAOUHSC_02000	1175	98	31	1	2	7	3.3	0.35381	SAOUHSC_02000	1175	98	37	15	57	49	0.4953	0.0183105	SAOUHSC_02000	1175	98	3	5	2	7	0.9	0.370086
SAOUHSC_02001	1043	113	168	247	244	134	1.0976	0.249101	SAOUHSC_02001	1043	113	322	414	124	113	3.0966	0.317735	SAOUHSC_02001	1043	113	162	238	228	266	0.8101	0.479922	SAOUHSC_02001	1043	113	283	172	124	113	1.916	0.323823
SAOUHSC_02003	1736	161	418	656	661	620	0.8385	0.078313	SAOUHSC_02003	1736	161	615	697	643	496	1.1518	0.271608	SAOUHSC_02003	1736	161	1201	1148	1113	741	1.2668	0.409914	SAOUHSC_02003	1736	161	271	173	643	496	0.3904	0.0706443
SAOUHSC_02004	542	47	4	0	21	1	0.2174	0.5	SAOUHSC_02004	542	47	3	0	10	0	0.3636	0.20647	SAOUHSC_02004	542	47	33	0	27	0	1.2143	0.165273	SAOUHSC_02004	542	47	19	0	10	0	1.8182	0.0914212
SAOUHSC_02005	1037	89	231	46	464	173	0.4357	0.167624	SAOUHSC_02005	1037	89	310	75	313	136	0.8578	0.172447	SAOUHSC_02005	1037	89	667	425	474	383	1.2739	0.454106	SAOUHSC_02005	1037	89	120	140	313	136	0.58	0.451996
SAOUHSC_02006	977	87	74	150	236	307	0.4136	0.103139	SAOUHSC_02006	977	87	216	173	177	183	1.0803	0.137361	SAOUHSC_02006	977	87	635	529	484	358	1.382	0.429475	SAOUHSC_02006	977	87	128	134	177	183	0.7285	0.19359
SAOUHSC_02008	836	105	52	528	37	520	1.0412	0.0883568	SAOUHSC_02008	836	105	106	597	20	343	1.9341	0.212784	SAOUHSC_02008	836	105	174	573	135	583	1.0403	0.424196	SAOUHSC_02008	836	105	6	254	20	343	0.717	0.0260156
SAOUHSC_02009	1517	167	357	595	359	350	1.3423	0.11691	SAOUHSC_02009	1517	167	419	750	307	242	2.1273	0.404833	SAOUHSC_02009	1517	167	842	535	631	488	1.2304	0.454296	SAOUHSC_02009	1517	167	346	99	307	242	0.8109	0.172864
SAOUHSC_02010	290	33	31	20	83	18	0.5098	0.367488	SAOUHSC_02010	290	33	28	15	81	14	0.4583	0.161206	SAOUHSC_02010	290	33	97	77	60	92	1.1438	0.380134	SAOUHSC_02010	290	33	35	20	81	14	0.5833	0.494539
SAOUHSC_02011	818	73	1	0	4	0	0.4	0.0888495	SAOUHSC_02011	818	73	15	0	1	0	8	0.156581	SAOUHSC_02011	818	73	44	19	20	42	1.0159	0.343567	SAOUHSC_02011	818	73	9	20	1	0	15	0.0491911
SAOUHSC_02012	809	84	1040	289	4359	1191	0.2396	0.136581	SAOUHSC_02012	809	84	699	173	4024	906	0.177	0.212531	SAOUHSC_02012	809	84	3044	1000	1632	490	1.9053	0.302096	SAOUHSC_02012	809	84	672	148	4024	906	0.1665	0.131272
SAOUHSC_02013	515	51	242	38	266	61	0.8567	0.216618	SAOUHSC_02013	515	51	370	41	187	26	1.9252	0.284327	SAOUHSC_02013	515	51	368	79	217	75	1.529	0.434914	SAOUHSC_02013	515	51	40	8	187	26	0.229	0.484828
SAOUHSC_02014	161	16	19	9	14	19	0.8529	0.373685	SAOUHSC_02014	161	16	21	1	14	12	0.8519	0.378368	SAOUHSC_02014	161	16	42	74	31	33	1.8	0.476629	SAOUHSC_02014	161	16	3	4	14	12	0.2963	0.406939
SAOUHSC_02016	200	24	0	0	0	0	1		SAOUHSC_02016	200	24	0	0	1	1	0.3333	0.0797275	SAOUHSC_02016	200	24	0	1	0	0	2	0.168947	SAOUHSC_02016	200	24	0	0	1	1	0.3333	0.0797275
SAOUHSC_02018	152	14	0	0	0	0	1		SAOUHSC_02018	152	14	0	0	0	0	1		SAOUHSC_02018	152	14	0	0	0	0	1		SAOUHSC_02018	152	14	1	0	0	0	2	0.167451
SAOUHSC_02019	1445	116	17	28	20	29	0.92	0.37976	SAOUHSC_02019	1445	116	27	31	13	26	1.475	0.326662	SAOUHSC_02019	1445	116	21	28	17	16	1.4706	0.496296	SAOUHSC_02019	1445	116	11	31	13	26	1.075	0.328759
SAOUHSC_02020	437	36	0	0	0	0	1		SAOUHSC_02020	437	36	1	1	0	2	1	0.288703	SAOUHSC_02020	437	36	1	1	1	0	1.5	0.284546	SAOUHSC_02020	437	36	0	2	0	2	1	0.5
SAOUHSC_02021	395	42	3	2	2	1	1.5	0.327356	SAOUHSC_02021	395	42	2	1	4	1	0.6667	0.5	SAOUHSC_02021	395	42	2	1	3	0	1	0.166059	SAOUHSC_02021	395	42	1	2	4	1	0.6667	0.333205
SAOUHSC_02022	1172	99	1	2	3	4	0.5	0.348093	SAOUHSC_02022	1172	99	3	4	2	2	1.6	0.129429	SAOUHSC_02022	1172	99	3	4	3	2	1.3333	0.102306	SAOUHSC_02022	1172	99	2	2	2	2	1	0.210982
SAOUHSC_02023	1898	192	0	1	4	5	0.2	0.0094987	SAOUHSC_02023	1898	192	2	6	0	3	2.25	0.101324	SAOUHSC_02023	1898	192	2	1	1	3	0.8	0.352353	SAOUHSC_02023	1898	192	2	2	0	3	1.25	0.352543
SAOUHSC_02025	299	26	0	0	0	1	0.5	0.163353	SAOUHSC_02025	299	26	1	0	0	0	2	0.163353	SAOUHSC_02025	299	26	0	0	1	0	0.5	0.168141	SAOUHSC_02025	299	26	2	0	0	0	3	0.163353
SAOUHSC_02026	173	16	1	0	0	0	2	0.166335	SAOUHSC_02026	173	16	1	0	0	0	2	0.166335	SAOUHSC_02026	173	16	1	0	0	0	2	0.174251	SAOUHSC_02026	173	16	1	1	0	0	3	0.080264
SAOUHSC_02027	377	30	1	0	1	0	1	0.5	SAOUHSC_02027	377	30	0	1	0	0	2	0.162722	SAOUHSC_02027	377	30	1	0	1	0	1	0.5	SAOUHSC_02027	377	30	0	0	0	0	1
SAOUHSC_02028	1823	164	1	1	1	1	1	0.5	SAOUHSC_02028	1823	164	2	4	1	2	1.75	0.351223	SAOUHSC_02028	1823	164	6	4	2	5	1.375	0.21617	SAOUHSC_02028	1823	164	4	1	1	2	1.5	0.238904
SAOUHSC_02029	1910	189	0	3	3	4	0.5	0.101744	SAOUHSC_02029	1910	189	6	3	3	1	2	0.101898	SAOUHSC_02029	1910	189	6	5	3	1	2.4	0.0249384	SAOUHSC_02029	1910	189	2	3	3	1	1.2	0.352914
SAOUHSC_02030	1901	177	12	2	14	4	0.7895	0.281711	SAOUHSC_02030	1901	177	22	4	13	5	1.4211	0.203356	SAOUHSC_02030	1901	177	14	1	17	2	0.8	0.393242	SAOUHSC_02030	1901	177	11	12	13	5	1.2632	0.401397
SAOUHSC_02031	947	95	0	0	6	1	0.125	0.00687743	SAOUHSC_02031	947	95	0	0	1	1	0.3333	0.0789225	SAOUHSC_02031	947	95	1	1	0	2	1	0.5	SAOUHSC_02031	947	95	1	0	1	1	0.6667	0.282364
SAOUHSC_02033	3467	355	6	1	7	4	0.6667	0.498039	SAOUHSC_02033	3467	355	4	6	7	9	0.6471	0.0366904	SAOUHSC_02033	3467	355	9	7	4	6	1.5455	0.0440602	SAOUHSC_02033	3467	355	4	10	7	9	0.8824	0.204955
SAOUHSC_02034	344	36	1	2	1	2	1	0.334195	SAOUHSC_02034	344	36	2	0	0	2	1	0.288703	SAOUHSC_02034	344	36	1	0	0	1	1	0.5	SAOUHSC_02034	344	36	0	0	0	2	0.3333	0.162039
SAOUHSC_02035	365	30	0	0	0	0	1		SAOUHSC_02035	365	30	0	0	1	0	0.5	0.162722	SAOUHSC_02035	365	30	0	0	0	0	1		SAOUHSC_02035	365	30	0	0	1	0	0.5	0.162722
SAOUHSC_02036	581	47	0	0	0	0	1		SAOUHSC_02036	581	47	0	1	1	1	0.6667	0.282887	SAOUHSC_02036	581	47	0	0	1	0	0.5	0.163858	SAOUHSC_02036	581	47	0	0	1	1	0.3333	0.0792008
SAOUHSC_02037	383	39	0	0	0	2	0.3333	0.0793137	SAOUHSC_02037	383	39	1	2	0	0	4	0.0412921	SAOUHSC_02037	383	39	0	0	0	0	1		SAOUHSC_02037	383	39	0	0	0	0	1
SAOUHSC_02038	347	34	0	0	0	0	1		SAOUHSC_02038	347	34	0	0	0	0	1		SAOUHSC_02038	347	34	0	0	0	0	1		SAOUHSC_02038	347	34	0	0	0	0	1
SAOUHSC_02041	332	28	0	0	2	0	0.3333	0.079574	SAOUHSC_02041	332	28	1	0	1	0	1	0.5	SAOUHSC_02041	332	28	0	0	1	0	0.5	0.167451	SAOUHSC_02041	332	28	1	0	1	0	1	0.5
SAOUHSC_02042	287	24	0	0	0	0	1		SAOUHSC_02042	287	24	1	0	0	0	2	0.163749	SAOUHSC_02042	287	24	0	1	0	0	2	0.168947	SAOUHSC_02042	287	24	0	0	0	0	1
SAOUHSC_02043	974	75	0	0	0	0	1		SAOUHSC_02043	974	75	1	2	0	0	4	0.0414581	SAOUHSC_02043	974	75	1	1	1	0	1.5	0.283148	SAOUHSC_02043	974	75	9	0	0	0	10	0.0789964
SAOUHSC_02044	620	35	0	0	3	0	0.25	0.0412519	SAOUHSC_02044	620	35	0	0	0	0	1		SAOUHSC_02044	620	35	0	0	0	0	1		SAOUHSC_02044	620	35	0	0	0	0	1
SAOUHSC_02046	170	21	1	0	0	0	2	0.164485	SAOUHSC_02046	170	21	0	0	0	1	0.5	0.164485	SAOUHSC_02046	170	21	0	1	0	0	2	0.170452	SAOUHSC_02046	170	21	0	0	0	1	0.5	0.164485
SAOUHSC_02047	995	79	0	1	0	0	2	0.160192	SAOUHSC_02047	995	79	1	0	2	2	0.4	0.157501	SAOUHSC_02047	995	79	3	1	1	0	2.5	0.087975	SAOUHSC_02047	995	79	0	1	2	2	0.4	0.157501
SAOUHSC_02048	1535	150	1	0	2	2	0.4	0.0893696	SAOUHSC_02048	1535	150	1	1	1	0	1.5	0.282176	SAOUHSC_02048	1535	150	6	2	1	2	2.25	0.0628387	SAOUHSC_02048	1535	150	1	0	1	0	1	0.5
SAOUHSC_02049	1277	114	4	73	2	107	0.7091	0.277751	SAOUHSC_02049	1277	114	2	62	4	109	0.5702	0.263772	SAOUHSC_02049	1277	114	1	186	3	136	1.3429	0.12514	SAOUHSC_02049	1277	114	1	83	4	109	0.7456	0.159011
SAOUHSC_02050	440	43	54	5	23	4	2.1429	0.49163	SAOUHSC_02050	440	43	84	2	21	3	3.48	0.323571	SAOUHSC_02050	440	43	51	6	39	0	1.45	0.249794	SAOUHSC_02050	440	43	32	3	21	3	1.44	0.329261
SAOUHSC_02051	422	39	0	236	0	143	1.6458	0.5	SAOUHSC_02051	422	39	3	234	0	128	1.845	0.0985378	SAOUHSC_02051	422	39	1	125	1	94	1.3229	0.39348	SAOUHSC_02051	422	39	1	43	0	128	0.3488	0.361016
SAOUHSC_02052	146	16	0	0	1	0	0.5	0.166335	SAOUHSC_02052	146	16	1	0	0	0	2	0.166335	SAOUHSC_02052	146	16	0	0	1	1	0.3333	0.174251	SAOUHSC_02052	146	16	0	0	0	0	1
SAOUHSC_02053	188	17	0	0	0	0	1		SAOUHSC_02053	188	17	0	0	0	0	1		SAOUHSC_02053	188	17	0	0	0	0	1		SAOUHSC_02053	188	17	0	0	0	0	1
SAOUHSC_02054	200	24	0	0	0	0	1		SAOUHSC_02054	200	24	0	0	0	0	1		SAOUHSC_02054	200	24	0	0	0	0	1		SAOUHSC_02054	200	24	0	0	0	0	1
SAOUHSC_02055	188	11	0	0	0	0	1		SAOUHSC_02055	188	11	2	0	0	0	3	0.0809922	SAOUHSC_02055	188	11	0	0	0	0	1		SAOUHSC_02055	188	11	0	0	0	0	1
SAOUHSC_02056	245	32	0	0	0	0	1		SAOUHSC_02056	245	32	0	0	0	0	1		SAOUHSC_02056	245	32	0	1	0	0	2	0.166335	SAOUHSC_02056	245	32	0	0	0	0	1
SAOUHSC_02057	536	45	1	0	0	0	2	0.161359	SAOUHSC_02057	536	45	0	1	0	1	1	0.5	SAOUHSC_02057	536	45	0	2	0	0	3	0.0797992	SAOUHSC_02057	536	45	0	0	0	1	0.5	0.161359
SAOUHSC_02058	242	18	0	0	0	0	1		SAOUHSC_02058	242	18	0	0	1	0	0.5	0.16547	SAOUHSC_02058	242	18	1	0	1	1	0.6667	0.287209	SAOUHSC_02058	242	18	0	0	1	0	0.5	0.16547
SAOUHSC_02059	245	18	0	0	0	1	0.5	0.16547	SAOUHSC_02059	245	18	0	1	0	0	2	0.16547	SAOUHSC_02059	245	18	0	0	0	0	1		SAOUHSC_02059	245	18	1	0	0	0	2	0.16547
SAOUHSC_02060	248	22	0	0	1	0	0.5	0.164217	SAOUHSC_02060	248	22	0	0	0	0	1		SAOUHSC_02060	248	22	0	0	1	0	0.5	0.169904	SAOUHSC_02060	248	22	0	0	0	0	1
SAOUHSC_02061	359	30	0	0	0	1	0.5	0.162722	SAOUHSC_02061	359	30	0	2	0	1	1.5	0.283471	SAOUHSC_02061	359	30	0	1	0	1	1	0.5	SAOUHSC_02061	359	30	0	1	0	1	1	0.5
SAOUHSC_02062	269	29	0	0	0	0	1		SAOUHSC_02062	269	29	1	0	0	0	2	0.162863	SAOUHSC_02062	269	29	0	1	0	1	1	0.5	SAOUHSC_02062	269	29	0	0	0	0	1
SAOUHSC_02063	185	21	0	0	0	0	1		SAOUHSC_02063	185	21	0	0	0	0	1		SAOUHSC_02063	185	21	0	0	0	0	1		SAOUHSC_02063	185	21	0	0	0	0	1
SAOUHSC_02064	404	40	0	0	0	0	1		SAOUHSC_02064	404	40	0	0	0	0	1		SAOUHSC_02064	404	40	0	0	0	0	1		SAOUHSC_02064	404	40	1	0	0	0	2	0.161699
SAOUHSC_02065	221	19	0	0	0	0	1		SAOUHSC_02065	221	19	0	0	0	0	1		SAOUHSC_02065	221	19	0	0	0	0	1		SAOUHSC_02065	221	19	0	0	0	0	1
SAOUHSC_02066	215	14	0	0	0	0	1		SAOUHSC_02066	215	14	0	0	0	0	1		SAOUHSC_02066	215	14	0	0	0	0	1		SAOUHSC_02066	215	14	0	0	0	0	1
SAOUHSC_02067	1241	100	2	0	0	2	1	0.5	SAOUHSC_02067	1241	100	2	0	1	0	1.5	0.282338	SAOUHSC_02067	1241	100	1	1	0	1	1.5	0.282825	SAOUHSC_02067	1241	100	0	0	1	0	0.5	0.159868
SAOUHSC_02068	356	32	0	0	1	0	0.5	0.162466	SAOUHSC_02068	356	32	0	0	1	0	0.5	0.162466	SAOUHSC_02068	356	32	2	1	0	0	4	0.0407647	SAOUHSC_02068	356	32	0	0	1	0	0.5	0.162466
SAOUHSC_02069	806	72	0	0	2	2	0.2	0.0223724	SAOUHSC_02069	806	72	0	0	0	1	0.5	0.160341	SAOUHSC_02069	806	72	2	5	1	1	2.6667	0.120148	SAOUHSC_02069	806	72	0	0	0	1	0.5	0.160341
SAOUHSC_02070	692	52	0	0	0	0	1		SAOUHSC_02070	692	52	0	0	0	0	1		SAOUHSC_02070	692	52	1	0	0	0	2	0.163353	SAOUHSC_02070	692	52	0	0	0	0	1
SAOUHSC_02071	500	38	1	0	0	0	2	0.16186	SAOUHSC_02071	500	38	0	0	1	0	0.5	0.16186	SAOUHSC_02071	500	38	0	0	0	0	1		SAOUHSC_02071	500	38	0	1	1	0	1	0.5
SAOUHSC_02072	779	66	0	0	1	0	0.5	0.160495	SAOUHSC_02072	779	66	0	1	0	0	2	0.160495	SAOUHSC_02072	779	66	1	1	1	0	1.5	0.283325	SAOUHSC_02072	779	66	0	0	0	0	1
SAOUHSC_02073	536	36	1	1	0	2	1	0.288703	SAOUHSC_02073	536	36	0	1	0	5	0.3333	0.5	SAOUHSC_02073	536	36	0	1	1	1	0.6667	0.284546	SAOUHSC_02073	536	36	1	4	0	5	1	0.288706
SAOUHSC_02074	320	23	0	0	0	1	0.5	0.163973	SAOUHSC_02074	320	23	0	1	0	1	1	0.5	SAOUHSC_02074	320	23	0	3	0	1	2	0.277486	SAOUHSC_02074	320	23	0	1	0	1	1	0.5
SAOUHSC_02075	329	27	0	0	0	0	1		SAOUHSC_02075	329	27	2	0	0	1	1.5	0.283651	SAOUHSC_02075	329	27	0	1	0	0	2	0.167783	SAOUHSC_02075	329	27	0	0	0	1	0.5	0.163178
SAOUHSC_02076	161	19	1	1	0	0	3	0.0800101	SAOUHSC_02076	161	19	0	0	0	0	1		SAOUHSC_02076	161	19	0	0	0	0	1		SAOUHSC_02076	161	19	0	0	0	0	1
SAOUHSC_02077	284	23	0	1	0	0	2	0.163973	SAOUHSC_02077	284	23	1	0	2	0	0.6667	0.283963	SAOUHSC_02077	284	23	0	0	0	0	1		SAOUHSC_02077	284	23	0	0	2	0	0.3333	0.0797743
SAOUHSC_02078	449	33	0	2	0	0	3	0.162349	SAOUHSC_02078	449	33	0	0	1	0	0.5	0.162349	SAOUHSC_02078	449	33	1	0	0	0	2	0.166099	SAOUHSC_02078	449	33	1	0	1	0	1	0.5
SAOUHSC_02079	224	14	0	0	0	1	0.5	0.167451	SAOUHSC_02079	224	14	0	1	0	0	2	0.167451	SAOUHSC_02079	224	14	1	0	0	0	2	0.176556	SAOUHSC_02079	224	14	0	0	0	0	1
SAOUHSC_02080	791	61	1	1	1	1	1	0.5	SAOUHSC_02080	791	61	1	0	0	1	1	0.5	SAOUHSC_02080	791	61	1	1	2	2	0.6	0.204098	SAOUHSC_02080	791	61	1	2	0	1	2	0.158146
SAOUHSC_02081	308	26	0	0	0	1	0.5	0.163353	SAOUHSC_02081	308	26	0	0	1	0	0.5	0.163353	SAOUHSC_02081	308	26	0	0	0	0	1		SAOUHSC_02081	308	26	0	0	1	0	0.5	0.163353
SAOUHSC_02083	218	17	0	0	1	3	0.2	0.0801927	SAOUHSC_02083	218	17	0	2	0	1	1.5	0.5	SAOUHSC_02083	218	17	0	1	0	1	1	0.5	SAOUHSC_02083	218	17	0	0	0	1	0.5	0.165877
SAOUHSC_02084	719	75	0	74	5	376	0.1963	0.173537	SAOUHSC_02084	719	75	0	122	0	311	0.3942	0.393661	SAOUHSC_02084	719	75	3	407	6	256	1.5627	0.418824	SAOUHSC_02084	719	75	0	49	0	311	0.1603	0.275602
SAOUHSC_02085	167	22	0	0	0	0	1		SAOUHSC_02085	167	22	0	0	0	0	1		SAOUHSC_02085	167	22	0	0	0	0	1		SAOUHSC_02085	167	22	0	0	0	0	1
SAOUHSC_02086	185	17	0	0	1	0	0.5	0.165877	SAOUHSC_02086	185	17	0	1	0	0	2	0.165877	SAOUHSC_02086	185	17	1	0	0	0	2	0.173307	SAOUHSC_02086	185	17	0	0	0	0	1
SAOUHSC_02087	905	100	2	1	0	2	1.3333	0.327356	SAOUHSC_02087	905	100	2	2	1	1	1.6667	0.20622	SAOUHSC_02087	905	100	1	2	1	1	1.3333	0.49799	SAOUHSC_02087	905	100	1	0	1	1	0.6667	0.282338
SAOUHSC_02089	1046	120	2	2	3	2	0.8333	0.498224	SAOUHSC_02089	1046	120	1	3	3	5	0.5556	0.101994	SAOUHSC_02089	1046	120	1	0	2	1	0.5	0.158137	SAOUHSC_02089	1046	120	1	0	3	5	0.2222	0.0163006
SAOUHSC_02090	1145	106	301	273	509	362	0.6594	0.127879	SAOUHSC_02090	1145	106	656	383	333	386	1.4444	0.146425	SAOUHSC_02090	1145	106	795	995	569	672	1.442	0.485378	SAOUHSC_02090	1145	106	228	139	333	386	0.5111	0.132244
SAOUHSC_02091	530	43	151	314	224	429	0.7125	0.39697	SAOUHSC_02091	530	43	305	337	250	443	0.9265	0.279996	SAOUHSC_02091	530	43	878	655	759	512	1.206	0.473122	SAOUHSC_02091	530	43	121	213	250	443	0.4827	0.194902
SAOUHSC_02092	1256	113	283	173	394	129	0.8721	0.250311	SAOUHSC_02092	1256	113	265	592	307	81	2.2057	0.313554	SAOUHSC_02092	1256	113	952	269	663	223	1.3777	0.297305	SAOUHSC_02092	1256	113	232	23	307	81	0.6581	0.35058
SAOUHSC_02093	200	19	22	1	36	1	0.6316	0.5	SAOUHSC_02093	200	19	21	0	28	7	0.6111	0.0898493	SAOUHSC_02093	200	19	132	22	105	22	1.2109	0.5	SAOUHSC_02093	200	19	15	2	28	7	0.5	0.496109
SAOUHSC_02095	464	43	189	44	282	49	0.7048	0.148636	SAOUHSC_02095	464	43	294	18	224	30	1.2275	0.39591	SAOUHSC_02095	464	43	399	76	328	43	1.2796	0.369186	SAOUHSC_02095	464	43	122	0	224	30	0.4824	0.0481946
SAOUHSC_02096	275	23	0	2	1	1	1	0.5	SAOUHSC_02096	275	23	1	0	1	1	0.6667	0.283963	SAOUHSC_02096	275	23	0	11	0	9	1.2	0.5	SAOUHSC_02096	275	23	0	0	1	1	0.3333	0.0797743
SAOUHSC_02097	1217	124	462	1631	842	1767	0.8023	0.257118	SAOUHSC_02097	1217	124	553	2004	555	1388	1.3158	0.236335	SAOUHSC_02097	1217	124	1133	2197	1014	1856	1.1602	0.440519	SAOUHSC_02097	1217	124	426	752	555	1388	0.6065	0.28668
SAOUHSC_02098	629	58	17	235	20	169	1.3316	0.279714	SAOUHSC_02098	629	58	29	282	27	119	2.1224	0.275443	SAOUHSC_02098	629	58	101	248	100	175	1.2681	0.349786	SAOUHSC_02098	629	58	29	78	27	119	0.7347	0.365039
SAOUHSC_02099	1043	92	369	126	90	164	1.9451	0.198149	SAOUHSC_02099	1043	92	350	120	93	155	1.8916	0.203012	SAOUHSC_02099	1043	92	475	579	389	321	1.4838	0.401449	SAOUHSC_02099	1043	92	81	90	93	155	0.6908	0.0649983
SAOUHSC_02100	701	82	448	658	364	1241	0.6893	0.389791	SAOUHSC_02100	701	82	536	815	291	905	1.1295	0.170434	SAOUHSC_02100	701	82	974	1212	767	737	1.4532	0.485489	SAOUHSC_02100	701	82	246	691	291	905	0.7836	0.107267
SAOUHSC_02101	386	39	74	33	114	23	0.7826	0.229512	SAOUHSC_02101	386	39	79	59	89	16	1.3113	0.412252	SAOUHSC_02101	386	39	140	94	149	85	1	0.489955	SAOUHSC_02101	386	39	38	10	89	16	0.4623	0.414389
SAOUHSC_02102	758	57	0	0	2	0	0.3333	0.0791043	SAOUHSC_02102	758	57	0	0	0	0	1		SAOUHSC_02102	758	57	0	0	1	0	0.5	0.162938	SAOUHSC_02102	758	57	3	0	0	0	4	0.0791063
SAOUHSC_02103	986	97	1158	112	1093	265	0.9352	0.173859	SAOUHSC_02103	986	97	1300	148	888	282	1.2374	0.100602	SAOUHSC_02103	986	97	963	570	818	430	1.2282	0.49407	SAOUHSC_02103	986	97	477	101	888	282	0.4944	0.0967246
SAOUHSC_02104	413	44	1	5	21	14	0.1944	0.0688278	SAOUHSC_02104	413	44	0	1	18	17	0.0556	0.00829765	SAOUHSC_02104	413	44	63	99	71	60	1.2348	0.420353	SAOUHSC_02104	413	44	16	5	18	17	0.6111	0.200852
SAOUHSC_02106	731	77	3	2	3	2	1	0.5	SAOUHSC_02106	731	77	0	3	4	1	0.6667	0.349505	SAOUHSC_02106	731	77	4	1	3	0	1.5	0.346213	SAOUHSC_02106	731	77	2	0	4	1	0.5	0.204436
SAOUHSC_02107	1313	114	2	1	0	0	4	0.0415183	SAOUHSC_02107	1313	114	2	4	0	4	1.4	0.239503	SAOUHSC_02107	1313	114	1	3	2	0	1.6667	0.205533	SAOUHSC_02107	1313	114	2	2	0	4	1	0.5
SAOUHSC_02108	500	37	167	504	359	691	0.6394	0.258079	SAOUHSC_02108	500	37	242	358	231	506	0.8144	0.408605	SAOUHSC_02108	500	37	255	649	232	605	1.08	0.261493	SAOUHSC_02108	500	37	113	406	231	506	0.7046	0.473795
SAOUHSC_02110	554	49	103	267	198	424	0.5955	0.238712	SAOUHSC_02110	554	49	142	264	126	315	0.9208	0.223492	SAOUHSC_02110	554	49	538	784	361	620	1.3473	0.336329	SAOUHSC_02110	554	49	81	254	126	315	0.7602	0.273184
SAOUHSC_02111	1040	97	254	311	187	295	1.1718	0.380685	SAOUHSC_02111	1040	97	228	286	153	139	1.7577	0.104209	SAOUHSC_02111	1040	97	276	402	312	339	1.0414	0.467455	SAOUHSC_02111	1040	97	98	159	153	139	0.8805	0.0402576
SAOUHSC_02112	530	60	52	213	176	225	0.6617	0.119833	SAOUHSC_02112	530	60	24	388	120	203	1.2747	0.152982	SAOUHSC_02112	530	60	312	254	262	201	1.222	0.456938	SAOUHSC_02112	530	60	42	152	120	203	0.6019	0.217026
SAOUHSC_02113	1361	121	262	219	343	229	0.8412	0.462703	SAOUHSC_02113	1361	121	347	367	298	257	1.286	0.354754	SAOUHSC_02113	1361	121	740	536	581	468	1.2162	0.462531	SAOUHSC_02113	1361	121	126	90	298	257	0.3903	0.332841
SAOUHSC_02114	947	91	0	1	0	0	2	0.159988	SAOUHSC_02114	947	91	1	0	0	0	2	0.159988	SAOUHSC_02114	947	91	1	2	1	0	2	0.157966	SAOUHSC_02114	947	91	0	1	0	0	2	0.159988
SAOUHSC_02116	1427	121	0	5	0	7	0.75	0.208322	SAOUHSC_02116	1427	121	1	2	1	8	0.4	0.498647	SAOUHSC_02116	1427	121	1	13	2	14	0.8824	0.498817	SAOUHSC_02116	1427	121	0	3	1	8	0.4	0.498647
SAOUHSC_02117	1457	121	1	0	1	1	0.6667	0.282254	SAOUHSC_02117	1457	121	1	0	1	1	0.6667	0.282254	SAOUHSC_02117	1457	121	2	1	2	2	0.8	0.352123	SAOUHSC_02117	1457	121	1	1	1	1	1	0.5
SAOUHSC_02118	302	18	0	0	0	0	1		SAOUHSC_02118	302	18	0	0	0	0	1		SAOUHSC_02118	302	18	0	0	0	0	1		SAOUHSC_02118	302	18	1	0	0	0	2	0.16547
SAOUHSC_02119	1538	154	358	332	563	660	0.5645	0.0394454	SAOUHSC_02119	1538	154	366	467	454	474	0.8977	0.0404931	SAOUHSC_02119	1538	154	886	1013	851	801	1.1494	0.409569	SAOUHSC_02119	1538	154	323	236	454	474	0.6028	0.0199934
SAOUHSC_02121	1199	117	93	16	50	32	1.3253	0.243617	SAOUHSC_02121	1199	117	166	3	22	12	4.8571	0.299616	SAOUHSC_02121	1199	117	204	38	178	84	0.924	0.130643	SAOUHSC_02121	1199	117	17	4	22	12	0.6286	0.277861
SAOUHSC_02122	2003	183	3	6	3	2	1.6667	0.14053	SAOUHSC_02122	2003	183	5	9	4	3	1.875	0.121065	SAOUHSC_02122	2003	183	4	1	1	0	3	0.05029	SAOUHSC_02122	2003	183	5	4	4	3	1.25	0.395513
SAOUHSC_02123	2192	178	13	4	13	1	1.2	0.369086	SAOUHSC_02123	2192	178	21	8	4	2	4.2857	0.290358	SAOUHSC_02123	2192	178	102	10	65	16	1.378	0.126625	SAOUHSC_02123	2192	178	29	5	4	2	5	0.388848
SAOUHSC_02124	692	70	157	421	416	435	0.6796	0.354919	SAOUHSC_02124	692	70	146	481	367	282	0.9662	0.118	SAOUHSC_02124	692	70	1090	561	761	615	1.1997	0.400215	SAOUHSC_02124	692	70	387	130	367	282	0.7969	0.0735561
SAOUHSC_02125	302	25	0	0	8	4	0.0769	0.0216719	SAOUHSC_02125	302	25	0	0	17	8	0.0385	0.0216719	SAOUHSC_02125	302	25	25	52	15	23	2	0.302644	SAOUHSC_02125	302	25	0	1	17	8	0.0769	0.0812928
SAOUHSC_02126	1295	101	1	16	16	191	0.0865	0.00543095	SAOUHSC_02126	1295	101	2	8	6	63	0.1571	0.101568	SAOUHSC_02126	1295	101	81	136	49	106	1.3974	0.222496	SAOUHSC_02126	1295	101	10	0	6	63	0.1571	0.0148398
SAOUHSC_02127	1166	125	687	1092	923	1233	0.8252	0.463085	SAOUHSC_02127	1166	125	750	1344	705	1097	1.162	0.479053	SAOUHSC_02127	1166	125	1045	1583	1001	1171	1.2098	0.350157	SAOUHSC_02127	1166	125	512	460	705	1097	0.5397	0.130732
SAOUHSC_02130	173	9	2	519	20	683	0.7415	0.490279	SAOUHSC_02130	173	9	23	603	12	572	1.0718	0.365648	SAOUHSC_02130	173	9	35	586	18	396	1.4988	0.480671	SAOUHSC_02130	173	9	25	309	12	572	0.5726	0.5
SAOUHSC_02131	602	64	425	443	346	537	0.983	0.403065	SAOUHSC_02131	602	64	992	578	404	417	1.9112	0.486684	SAOUHSC_02131	602	64	596	581	408	391	1.4725	0.340243	SAOUHSC_02131	602	64	211	432	404	417	0.7835	0.392053
SAOUHSC_02132	821	72	1	1	6	0	0.4286	0.320614	SAOUHSC_02132	821	72	1	1	2	1	0.75	0.327353	SAOUHSC_02132	821	72	3	0	2	1	1	0.5	SAOUHSC_02132	821	72	2	1	2	1	1	0.5
SAOUHSC_02133	1442	132	1	50	1	43	1.1556	0.239119	SAOUHSC_02133	1442	132	5	76	2	24	3.037	0.3879	SAOUHSC_02133	1442	132	2	72	4	54	1.2712	0.497327	SAOUHSC_02133	1442	132	3	18	2	24	0.8148	0.264529
SAOUHSC_02134	1076	99	193	159	132	133	1.3271	0.325419	SAOUHSC_02134	1076	99	85	145	131	89	1.0452	0.361355	SAOUHSC_02134	1076	99	481	387	421	436	1.0128	0.42778	SAOUHSC_02134	1076	99	47	34	131	89	0.371	0.0288707
SAOUHSC_02135	794	64	223	821	155	969	0.9289	0.24968	SAOUHSC_02135	794	64	420	983	113	912	1.3684	0.285363	SAOUHSC_02135	794	64	419	1021	423	824	1.1546	0.357336	SAOUHSC_02135	794	64	91	475	113	912	0.5526	0.298995
SAOUHSC_02137	1562	149	1003	757	1045	1125	0.8111	0.4879	SAOUHSC_02137	1562	149	1126	1033	948	1001	1.1077	0.463222	SAOUHSC_02137	1562	149	1754	1092	1363	1039	1.1848	0.339788	SAOUHSC_02137	1562	149	434	385	948	1001	0.4205	0.321328
SAOUHSC_02138	1097	117	149	674	330	864	0.6895	0.127857	SAOUHSC_02138	1097	117	236	901	300	709	1.1267	0.249249	SAOUHSC_02138	1097	117	803	1091	544	976	1.2459	0.492448	SAOUHSC_02138	1097	117	266	311	300	709	0.5723	0.0658936
SAOUHSC_02139	560	57	39	76	63	21	1.3647	0.490224	SAOUHSC_02139	560	57	25	68	31	8	2.35	0.282069	SAOUHSC_02139	560	57	130	65	139	103	0.8066	0.229908	SAOUHSC_02139	560	57	9	2	31	8	0.3	0.155085
SAOUHSC_02140	929	75	1	1	1	0	1.5	0.282501	SAOUHSC_02140	929	75	1	0	0	2	0.6667	0.282501	SAOUHSC_02140	929	75	1	4	0	1	3	0.048905	SAOUHSC_02140	929	75	0	0	0	2	0.3333	0.0789952
SAOUHSC_02141	173	20	43	52	19	95	0.8348	0.15891	SAOUHSC_02141	173	20	56	61	22	79	1.1569	0.493319	SAOUHSC_02141	173	20	118	123	116	115	1.0431	0.450483	SAOUHSC_02141	173	20	35	64	22	79	0.9804	0.5
SAOUHSC_02142	1379	121	1162	37	339	54	3.0457	0.0948334	SAOUHSC_02142	1379	121	1629	67	283	108	4.3291	0.279805	SAOUHSC_02142	1379	121	622	111	518	89	1.2072	0.388376	SAOUHSC_02142	1379	121	297	45	283	108	0.875	0.154609
SAOUHSC_02143	1028	91	1	2	28	2	0.129	0.126887	SAOUHSC_02143	1028	91	2	1	2	0	1.3333	0.160328	SAOUHSC_02143	1028	91	86	41	262	225	0.2623	0.00719873	SAOUHSC_02143	1028	91	1	2	2	0	1.3333	0.160328
SAOUHSC_02144	401	41	3	330	47	266	1.0637	0.31174	SAOUHSC_02144	401	41	0	426	22	253	1.5471	0.407697	SAOUHSC_02144	401	41	40	435	67	420	0.9754	0.42473	SAOUHSC_02144	401	41	4	192	22	253	0.7138	0.473262
SAOUHSC_02145	173	21	2	11	34	10	0.3111	0.21979	SAOUHSC_02145	173	21	1	8	9	10	0.5	0.0736302	SAOUHSC_02145	173	21	52	65	38	60	1.1919	0.473146	SAOUHSC_02145	173	21	0	3	9	10	0.2	0.0250109
SAOUHSC_02146	1040	91	555	343	705	500	0.7454	0.219406	SAOUHSC_02146	1040	91	626	337	465	375	1.1463	0.260988	SAOUHSC_02146	1040	91	1031	1005	898	795	1.2025	0.471158	SAOUHSC_02146	1040	91	314	236	465	375	0.6552	0.464481
SAOUHSC_02147	842	92	67	360	211	325	0.797	0.323158	SAOUHSC_02147	842	92	99	318	171	217	1.0746	0.44606	SAOUHSC_02147	842	92	496	521	624	718	0.758	0.386886	SAOUHSC_02147	842	92	107	108	171	217	0.5553	0.112118
SAOUHSC_02148	482	53	17	111	54	104	0.8113	0.465748	SAOUHSC_02148	482	53	17	134	84	130	0.707	0.04578	SAOUHSC_02148	482	53	118	252	141	318	0.8065	0.385553	SAOUHSC_02148	482	53	11	34	84	130	0.214	0.283397
SAOUHSC_02149	524	61	207	47	359	67	0.5972	0.0975486	SAOUHSC_02149	524	61	242	64	389	24	0.7415	0.0837106	SAOUHSC_02149	524	61	627	133	522	126	1.1726	0.21497	SAOUHSC_02149	524	61	62	39	389	24	0.2464	0.0464906
SAOUHSC_02150	563	44	0	44	8	70	0.5696	0.159604	SAOUHSC_02150	563	44	1	37	17	50	0.5735	0.258166	SAOUHSC_02150	563	44	30	108	20	96	1.188	0.411351	SAOUHSC_02150	563	44	10	50	17	50	0.8971	0.266577
SAOUHSC_02151	740	87	137	157	162	132	1	0.433343	SAOUHSC_02151	740	87	159	214	85	103	1.9788	0.382168	SAOUHSC_02151	740	87	457	300	306	216	1.4493	0.279114	SAOUHSC_02151	740	87	41	31	85	103	0.3862	0.0840158
SAOUHSC_02152	872	91	187	98	169	89	1.1042	0.35333	SAOUHSC_02152	872	91	216	89	161	87	1.2289	0.267133	SAOUHSC_02152	872	91	266	111	163	148	1.2115	0.34575	SAOUHSC_02152	872	91	76	39	161	87	0.4659	0.0915051
SAOUHSC_02153	680	86	245	159	343	229	0.7068	0.492804	SAOUHSC_02153	680	86	401	138	310	225	1.0075	0.39786	SAOUHSC_02153	680	86	791	530	628	497	1.1741	0.455623	SAOUHSC_02153	680	86	129	45	310	225	0.3265	0.0500583
SAOUHSC_02154	896	79	232	51	270	31	0.9404	0.25638	SAOUHSC_02154	896	79	234	45	147	35	1.5301	0.270106	SAOUHSC_02154	896	79	315	135	244	136	1.1837	0.370583	SAOUHSC_02154	896	79	95	14	147	35	0.6011	0.26516
SAOUHSC_02155	380	25	637	24	796	79	0.7557	0.425175	SAOUHSC_02155	380	25	601	39	706	58	0.8379	0.287766	SAOUHSC_02155	380	25	1097	66	882	46	1.253	0.425694	SAOUHSC_02155	380	25	389	8	706	58	0.5203	0.189744
SAOUHSC_02156	176	27	48	260	118	277	0.7803	0.0162974	SAOUHSC_02156	176	27	56	257	78	186	1.1849	0.290449	SAOUHSC_02156	176	27	76	221	72	186	1.1506	0.229375	SAOUHSC_02156	176	27	20	80	78	186	0.3811	0.236617
SAOUHSC_02158	1286	115	79	477	140	610	0.7417	0.372055	SAOUHSC_02158	1286	115	119	497	145	510	0.9405	0.254269	SAOUHSC_02158	1286	115	498	1138	408	833	1.318	0.281748	SAOUHSC_02158	1286	115	46	364	145	510	0.6265	0.179091
SAOUHSC_02160	290	31	10	423	8	269	1.5612	0.367765	SAOUHSC_02160	290	31	19	505	1	172	3.0172	0.307345	SAOUHSC_02160	290	31	13	283	12	227	1.2375	0.299341	SAOUHSC_02160	290	31	9	130	1	172	0.8046	0.491865
SAOUHSC_02161	1754	193	519	903	406	1159	0.9087	0.219653	SAOUHSC_02161	1754	193	541	970	303	978	1.1794	0.223301	SAOUHSC_02161	1754	193	604	1445	473	1306	1.1517	0.305588	SAOUHSC_02161	1754	193	140	454	303	978	0.4641	0.149898
SAOUHSC_02163	197	18	122	318	151	410	0.7847	0.283895	SAOUHSC_02163	197	18	134	459	182	293	1.2479	0.495883	SAOUHSC_02163	197	18	155	356	92	259	1.4545	0.285999	SAOUHSC_02163	197	18	54	209	182	293	0.5546	0.48765
SAOUHSC_02166	260	34	0	15	0	15	1	0.5	SAOUHSC_02166	260	34	0	17	1	12	1.2857	0.16319	SAOUHSC_02166	260	34	2	14	1	8	1.7	0.327331	SAOUHSC_02166	260	34	1	6	1	12	0.5714	0.327353
SAOUHSC_02167	350	38	1	0	1	1	0.6667	0.283131	SAOUHSC_02167	350	38	0	1	0	0	2	0.16186	SAOUHSC_02167	350	38	1	0	0	2	0.6667	0.284405	SAOUHSC_02167	350	38	0	0	0	0	1
SAOUHSC_02169	449	44	0	0	0	1	0.5	0.161421	SAOUHSC_02169	449	44	1	1	0	0	3	0.0792384	SAOUHSC_02169	449	44	1	1	1	0	1.5	0.284058	SAOUHSC_02169	449	44	0	0	0	0	1
SAOUHSC_02170	296	37	0	0	0	0	1		SAOUHSC_02170	296	37	0	0	0	0	1		SAOUHSC_02170	296	37	0	0	0	0	1		SAOUHSC_02170	296	37	0	0	0	0	1
SAOUHSC_02171	491	44	0	0	0	0	1		SAOUHSC_02171	491	44	1	1	1	1	1	0.5	SAOUHSC_02171	491	44	0	0	0	1	0.5	0.164217	SAOUHSC_02171	491	44	1	0	1	1	0.6667	0.282957
SAOUHSC_02173	755	76	0	0	1	0	0.5	0.160252	SAOUHSC_02173	755	76	0	0	1	2	0.25	0.0414604	SAOUHSC_02173	755	76	0	1	0	0	2	0.16186	SAOUHSC_02173	755	76	0	1	1	2	0.5	0.158249
SAOUHSC_02174	254	29	0	0	1	0	0.5	0.162863	SAOUHSC_02174	254	29	0	0	0	0	1		SAOUHSC_02174	254	29	1	0	0	0	2	0.167143	SAOUHSC_02174	254	29	0	0	0	0	1
SAOUHSC_02176	176	20	0	0	0	0	1		SAOUHSC_02176	176	20	0	0	0	0	1		SAOUHSC_02176	176	20	0	0	0	1	0.5	0.171056	SAOUHSC_02176	176	20	0	1	0	0	2	0.16478
SAOUHSC_02177	296	25	0	0	2	0	0.3333	0.0796846	SAOUHSC_02177	296	25	1	0	0	0	2	0.163543	SAOUHSC_02177	296	25	0	0	1	0	0.5	0.168528	SAOUHSC_02177	296	25	0	0	0	0	1
SAOUHSC_02178	287	26	0	0	1	0	0.5	0.163353	SAOUHSC_02178	287	26	1	0	0	0	2	0.163353	SAOUHSC_02178	287	26	0	0	0	0	1		SAOUHSC_02178	287	26	0	0	0	0	1
SAOUHSC_02179	152	14	0	0	0	0	1		SAOUHSC_02179	152	14	0	0	0	0	1		SAOUHSC_02179	152	14	0	1	0	0	2	0.176556	SAOUHSC_02179	152	14	1	0	0	0	2	0.167451
SAOUHSC_02180	3785	343	10	8	5	9	1.2667	0.159864	SAOUHSC_02180	3785	343	6	3	8	1	1	0.390755	SAOUHSC_02180	3785	343	9	5	10	9	0.75	0.123442	SAOUHSC_02180	3785	343	6	1	8	1	0.8	0.38126
SAOUHSC_02181	1490	132	1	1	0	3	0.75	0.327358	SAOUHSC_02181	1490	132	3	1	2	2	1	0.3546	SAOUHSC_02181	1490	132	2	7	3	2	1.6667	0.274685	SAOUHSC_02181	1490	132	3	2	2	2	1.2	0.368956
SAOUHSC_02182	4652	436	2	12	3	18	0.6818	0.195522	SAOUHSC_02182	4652	436	4	12	2	10	1.3077	0.172333	SAOUHSC_02182	4652	436	4	15	5	12	1.1111	0.222591	SAOUHSC_02182	4652	436	2	13	2	10	1.2308	0.307069
SAOUHSC_02183	122	7	0	0	0	0	1		SAOUHSC_02183	122	7	0	0	0	0	1		SAOUHSC_02183	122	7	0	0	0	0	1		SAOUHSC_02183	122	7	0	0	0	0	1
SAOUHSC_02184	446	33	0	0	0	0	1		SAOUHSC_02184	446	33	0	0	0	0	1		SAOUHSC_02184	446	33	0	0	0	0	1		SAOUHSC_02184	446	33	1	0	0	0	2	0.162349
SAOUHSC_02185	953	68	0	0	0	1	0.5	0.160441	SAOUHSC_02185	953	68	0	3	0	2	1.3333	0.327352	SAOUHSC_02185	953	68	0	1	1	1	0.6667	0.283281	SAOUHSC_02185	953	68	0	1	0	2	0.6667	0.282567
SAOUHSC_02186	380	33	0	0	1	2	0.25	0.041228	SAOUHSC_02186	380	33	0	1	1	1	0.6667	0.283325	SAOUHSC_02186	380	33	1	0	0	1	1	0.5	SAOUHSC_02186	380	33	0	2	1	1	1	0.5
SAOUHSC_02187	377	26	1	0	0	1	1	0.5	SAOUHSC_02187	377	26	0	0	0	1	0.5	0.163353	SAOUHSC_02187	377	26	1	0	0	0	2	0.168141	SAOUHSC_02187	377	26	0	0	0	1	0.5	0.163353
SAOUHSC_02188	335	29	0	0	0	1	0.5	0.162863	SAOUHSC_02188	335	29	1	0	0	2	0.6667	0.5	SAOUHSC_02188	335	29	0	0	0	0	1		SAOUHSC_02188	335	29	1	1	0	2	1	0.290382
SAOUHSC_02189	332	34	0	0	2	0	0.3333	0.0794112	SAOUHSC_02189	332	34	1	0	0	0	2	0.16224	SAOUHSC_02189	332	34	1	1	0	0	3	0.0801694	SAOUHSC_02189	332	34	1	1	0	0	3	0.0794112
SAOUHSC_02190	158	14	0	0	1	0	0.5	0.167451	SAOUHSC_02190	158	14	0	1	0	0	2	0.167451	SAOUHSC_02190	158	14	1	0	0	0	2	0.176556	SAOUHSC_02190	158	14	0	0	0	0	1
SAOUHSC_02191	1247	94	1	0	1	0	1	0.5	SAOUHSC_02191	1247	94	0	0	1	0	0.5	0.159946	SAOUHSC_02191	1247	94	4	0	1	2	1.25	0.351939	SAOUHSC_02191	1247	94	2	0	1	0	1.5	0.282369
SAOUHSC_02193	584	45	0	0	0	0	1		SAOUHSC_02193	584	45	1	0	0	0	2	0.161359	SAOUHSC_02193	584	45	0	1	0	0	2	0.164092	SAOUHSC_02193	584	45	0	0	0	0	1
SAOUHSC_02194	1190	101	1	3	1	0	2.5	0.0891313	SAOUHSC_02194	1190	101	3	0	2	2	0.8	0.352372	SAOUHSC_02194	1190	101	2	1	2	3	0.6667	0.236938	SAOUHSC_02194	1190	101	0	0	2	2	0.2	0.0224814
SAOUHSC_02195	239	20	0	1	0	0	2	0.16478	SAOUHSC_02195	239	20	0	0	0	2	0.3333	0.0799423	SAOUHSC_02195	239	20	0	1	0	0	2	0.171056	SAOUHSC_02195	239	20	0	0	0	2	0.3333	0.0799423
SAOUHSC_02196	1694	146	2	2	2	0	1.6667	0.206503	SAOUHSC_02196	1694	146	2	2	3	2	0.8333	0.498542	SAOUHSC_02196	1694	146	3	2	2	2	1.2	0.497066	SAOUHSC_02196	1694	146	2	0	3	2	0.5	0.205704
SAOUHSC_02197	467	40	0	0	2	0	0.3333	0.0792971	SAOUHSC_02197	467	40	0	1	0	0	2	0.161699	SAOUHSC_02197	467	40	1	1	1	0	1.5	0.284278	SAOUHSC_02197	467	40	0	0	0	0	1
SAOUHSC_02198	344	25	0	1	0	0	2	0.163543	SAOUHSC_02198	344	25	1	0	0	0	2	0.163543	SAOUHSC_02198	344	25	0	0	0	1	0.5	0.168528	SAOUHSC_02198	344	25	0	0	0	0	1
SAOUHSC_02199	452	54	0	0	0	1	0.5	0.160906	SAOUHSC_02199	452	54	1	0	2	0	0.6667	0.282753	SAOUHSC_02199	452	54	1	1	0	1	1.5	0.283651	SAOUHSC_02199	452	54	0	0	2	0	0.3333	0.0791295
SAOUHSC_02200	470	49	1	0	2	1	0.5	0.158017	SAOUHSC_02200	470	49	1	0	0	0	2	0.161137	SAOUHSC_02200	470	49	0	0	0	1	0.5	0.163644	SAOUHSC_02200	470	49	0	1	0	0	2	0.161137
SAOUHSC_02202	149	20	0	0	0	0	1		SAOUHSC_02202	149	20	0	0	0	0	1		SAOUHSC_02202	149	20	0	0	0	0	1		SAOUHSC_02202	149	20	0	0	0	0	1
SAOUHSC_02203	206	15	0	0	1	1	0.3333	0.080371	SAOUHSC_02203	206	15	0	0	0	0	1		SAOUHSC_02203	206	15	0	1	0	0	2	0.175324	SAOUHSC_02203	206	15	0	0	0	0	1
SAOUHSC_02204	173	17	0	0	0	0	1		SAOUHSC_02204	173	17	0	0	0	0	1		SAOUHSC_02204	173	17	0	0	0	0	1		SAOUHSC_02204	173	17	0	0	0	0	1
SAOUHSC_02205	536	43	0	0	1	0	0.5	0.161485	SAOUHSC_02205	536	43	0	0	1	0	0.5	0.161485	SAOUHSC_02205	536	43	1	1	1	0	1.5	0.284109	SAOUHSC_02205	536	43	5	1	1	0	3.5	0.280709
SAOUHSC_02206	194	10	0	0	0	0	1		SAOUHSC_02206	194	10	0	0	0	0	1		SAOUHSC_02206	194	10	0	0	0	0	1		SAOUHSC_02206	194	10	0	0	0	0	1
SAOUHSC_02207	254	19	0	0	1	0	0.5	0.165107	SAOUHSC_02207	254	19	0	0	0	0	1		SAOUHSC_02207	254	19	0	0	0	0	1		SAOUHSC_02207	254	19	0	0	0	0	1
SAOUHSC_02208	389	35	1	0	0	0	2	0.162137	SAOUHSC_02208	389	35	0	0	2	0	0.3333	0.162137	SAOUHSC_02208	389	35	1	0	1	0	1	0.5	SAOUHSC_02208	389	35	0	0	2	0	0.3333	0.162137
SAOUHSC_02209	347	35	0	0	0	0	1		SAOUHSC_02209	347	35	0	1	0	0	2	0.162137	SAOUHSC_02209	347	35	0	0	0	0	1		SAOUHSC_02209	347	35	0	0	0	0	1
SAOUHSC_02210	248	23	0	0	0	0	1		SAOUHSC_02210	248	23	0	0	0	0	1		SAOUHSC_02210	248	23	0	0	0	0	1		SAOUHSC_02210	248	23	0	0	0	0	1
SAOUHSC_02211	371	28	1	0	1	4	0.3333	0.28009	SAOUHSC_02211	371	28	0	1	2	1	0.5	0.157511	SAOUHSC_02211	371	28	1	5	0	0	7	0.0805278	SAOUHSC_02211	371	28	0	4	2	1	1.25	0.164169
SAOUHSC_02212	185	20	0	0	0	0	1		SAOUHSC_02212	185	20	0	0	0	1	0.5	0.16478	SAOUHSC_02212	185	20	0	0	1	0	0.5	0.171056	SAOUHSC_02212	185	20	0	0	0	1	0.5	0.16478
SAOUHSC_02213	404	41	0	0	0	0	1		SAOUHSC_02213	404	41	0	0	0	0	1		SAOUHSC_02213	404	41	0	0	0	0	1		SAOUHSC_02213	404	41	0	1	0	0	2	0.161624
SAOUHSC_02214	221	19	0	0	0	0	1		SAOUHSC_02214	221	19	1	0	0	0	2	0.165107	SAOUHSC_02214	221	19	0	0	0	0	1		SAOUHSC_02214	221	19	0	0	0	0	1
SAOUHSC_02215	158	12	0	0	0	0	1		SAOUHSC_02215	158	12	0	0	0	0	1		SAOUHSC_02215	158	12	2	0	0	0	3	0.082912	SAOUHSC_02215	158	12	0	0	0	0	1
SAOUHSC_02216	779	65	0	1	1	1	0.6667	0.2826	SAOUHSC_02216	779	65	0	0	1	0	0.5	0.160524	SAOUHSC_02216	779	65	1	0	0	1	1	0.5	SAOUHSC_02216	779	65	1	0	1	0	1	0.5
SAOUHSC_02217	770	78	2	0	1	0	1.5	0.282476	SAOUHSC_02217	770	78	2	0	2	0	1	0.284993	SAOUHSC_02217	770	78	4	1	3	0	1.5	0.207853	SAOUHSC_02217	770	78	5	2	2	0	2.6667	0.0167023
SAOUHSC_02218	281	24	0	0	1	0	0.5	0.163749	SAOUHSC_02218	281	24	0	0	0	0	1		SAOUHSC_02218	281	24	0	0	0	1	0.5	0.168947	SAOUHSC_02218	281	24	0	0	0	0	1
SAOUHSC_02219	671	51	0	0	1	0	0.5	0.161039	SAOUHSC_02219	671	51	1	1	0	1	1.5	0.282806	SAOUHSC_02219	671	51	0	0	1	0	0.5	0.163446	SAOUHSC_02219	671	51	0	0	0	1	0.5	0.161039
SAOUHSC_02220	551	43	0	0	2	0	0.3333	0.079252	SAOUHSC_02220	551	43	1	2	1	0	2	0.157925	SAOUHSC_02220	551	43	0	0	2	0	0.3333	0.0798525	SAOUHSC_02220	551	43	0	0	1	0	0.5	0.161485
SAOUHSC_02221	779	63	1	0	0	0	2	0.160583	SAOUHSC_02221	779	63	2	0	0	0	3	0.079061	SAOUHSC_02221	779	63	0	0	0	0	1		SAOUHSC_02221	779	63	0	0	0	0	1
SAOUHSC_02222	221	18	1	0	0	0	2	0.16547	SAOUHSC_02222	221	18	0	0	0	0	1		SAOUHSC_02222	221	18	1	0	0	0	2	0.172471	SAOUHSC_02222	221	18	0	0	0	0	1
SAOUHSC_02223	260	30	1	0	1	3	0.4	0.0873601	SAOUHSC_02223	260	30	0	0	0	0	1		SAOUHSC_02223	260	30	0	0	0	1	0.5	0.166855	SAOUHSC_02223	260	30	1	2	0	0	4	0.0411859
SAOUHSC_02225	320	26	1	0	0	1	1	0.5	SAOUHSC_02225	320	26	3	0	1	0	2	0.279952	SAOUHSC_02225	320	26	1	1	1	1	1	0.5	SAOUHSC_02225	320	26	0	0	1	0	0.5	0.163353
SAOUHSC_02226	632	62	0	1	2	0	0.6667	0.282637	SAOUHSC_02226	632	62	0	0	0	0	1		SAOUHSC_02226	632	62	2	0	0	0	3	0.0794847	SAOUHSC_02226	632	62	0	1	0	0	2	0.160614
SAOUHSC_02227	140	13	0	0	0	0	1		SAOUHSC_02227	140	13	0	0	0	0	1		SAOUHSC_02227	140	13	0	0	1	0	0.5	0.177984	SAOUHSC_02227	140	13	0	0	0	0	1
SAOUHSC_02228	197	21	0	0	0	1	0.5	0.164485	SAOUHSC_02228	197	21	0	0	1	0	0.5	0.164485	SAOUHSC_02228	197	21	1	0	1	0	1	0.5	SAOUHSC_02228	197	21	0	0	1	0	0.5	0.164485
SAOUHSC_02229	221	18	1	0	0	0	2	0.16547	SAOUHSC_02229	221	18	0	0	0	1	0.5	0.16547	SAOUHSC_02229	221	18	0	2	0	0	3	0.0815075	SAOUHSC_02229	221	18	0	0	0	1	0.5	0.16547
SAOUHSC_02231	356	29	0	0	0	2	0.3333	0.162863	SAOUHSC_02231	356	29	0	0	0	2	0.3333	0.0795422	SAOUHSC_02231	356	29	0	1	0	0	2	0.167143	SAOUHSC_02231	356	29	0	0	0	2	0.3333	0.0795422
SAOUHSC_02232	539	55	0	1	0	1	1	0.5	SAOUHSC_02232	539	55	0	0	1	1	0.3333	0.0791208	SAOUHSC_02232	539	55	1	0	0	0	2	0.163095	SAOUHSC_02232	539	55	1	0	1	1	0.6667	0.282736
SAOUHSC_02233	260	18	0	0	1	0	0.5	0.16547	SAOUHSC_02233	260	18	0	0	0	0	1		SAOUHSC_02233	260	18	0	0	0	0	1		SAOUHSC_02233	260	18	0	0	0	0	1
SAOUHSC_02234	224	25	0	0	0	1	0.5	0.163543	SAOUHSC_02234	224	25	0	0	0	0	1		SAOUHSC_02234	224	25	0	0	0	0	1		SAOUHSC_02234	224	25	1	0	0	0	2	0.163543
SAOUHSC_02235	770	80	0	0	1	4	0.1667	0.0789747	SAOUHSC_02235	770	80	0	0	0	2	0.3333	0.0789737	SAOUHSC_02235	770	80	2	3	2	4	0.8571	0.493507	SAOUHSC_02235	770	80	0	0	0	2	0.3333	0.0789737
SAOUHSC_02236	167	20	0	0	0	0	1		SAOUHSC_02236	167	20	0	0	1	0	0.5	0.16478	SAOUHSC_02236	167	20	0	0	0	0	1		SAOUHSC_02236	167	20	0	0	1	0	0.5	0.16478
SAOUHSC_02237	146	9	0	0	0	0	1		SAOUHSC_02237	146	9	0	0	0	0	1		SAOUHSC_02237	146	9	0	0	0	0	1		SAOUHSC_02237	146	9	0	0	0	0	1
SAOUHSC_02238	614	72	0	0	0	0	1		SAOUHSC_02238	614	72	0	0	0	0	1		SAOUHSC_02238	614	72	0	0	0	0	1		SAOUHSC_02238	614	72	0	0	0	0	1
SAOUHSC_02239	1037	113	4	1	2	1	1.5	0.238517	SAOUHSC_02239	1037	113	6	3	2	0	3.3333	0.00958213	SAOUHSC_02239	1037	113	2	1	1	1	1.3333	0.327348	SAOUHSC_02239	1037	113	1	4	2	0	2	0.0514239
SAOUHSC_02240	824	76	146	388	246	308	0.964	0.224033	SAOUHSC_02240	824	76	216	423	142	252	1.6203	0.374383	SAOUHSC_02240	824	76	474	541	441	585	0.9893	0.31023	SAOUHSC_02240	824	76	87	279	142	252	0.9291	0.109559
SAOUHSC_02241	1016	96	127	89	150	155	0.7092	0.296316	SAOUHSC_02241	1016	96	166	380	85	142	2.3991	0.372196	SAOUHSC_02241	1016	96	434	327	372	289	1.1511	0.436024	SAOUHSC_02241	1016	96	56	96	85	142	0.6711	0.278237
SAOUHSC_02243	1055	91	212	406	404	505	0.6802	0.0591137	SAOUHSC_02243	1055	91	260	458	301	357	1.091	0.0737384	SAOUHSC_02243	1055	91	692	740	549	627	1.2175	0.407801	SAOUHSC_02243	1055	91	160	234	301	357	0.5994	0.466712
SAOUHSC_02244	1223	110	433	262	531	467	0.6967	0.186524	SAOUHSC_02244	1223	110	456	221	469	438	0.7467	0.475372	SAOUHSC_02244	1223	110	751	606	620	595	1.1168	0.386127	SAOUHSC_02244	1223	110	307	245	469	438	0.609	0.46484
SAOUHSC_02245	845	95	213	64	574	146	0.3856	0.0051648	SAOUHSC_02245	845	95	234	76	464	161	0.4968	0.128645	SAOUHSC_02245	845	95	564	337	376	296	1.3403	0.454771	SAOUHSC_02245	845	95	170	121	464	161	0.4665	0.0526637
SAOUHSC_02246	911	93	462	331	532	474	0.7885	0.189072	SAOUHSC_02246	911	93	491	441	449	404	1.0925	0.239789	SAOUHSC_02246	911	93	914	816	881	752	1.0594	0.413883	SAOUHSC_02246	911	93	399	249	449	404	0.76	0.193962
SAOUHSC_02247	1307	176	187	1132	237	931	1.1292	0.126043	SAOUHSC_02247	1307	176	290	1435	229	756	1.7505	0.208972	SAOUHSC_02247	1307	176	337	899	412	861	0.971	0.296502	SAOUHSC_02247	1307	176	59	283	229	756	0.3479	0.0520439
SAOUHSC_02248	443	52	81	100	176	198	0.4853	0.304017	SAOUHSC_02248	443	52	115	165	114	206	0.8754	0.256967	SAOUHSC_02248	443	52	325	378	266	341	1.1579	0.474883	SAOUHSC_02248	443	52	138	152	114	206	0.9065	0.401856
SAOUHSC_02249	437	60	14	12	5	11	1.5882	0.492844	SAOUHSC_02249	437	60	13	34	2	6	5.3333	0.205637	SAOUHSC_02249	437	60	55	17	48	19	1.0735	0.41369	SAOUHSC_02249	437	60	23	16	2	6	4.4444	0.0764811
SAOUHSC_02250	590	63	1	95	24	90	0.8435	0.0991553	SAOUHSC_02250	590	63	6	98	8	152	0.6522	0.192903	SAOUHSC_02250	590	63	100	363	92	270	1.2782	0.293649	SAOUHSC_02250	590	63	13	25	8	152	0.2422	0.247241
SAOUHSC_02254	1616	120	0	0	0	2	0.3333	0.0788657	SAOUHSC_02254	1616	120	1	0	0	2	0.6667	0.282257	SAOUHSC_02254	1616	120	2	2	1	0	2.5	0.0886279	SAOUHSC_02254	1616	120	1	0	0	2	0.6667	0.282257
SAOUHSC_02255	284	23	0	1	0	1	1	0.5	SAOUHSC_02255	284	23	0	4	1	0	2.5	0.5	SAOUHSC_02255	284	23	0	1	1	1	0.6667	0.286056	SAOUHSC_02255	284	23	0	12	1	0	6.5	0.279701
SAOUHSC_02256	743	85	84	149	158	306	0.5032	0.281271	SAOUHSC_02256	743	85	136	256	97	251	1.1261	0.250567	SAOUHSC_02256	743	85	337	693	207	536	1.3858	0.305037	SAOUHSC_02256	743	85	110	165	97	251	0.7908	0.323815
SAOUHSC_02257	1259	87	9	517	39	519	0.9428	0.17997	SAOUHSC_02257	1259	87	14	641	27	397	1.5435	0.243755	SAOUHSC_02257	1259	87	121	527	68	488	1.1652	0.460616	SAOUHSC_02257	1259	87	10	171	27	397	0.4282	0.41364
SAOUHSC_02258	626	43	201	224	118	167	1.4895	0.400777	SAOUHSC_02258	626	43	387	295	91	158	2.732	0.189342	SAOUHSC_02258	626	43	236	269	278	195	1.0675	0.452653	SAOUHSC_02258	626	43	35	72	91	158	0.432	0.239399
SAOUHSC_02259	785	78	44	353	95	406	0.7928	0.0361712	SAOUHSC_02259	785	78	62	407	86	283	1.2703	0.0579184	SAOUHSC_02259	785	78	234	412	174	301	1.3592	0.465567	SAOUHSC_02259	785	78	76	292	86	283	0.9973	0.233425
SAOUHSC_02260	134	11	0	0	0	1	0.5	0.169904	SAOUHSC_02260	134	11	0	0	0	0	1		SAOUHSC_02260	134	11	0	0	0	0	1		SAOUHSC_02260	134	11	0	0	0	0	1
SAOUHSC_02261	569	74	199	182	281	288	0.6702	0.169102	SAOUHSC_02261	569	74	342	228	195	244	1.2977	0.421283	SAOUHSC_02261	569	74	257	243	164	272	1.1465	0.345931	SAOUHSC_02261	569	74	120	112	195	244	0.5295	0.337878
SAOUHSC_02262	140	16	2	28	13	7	1.4762	0.5	SAOUHSC_02262	140	16	2	3	0	8	0.6667	0.297519	SAOUHSC_02262	140	16	26	69	13	39	1.8113	0.34904	SAOUHSC_02262	140	16	1	0	0	8	0.2222	0.5
SAOUHSC_02264	1244	154	203	599	227	678	0.8863	0.0301674	SAOUHSC_02264	1244	154	396	726	140	554	1.6158	0.485676	SAOUHSC_02264	1244	154	589	1167	532	860	1.2613	0.415061	SAOUHSC_02264	1244	154	101	230	140	554	0.4777	0.352139
SAOUHSC_02265	626	57	65	293	79	184	1.3598	0.400393	SAOUHSC_02265	626	57	83	367	26	185	2.1274	0.492461	SAOUHSC_02265	626	57	148	359	174	321	1.0242	0.163388	SAOUHSC_02265	626	57	18	74	26	185	0.4387	0.376203
SAOUHSC_02267	959	82	324	633	183	607	1.2111	0.491373	SAOUHSC_02267	959	82	245	804	75	707	1.341	0.420756	SAOUHSC_02267	959	82	220	567	128	462	1.3333	0.388521	SAOUHSC_02267	959	82	120	287	75	707	0.5211	0.443173
SAOUHSC_02268	1484	146	1047	1066	659	681	1.5764	0.135223	SAOUHSC_02268	1484	146	1727	1931	427	586	3.6085	0.0108789	SAOUHSC_02268	1484	146	1095	1234	1014	1174	1.0644	0.456746	SAOUHSC_02268	1484	146	4753	6048	427	586	10.6529	0.00084904
SAOUHSC_02269	950	88	325	27	210	51	1.3473	0.433479	SAOUHSC_02269	950	88	354	32	143	18	2.3889	0.322862	SAOUHSC_02269	950	88	324	292	210	232	1.3928	0.15656	SAOUHSC_02269	950	88	82	95	143	18	1.0988	0.242102
SAOUHSC_02270	1250	136	1051	544	980	738	0.9284	0.153592	SAOUHSC_02270	1250	136	1188	777	870	570	1.3643	0.245762	SAOUHSC_02270	1250	136	1190	1267	1021	1054	1.184	0.480619	SAOUHSC_02270	1250	136	565	555	870	570	0.7779	0.0805991
SAOUHSC_02271	224	14	108	507	75	618	0.8876	0.194246	SAOUHSC_02271	224	14	118	486	97	449	1.106	0.2904	SAOUHSC_02271	224	14	239	494	201	444	1.1362	0.343838	SAOUHSC_02271	224	14	31	230	97	449	0.479	0.155697
SAOUHSC_02272	986	90	270	894	442	1365	0.6444	0.130961	SAOUHSC_02272	986	90	204	836	293	1055	0.7717	0.0992982	SAOUHSC_02272	986	90	729	1354	520	1262	1.1688	0.417594	SAOUHSC_02272	986	90	225	697	293	1055	0.6842	0.0357033
SAOUHSC_02273	635	57	270	213	647	1320	0.2459	0.212937	SAOUHSC_02273	635	57	219	43	196	517	0.3683	0.0790013	SAOUHSC_02273	635	57	1243	2619	993	2294	1.1749	0.460302	SAOUHSC_02273	635	57	28	61	196	517	0.1261	0.0120192
SAOUHSC_02274	1928	173	153	45	133	100	0.8504	0.369627	SAOUHSC_02274	1928	173	233	41	79	80	1.7188	0.189254	SAOUHSC_02274	1928	173	384	399	279	385	1.1789	0.27857	SAOUHSC_02274	1928	173	12	48	79	80	0.3812	0.0686572
SAOUHSC_02276	1610	163	637	347	673	491	0.8455	0.0998461	SAOUHSC_02276	1610	163	827	400	535	368	1.3584	0.453547	SAOUHSC_02276	1610	163	1124	803	878	570	1.3306	0.349773	SAOUHSC_02276	1610	163	531	215	535	368	0.8263	0.144385
SAOUHSC_02277	1025	86	2	0	14	0	0.2	0.125871	SAOUHSC_02277	1025	86	2	2	10	1	0.4167	0.496185	SAOUHSC_02277	1025	86	11	1	23	8	0.4062	0.385449	SAOUHSC_02277	1025	86	3	0	10	1	0.3333	0.324533
SAOUHSC_02278	410	36	1	50	0	126	0.4094	0.4972	SAOUHSC_02278	410	36	1	35	1	106	0.3426	0.325088	SAOUHSC_02278	410	36	17	164	31	142	1.046	0.191466	SAOUHSC_02278	410	36	1	39	1	106	0.3796	0.325088
SAOUHSC_02279	662	60	0	10	0	17	0.6111	0.5	SAOUHSC_02279	662	60	2	54	2	31	1.6765	0.35213	SAOUHSC_02279	662	60	0	30	0	43	0.7045	0.491684	SAOUHSC_02279	662	60	0	15	2	31	0.4706	0.327358
SAOUHSC_02280	434	36	0	1	1	1	0.6667	0.283202	SAOUHSC_02280	434	36	0	0	0	0	1		SAOUHSC_02280	434	36	0	2	0	0	3	0.0800854	SAOUHSC_02280	434	36	0	1	0	0	2	0.162039
SAOUHSC_02281	1688	120	165	84	183	114	0.8389	0.0644521	SAOUHSC_02281	1688	120	157	80	227	86	0.758	0.0132758	SAOUHSC_02281	1688	120	500	307	479	250	1.1068	0.356611	SAOUHSC_02281	1688	120	96	53	227	86	0.4777	0.0762227
SAOUHSC_02282	1769	146	136	365	150	756	0.5535	0.472376	SAOUHSC_02282	1769	146	180	419	99	553	0.9188	0.221089	SAOUHSC_02282	1769	146	751	946	592	772	1.244	0.455867	SAOUHSC_02282	1769	146	42	273	99	553	0.4839	0.0700222
SAOUHSC_02283	254	24	2	295	2	204	1.4396	0.18735	SAOUHSC_02283	254	24	0	373	4	201	1.8155	0.369477	SAOUHSC_02283	254	24	1	334	4	312	1.0599	0.317291	SAOUHSC_02283	254	24	0	180	4	201	0.8786	0.490853
SAOUHSC_02284	1004	75	45	167	32	342	0.568	0.418271	SAOUHSC_02284	1004	75	44	181	19	310	0.6848	0.294908	SAOUHSC_02284	1004	75	282	305	159	282	1.3303	0.35756	SAOUHSC_02284	1004	75	72	193	19	310	0.8061	0.392209
SAOUHSC_02285	1529	116	387	60	502	175	0.6608	0.473366	SAOUHSC_02285	1529	116	464	77	312	155	1.1581	0.2354	SAOUHSC_02285	1529	116	581	232	587	218	1.0099	0.404459	SAOUHSC_02285	1529	116	184	43	312	155	0.4872	0.125885
SAOUHSC_02286	1046	91	91	128	166	291	0.4803	0.162814	SAOUHSC_02286	1046	91	131	135	182	235	0.6388	0.172809	SAOUHSC_02286	1046	91	510	490	414	306	1.3883	0.465421	SAOUHSC_02286	1046	91	879	77	182	235	2.2895	0.213341
SAOUHSC_02287	1370	99	26	119	93	187	0.5196	0.0581648	SAOUHSC_02287	1370	99	71	153	64	102	1.3473	0.0139846	SAOUHSC_02287	1370	99	377	317	250	267	1.3417	0.385138	SAOUHSC_02287	1370	99	62	119	64	102	1.0898	0.0305943
SAOUHSC_02288	572	44	6	14	6	18	0.84	0.259356	SAOUHSC_02288	572	44	2	2	31	31	0.0794	0.482016	SAOUHSC_02288	572	44	82	158	83	94	1.3539	0.476669	SAOUHSC_02288	572	44	0	0	31	31	0.0159	0.022138
SAOUHSC_02289	1268	128	138	466	129	576	0.8569	0.133738	SAOUHSC_02289	1268	128	103	595	87	367	1.5363	0.0357621	SAOUHSC_02289	1268	128	435	928	339	772	1.2266	0.446122	SAOUHSC_02289	1268	128	54	287	87	367	0.7516	0.013419
SAOUHSC_02296	455	37	57	50	31	44	1.4211	0.2719	SAOUHSC_02296	455	37	155	67	35	31	3.3284	0.475009	SAOUHSC_02296	455	37	129	112	137	152	0.8345	0.40599	SAOUHSC_02296	455	37	42	49	35	31	1.3731	0.407391
SAOUHSC_02297	2150	184	145	410	282	591	0.6362	0.0459466	SAOUHSC_02297	2150	184	274	467	232	444	1.096	0.0629904	SAOUHSC_02297	2150	184	778	980	504	888	1.2627	0.44247	SAOUHSC_02297	2150	184	132	359	232	444	0.7267	0.00333319
SAOUHSC_02298	770	63	97	113	189	182	0.5672	0.328055	SAOUHSC_02298	770	63	98	124	146	148	0.7559	0.322193	SAOUHSC_02298	770	63	310	358	339	260	1.115	0.474604	SAOUHSC_02298	770	63	97	56	146	148	0.522	0.190163
SAOUHSC_02299	509	44	30	2	96	1	0.3367	0.187105	SAOUHSC_02299	509	44	13	0	40	0	0.3415	0.36006	SAOUHSC_02299	509	44	184	7	129	1	1.4656	0.362584	SAOUHSC_02299	509	44	4	1	40	0	0.1463	0.371563
SAOUHSC_02300	326	36	1	2	3	0	1	0.5	SAOUHSC_02300	326	36	1	2	4	3	0.5	0.320565	SAOUHSC_02300	326	36	2	1	3	1	0.8	0.215455	SAOUHSC_02300	326	36	2	2	4	3	0.625	0.367758
SAOUHSC_02301	788	72	376	184	547	493	0.5389	0.482879	SAOUHSC_02301	788	72	461	299	421	376	0.9536	0.178699	SAOUHSC_02301	788	72	866	443	709	333	1.256	0.200024	SAOUHSC_02301	788	72	145	171	421	376	0.3972	0.0569529
SAOUHSC_02302	290	25	90	15	44	35	1.325	0.230249	SAOUHSC_02302	290	25	115	7	66	32	1.2424	0.293607	SAOUHSC_02302	290	25	59	83	69	82	0.9408	0.5	SAOUHSC_02302	290	25	45	23	66	32	0.697	0.29954
SAOUHSC_02303	362	39	17	1	38	2	0.4634	0.355471	SAOUHSC_02303	362	39	23	2	26	2	0.8966	0.155466	SAOUHSC_02303	362	39	36	1	71	13	0.4471	0.465724	SAOUHSC_02303	362	39	21	1	26	2	0.7931	0.351806
SAOUHSC_02304	170	14	121	0	64	4	1.7681	0.340861	SAOUHSC_02304	170	14	72	0	68	1	1.0429	0.494629	SAOUHSC_02304	170	14	155	18	224	31	0.6797	0.38407	SAOUHSC_02304	170	14	77	4	68	1	1.1714	0.36468
SAOUHSC_02305	1148	108	114	105	36	32	3.1884	0.153321	SAOUHSC_02305	1148	108	84	100	19	10	6.1667	0.0204859	SAOUHSC_02305	1148	108	565	450	924	1154	0.4887	0.11109	SAOUHSC_02305	1148	108	38	117	19	10	5.2	0.0622337
SAOUHSC_02306	359	29	0	0	1	0	0.5	0.162863	SAOUHSC_02306	359	29	1	0	0	0	2	0.162863	SAOUHSC_02306	359	29	0	0	0	0	1		SAOUHSC_02306	359	29	1	0	0	0	2	0.162863
[truncated: 632 more rows]

## Sheet: Table S3
Locus	Relative enrichment vs ungated control (2n)
	END 2	END 3	CSD 2	CSD 3
SAOUHSC_00001	-0.473554	-3.74841	-0.347649	-0.930662
SAOUHSC_00002	1.41943	-3.78545	2.94847	1.30874
SAOUHSC_00003	0.419428	-0.084581	0.445958	0.616848
SAOUHSC_00004	1.17149	0.170618	0.952966	0.469965
SAOUHSC_00005	-0.165462	-1.40651	-0.138932	0.616848
SAOUHSC_00006	-0.816735	-0.991562	-0.889741	-1.21965
SAOUHSC_00007	0.429921	0.591506	-1.44836	-1.73202
SAOUHSC_00008	-0.230301	-0.214315	-0.10641	-0.300994
SAOUHSC_00009	0.419428	-1.08458	1.76789	1.03185
SAOUHSC_00010	-0.0023578	-0.360367	-0.0179891	-0.110054
SAOUHSC_00012	-0.656092	-0.536243	-0.920657	-1.12012
SAOUHSC_00013	-0.838652	-1.55491	-0.0791647	-0.498749
SAOUHSC_00014	0.402449	0.340663	-1.73978	-2.8005
SAOUHSC_00015	-0.56536	-0.832165	-2.12923	-2.25512
SAOUHSC_00017	-0.99561	1.72714	0.668392	-3.35345
SAOUHSC_00018	1.00439	-1.66969	-0.554042	0.616848
SAOUHSC_00019	-0.569076	-0.785454	0.468858	-0.374522
SAOUHSC_00020	0.419428	-0.084581	-0.554042	-0.383152
SAOUHSC_00021	1.00439	-1.40651	1.76789	-0.120118
SAOUHSC_00022	-0.196964	-0.164974	-0.157444	0.0489522
SAOUHSC_00023	-1.10176	-0.777036	-0.548858	-0.0522495
SAOUHSC_00024	-0.589835	-0.461089	-0.445685	-0.442948
SAOUHSC_00025	-0.065768	-0.518399	-0.260789	-0.928976
SAOUHSC_00026	-1.9025	-1.49962	0.583462	-2.38315
SAOUHSC_00027	1.41943	3.08534	0.445958	0.616848
SAOUHSC_00030	-0.158339	-0.0046056	0.0797147	-0.299905
SAOUHSC_00031	-0.258644	-0.084581	-0.0946104	0.938776
SAOUHSC_00033	-0.0282933	0.0882905	0.169648	0.192935
SAOUHSC_00034	0.741356	-1.08458	-0.554042	-2.38315
SAOUHSC_00035	-0.411417	0.00029965	-0.799753	-0.727251
SAOUHSC_00036	-0.120511	-0.0378804	-0.0295771	-0.404956
SAOUHSC_00037	0.0944309	0.161158	-0.203092	-0.0355997
SAOUHSC_00039	-0.81097	-0.793921	-0.291008	-0.122042
SAOUHSC_00041	-0.323803	-0.326875	0.501154	-0.523659
SAOUHSC_00042	0.868646	1.23637	-0.141748	-0.180515
SAOUHSC_00043	0.326626	0.170134	-0.541974	-0.540616
SAOUHSC_00044	0.0848208	-0.220326	0.237897	-0.0714164
SAOUHSC_00045	-0.0138055	0.435263	1.10907	2.87165
SAOUHSC_00046	-0.580572	-0.802912	0.028225	-0.348936
SAOUHSC_00047	0.112391	0.302671	-0.424957	-0.407889
SAOUHSC_00049	-0.0231864	0.170255	-0.294619	-0.112444
SAOUHSC_00050	-0.546356	0.053447	-0.519826	-1.08731
SAOUHSC_00051	-0.385728	-0.233382	-0.261967	-0.490644
SAOUHSC_00052	-0.591578	-0.426118	0.0841709	0.705939
SAOUHSC_00053	-0.272095	-0.293475	-0.348149	-0.871988
SAOUHSC_00054	0.493111	1.19703	0.236063	0.352023
SAOUHSC_00055	0.288431	0.185649	-0.0023537	-0.251431
SAOUHSC_00056	0.207028	0.455744	-0.172426	-0.2628
SAOUHSC_00057	-0.887074	-1.04896	-0.537118	-1.35402
SAOUHSC_00058	0.121642	0.315301	0.283336	0.45261
SAOUHSC_00060	0.342083	-0.231304	-0.221764	-1.02836
SAOUHSC_00061	0.203178	0.679001	-0.164255	-0.363664
SAOUHSC_00062	-0.196522	-0.264423	-0.61715	-0.626812
SAOUHSC_00064	-0.0639517	-0.216052	-0.574382	-0.492511
SAOUHSC_00065	-0.0255412	-0.353224	-0.466443	-0.469353
SAOUHSC_00067	-0.201617	0.297588	-0.2507	-0.0265574
SAOUHSC_00069	-0.421459	-0.48336	-0.425221	-0.261473
SAOUHSC_00070	0.361135	0.376319	-0.665893	0.194482
SAOUHSC_00071	-0.0253448	0.109002	0.201957	0.1107
SAOUHSC_00072	-0.0326287	-0.778902	0.141061	-0.3594
SAOUHSC_00074	-1.2025	-1.28981	-0.566794	-1.0356
SAOUHSC_00075	-0.13421	0.536568	-0.779708	-0.558425
SAOUHSC_00076	-0.495147	-0.305027	-0.723138	-0.468128
SAOUHSC_00077	-0.359499	0.0655887	-0.419164	-0.211945
SAOUHSC_00078	0.2117	0.202418	-0.154816	0.5242
SAOUHSC_00079	0.115956	-0.015979	-0.447828	-0.543837
SAOUHSC_00080	-0.0565083	-0.0696545	-0.577898	-0.530993
SAOUHSC_00081	-0.769923	-2.03411	-0.496072	-0.571845
SAOUHSC_00082	-0.561368	-0.407231	-0.564758	-0.549979
SAOUHSC_00083	-0.106733	-0.0541743	-0.0005832	0.226225
SAOUHSC_00084	0.676318	-0.290976	0.133198	-1.83087
SAOUHSC_00085	0.264697	0.089314	0.830229	0.31106
SAOUHSC_00086	0.986584	1.32576	-0.250232	-0.0488126
SAOUHSC_00087	0.419428	-2.40651	0.445958	-1.70508
SAOUHSC_00088	0.0904496	0.593671	-0.409473	-0.319649
SAOUHSC_00089	-0.793808	-0.612613	-0.0449036	0.0412327
SAOUHSC_00090	-0.334955	-0.346635	-0.472702	-0.354017
SAOUHSC_00091	-0.853915	-0.657833	-0.653165	-0.95619
SAOUHSC_00092	-0.0025511	-0.191763	-0.176196	-0.3338
SAOUHSC_00093	-0.726816	-0.679024	0.104421	-0.346121
SAOUHSC_00094	0.0888177	-0.304691	0.134989	-0.440544
SAOUHSC_00096	0.110069	0.207847	-0.360712	-0.138996
SAOUHSC_00097	-0.0836495	-0.062817	-0.830877	-1.2053
SAOUHSC_00099	-0.794812	-1.0748	-1.16536	-1.42412
SAOUHSC_00100	0.576989	1.70682	-0.0845727	1.23837
SAOUHSC_00101	-0.580572	1.91542	1.03092	2.61685
SAOUHSC_00102	-0.722352	-0.747955	-0.223828	-0.610168
SAOUHSC_00103	-0.379189	-1.0728	-0.357687	-0.710138
SAOUHSC_00104	0.090812	-0.267203	-0.149357	-0.303177
SAOUHSC_00105	-1.1888	-1.50077	-0.828781	-0.854281
SAOUHSC_00106	0.364586	0.310153	-0.21833	-0.319925
SAOUHSC_00107	-0.351353	-0.228751	-0.288605	-0.440544
SAOUHSC_00108	0.483621	0.530741	0.665173	0.407954
SAOUHSC_00109	0.634423	-0.236584	-0.113409	-2.2904
SAOUHSC_00110	0.570248	0.427292	-0.29486	-0.356564
SAOUHSC_00112	-2.38749	0.652413	-1.36147	2.20181
SAOUHSC_00113	0.209533	0.114165	-0.09587	-0.336871
SAOUHSC_00114	-0.317538	-0.514118	-0.111284	-0.578768
SAOUHSC_00115	-0.119463	-0.312104	-0.917313	-0.406715
SAOUHSC_00116	-1.0142	-0.414103	-0.586136	-1.16257
SAOUHSC_00117	-0.0395528	0.547315	-0.0501845	-0.0589174
SAOUHSC_00118	-0.756823	1.02645	-0.244866	-0.326568
SAOUHSC_00119	0.812954	0.824232	0.0921207	-0.336033
SAOUHSC_00120	0.459268	0.759162	0.302585	0.336513
SAOUHSC_00121	0.586529	0.922902	-0.154379	-0.428881
SAOUHSC_00122	-0.217008	0.060379	-0.398034	-0.604102
SAOUHSC_00123	0.0857301	0.111648	-0.180422	-0.119396
SAOUHSC_00124	-0.270697	0.0118158	-0.52519	-0.511308
SAOUHSC_00125	0.277648	0.28044	-0.267871	-0.606458
SAOUHSC_00126	-0.37593	-0.354093	-0.173313	-0.187552
SAOUHSC_00127	-0.062742	0.57315	-0.311836	0.281513
SAOUHSC_00128	-0.0861052	0.145376	-0.20445	-0.185538
SAOUHSC_00129	0.0502062	-0.653975	-0.710219	-1.16654
SAOUHSC_00130	-1.18792	-0.703187	0.445958	-0.123247
SAOUHSC_00131	-0.190565	-0.612821	-0.897408	-1.94124
[truncated: 2,515 more rows]

## Sheet: Table S4
Locus	Relative enrichment (2n)
[truncated: 2,631 more rows]

[truncated: 7 more sheets: Table S5, Table S6, Table S7, Table S8, Table S9, Table S10, Table S11]
