# Supplementary material for: FacZ is a GpsB-interacting protein that prevents aberrant division-site placement in Staphylococcus aureus
Source: Nat Microbiol. 2024 Mar 5;9(3):801–13. doi: 10.1038/s41564-024-01607-y (PMC10914604; doi:10.1038/s41564-024-01607-y)
Supplement: Supplementary file 6 — Cell area measurements. [file 41564_2024_1607_MOESM6_ESM.xlsx]

## Sheet: Figure 3B
Figure 3 - Panel B - Cell Area Measurements										Figure 3 - Panel B - Cell Area Medians (for each replicate)
Strain	WT				∆facZ						1	2	3	4
Relicate	1	2	3	4	1	2	3	4		WT	1.15607	1.15917	1.1167	1.27727
	1.45096	0.655931	1.37499	0.487723	2.691	1.95195	1.08974	0.442717		∆facZ	1.49342	1.21634	1.17983	1.18435
	1.40904	0.964455	1.05405	0.556644	2.47922	2.56141	0.591533	0.563674
	1.21515	1.28414	1.11873	0.684054	1.582	3.11224	0.701746	0.581895
	0.806051	1.23434	1.38279	0.855496	2.16399	0.657384	3.93862	0.552765
	1.28625	1.02349	1.20527	2.90957	2.38924	1.86455	1.19634	0.608829
	0.759774	1.74537	0.934171	0.637711	2.01268	1.1188	4.99831	3.87172
	1.24301	1.02167	0.809021	0.516935	1.52758	0.745217	2.69515	2.91617
	0.88857	1.52295	1.46505	2.52457	1.20163	0.946004	3.81306	0.552782
	1.10068	1.17333	1.45436	1.72439	1.05092	0.984458	2.35002	0.520896
	0.726172	1.56351	1.24687	3.12703	1.58053	1.17485	4.1706	1.63319
	1.08457	1.2975	1.01251	2.79853	1.58164	0.869327	1.72459	2.95638
	1.00146	1.1863	0.892069	0.970958	0.893059	1.84596	1.04886	0.881441
	0.8213	1.12992	0.962244	0.569583	1.06486	2.10796	4.3565	1.27674
	0.922634	1.86976	1.60618	0.528653	2.32339	2.17243	1.20518	3.85782
	1.32843	0.714949	1.54277	2.57751	1.26535	1.58051	4.78798	0.990762
	1.61606	1.10018	0.866038	2.6705	1.2135	1.15707	0.467204	0.559548
	1.43472	1.64102	0.599729	2.80355	1.03476	1.46006	0.864887	2.54702
	1.447	1.52846	1.1341	0.471616	2.16422	0.949825	1.14924	3.89043
	1.58457	1.73882	0.743406	0.43227	0.959768	1.1088	0.99899	3.32204
	1.73595	1.39593	0.924483	0.884824	1.90587	1.17854	0.646499	2.62673
	1.3147	1.59854	1.27671	1.47728	2.79008	1.93819	1.04143	0.423556
	0.786989	1.24984	1.03493	0.819518	1.62676	1.46162	0.793681	0.808427
	1.1708	1.53358	1.11372	1.16848	1.35503	0.737923	0.820987	1.22327
	1.09305	1.23254	0.965148	1.55978	1.31294	0.908969	1.30078	0.483762
	1.03927	1.87432	1.26394	1.67566	0.990903	1.13771	1.42291	0.439136
	1.6833	0.950988	0.926859	1.10492	1.31884	0.951813	3.85901	2.5556
	1.48007	1.04483	1.06688	1.03592	1.47905	2.20162	0.919668	2.49981
	1.53239	1.04301	1.52397	0.922073	1.3738	1.01182	1.62537	3.37287
	1.52486	1.96971	0.93597	1.21825	2.23385	1.22928	2.48923	0.76182
	0.91095	0.994855	0.948645	1.37306	2.05068	0.924549	2.97749	0.727756
	1.08102	1.17861	1.93861	0.751126	0.900453	1.00331	2.47136	0.610513
	0.846502	0.817339	0.817405	1.31325	1.54533	1.34012	1.01903	0.4732
	1.05549	1.20815	1.43406	1.24915	2.23846	1.62662	1.4935	0.920753
	1.2283	0.659925	0.944552	0.856025	1.82876	0.990498	1.03999	1.17726
	0.950873	0.661212	1.57434	1.23929	2.0074	0.90349	2.87434	1.63976
	0.968433	1.51595	1.44205	1.51691	1.38593	0.742808	1.89437	1.70419
	0.904051	0.880153	1.23713	1.20766	1.53922	0.801826	1.09218	1.98958
	0.945063	0.959669	1.04252	1.42582	2.72579	2.41023	1.42627	2.06827
	1.00012	1.67627	1.57559	0.890056	1.09586	1.35213	0.811613	1.55097
	1.03496	1.0343	1.56107	1.0278	1.28823	1.31609	4.20706	1.66557
	1.87788	0.81252	1.03275	1.81373	1.08464	1.02417	2.20344	1.19145
	1.89201	1.19132	0.767498	1.34381	2.41234	1.00793	1.6988	1.11963
	1.78698	1.07454	0.485149	1.55335	1.2069	0.954982	1.30358	0.924351
	1.24532	1.39432	1.19429	1.50438	1.17851	1.26684	1.2156	1.0111
	1.39623	0.899694	1.29978	1.05143	2.56358	1.00357	1.0705	1.09876
	1.06483	1.17749	1.11824	1.52437	0.822687	1.01228	1.62039	1.06021
	0.797469	0.689731	0.774495	1.49004	0.76182	2.59666	1.39775	1.31846
	1.89425	0.920324	0.676858	1.22182	1.27806	1.01189	0.953794	0.687487
	1.27819	1.10383	0.956764	1.64181	1.18247	1.14498	1.70994	0.621603
	1.40963	1.021	0.862032	1.85768	0.940063	1.95538	2.16789	1.44152
	1.52364	1.17682	0.878272	2.12636	0.952738	0.785322	1.744	1.49301
	1.67865	1.15911	1.23898	1.6195	0.930267	0.916033	1.17798	0.848697
	1.58583	0.826889	1.96251	1.84157	0.771937	1.23264	1.47611	1.40244
	1.27905	1.35988	1.20069	1.48245	0.805836	1.46291	1.61144	1.1665
	1.02443	1.07172	1.58662	1.73938	3.13587	0.662269	1.09569	1.34434
	1.11263	1.88407	1.81424	1.17877	1.23528	1.12174	1.14161	2.19462
	0.950097	0.764659	0.928444	1.14946	1.24057	2.28308	1.0002	1.9064
	1.47928	0.806059	0.882101	1.19092	2.96542	2.39927	1.54378	2.71139
	1.18491	1.36973	1.11104	1.4167	2.20621	1.81596	1.87963	0.778522
	1.37946	0.958968	1.47479	1.5614	2.93277	1.68657	2.34048	0.761358
	1.05922	1.25566	1.5985	1.14722	3.14087	1.29311	1.24994	0.848169
	1.44818	1.20788	1.30011	1.23713	2.38231	2.075	0.659826	0.616124
	1.08398	1.04003	1.25073	1.72169	1.5078	1.06972	0.788821	1.08807
	1.29239	2.04395	1.63864	0.834173	2.6063	0.644841	1.95424	1.13699
	1.26776	1.13029	0.942439	0.961187		0.76895	1.77684	0.530634
	1.03579	1.0805	1.36085	1.1863		0.66042	2.95334	0.723267
	1.12603	1.72059	1.11519	1.2003		1.99552	0.841996	3.12511
	1.28823	1.42007	2.29939	1.04001		2.54873	0.705443	2.23172
	0.877348	1.30929	1.19191	0.525336		1.40402	1.46683	2.27094
	1.00832	1.10733	1.20414	0.959673		1.30579	0.828397	0.571827
	0.749409	1.63845	1.44051	1.74891		1.75681	1.0125	0.539744
	1.08398	1.61305	0.93592	0.925168		1.53103	0.911511	0.500266
	0.516242	0.948777	1.32031	1.40414		1.31292	1.46792	2.24988
	0.688939	1.38254	1.0243	1.35542		1.71126	0.958811	2.78652
	1.09824	1.03984	1.07988	1.25778		2.84818	0.821961	2.34831
	1.19396	1.02036	1.34619	1.27741		1.55704	0.948711	1.24321
	1.39808	0.807602	0.92884	1.52351		1.68195	1.07473	0.503171
	1.23212	1.17771	1.33543	1.15311		1.65435	1.0989	3.13218
	1.41273	1.56294	1.07308	2.02323		0.641672	3.91757	1.25667
	1.17891	1.06497	1.14616	1.14236		0.757067	3.6135	0.947984
	1.44508	1.5497	1.3895	1.2562		1.82362	0.918905	1.01585
	1.45459	1.15944	1.15838	0.925894		1.66888	0.665867	0.884609
	0.996968	0.954931	1.20795	1.09223		1.47717	1.23436	3.85056
	0.840115	0.837753	1.00991	0.815161		0.70201	1.03757	1.39399
	0.803014	0.548505	1.00911	1.2539		0.876027	3.07917	1.6187
	0.90283	0.866247	0.841039	1.07434		2.21047	1.14564	1.42488
	1.32612	1.6358	1.21239	1.2407		1.80856	1.81134	2.6193
	0.866125	1.02258	1.10835	1.34408		1.60312	1.14814	3.22896
	0.685638	0.996506	0.9971	1.24439		1.33352	0.878008	0.755219
	0.916429	1.45485	1.81639	1.16755		1.49327	1.31833	2.73595
	1.03922	1.16782	1.07401	0.76116		1.10563	1.406	1.29206
	1.34527	1.00638	1.11821	1.43861		1.04754	1.09256	1.28757
	1.53199	0.779215	2.14668	0.972344		1.00687	1.46713	1.5416
	1.53882	1.38521	0.921908	1.15805		0.82678	1.366	2.02378
	1.71651	1.05169	1.23806	0.533538		1.18538	1.7605	1.08873
	1.50258	1.30556	0.529643	1.15488		0.813577	3.70559	1.2267
	1.112	1.61332	0.974589	1.28572		2.09718	1.22617	1.42462
	1.2033	0.786873	0.822868	1.18142		1.05202	1.03922	1.13131
	1.23627	1.41775	0.884477	1.46687		0.672831	1.46423	1.74413
	1.27384	0.56011	1.31464	1.37709		0.566414	0.914977	1.95915
	1.46746	1.0714	1.54661	1.28202		0.631109	1.03446	1.59903
	1.36421	1.06163	1.39557	1.49882		1.20069	1.01176	1.44125
	1.37709	0.797865	0.647481	1.03869		2.4373	1.22749	2.86495
	1.53219	2.04335	1.0618	1.49605		1.13679	1.2135	1.19508
	1.78321	1.80609	0.867313	1.12702		2.51889	1.11365	1.44469
	0.834966	1.87201	0.648273	1.78005		0.947192	0.756506	1.2374
	0.968515	0.904348	0.643124	2.26434		0.948512	0.615233	1.10735
	0.902566	1.21399	0.721815	0.76763		0.970034	2.78058	2.21047
	0.893587	1.80889	0.936498	1.40838		2.87894	3.06768	0.690689
	0.911544	1.16128	1.10787	1.73489		1.37392	2.16782	0.748551
	1.06444	1.22485	1.06298	0.895964		1.40072	1.26935	1.27503
	1.57012	0.744953	0.664381	0.858599		1.37167	1.06021	1.5482
	1.82678	0.815425	0.53948	1.6055		1.33972	1.21073	2.81174
	1.20875	0.998816	1.65237	0.848037		1.59982	1.56021	1.15701
	1.44112	1.25885	1.2811	1.13481		2.52312	1.49116	0.88338
	1.37946	0.752116	1.62636	1.18247		2.17838	3.04477	1.11725
	1.77199	0.866125	1.12596	0.913128		1.60088	3.60142	1.19594
	1.1253	1.18822	0.946004	1.68789		1.16003	0.982313	0.5577
	1.12992	1.15653	1.16003	1.39214		2.56959	1.11118	0.847113
	1.22142	1.15012	1.43967	1.2576		2.72737	0.84302	0.452339
	1.51123	1.63534	0.871142	1.68657		1.37511	1.38164	0.672039
	1.27291	1.55969	1.14524	2.03988		1.63441	0.782945	0.428837
	1.30315	0.642332	1.79668	1.62266		1.21337	1.22492	0.775816
	1.90521	1.85121	1.98839	1.71139		1.5882	0.627677	0.662797
	1.31305	1.3718	1.28942	0.401111		0.909563	1.55394	0.718778
	0.853714	1.61844	1.32005	0.7098		1.14313	3.68836	0.841303
	0.876952	0.867313	1.32322	0.540272		0.669795	1.24928	0.840247
	1.00397	1.76671	1.59071	0.865729		0.851998	2.03856	1.07104
	0.944552	0.780173	1.52602	0.794564		0.86256	1.31714
	1.53394	1.35913	1.86639	0.950889		0.891211	1.48958
	1.50146	1.59797	0.736206	1.5008		1.02866	0.966733
	1.41775	1.78044	0.998156	1.27635		0.852922	1.18907
	1.53843	1.48456	1.8149	1.52192		1.21931	1.18987
	0.879328	0.989574	1.53526	1.15527		2.42238	1.17138
	0.816349	1.75126	0.997364	0.647877		2.58332	1.37577
	1.29219	0.960527	0.974721	0.72868		0.648405	4.45473
	0.803938	1.39597	1.06754	0.831137		0.956963	1.1859
	1.03493	0.951021	1.24261	1.02337		0.951021	1.05572
	1.19983	0.855695	1.42435	1.05018		0.622923	1.61619
	0.698841	0.981124	1.09804	1.31094		1.70624	1.46
	0.824205	0.874047	1.52463	1.75219		1.19072	1.47769
	0.876489	0.857741	1.22604	1.41538		1.04331	1.29549
	0.877216	0.708678	1.39319	0.93927		1.23792	0.825987
	0.823677	0.804598	1.53202	0.827836		1.1764	0.667022
	1.3151	0.687569	1.16234	1.65039		0.714289	0.851602
	0.815227	0.812735	1.12015	1.30104		2.54371	0.747825
	0.75951	0.581994	0.935045	1.17772		3.0729	0.799449
	1.007	0.725215	0.754823	1.74664		1.028	1.4637
	1.1426	1.64065	0.883685	1.78414		1.27357	1.60999
	0.913656	1.55051	0.745448	1.26327		2.37788	1.39399
	1.38435	0.526277	1.15263	1.35847		0.673623	1.39504
	1.34164	0.57021	0.703991	1.5647		1.0684	0.679169
	1.56853	1.49714	1.41115	1.61105		2.73331	1.67059
	1.04424	0.950064	1.31345	0.670983		1.10272	1.2506
	0.995516	0.668639	0.589123	1.20927		1.02403	0.998816
	0.65164	0.927156	1.38171	0.999081		3.01322	1.17429
	0.808559	1.19224	1.32335	0.579485		1.01347	0.667682
	0.953662	0.809682	0.945212	1.13454		1.3887	0.797205
	0.974259	1.02941	0.668474	0.825987		1.32242	1.08979
	0.908639	0.901542	1.00898	1.31411		1.36943	1.0618
	1.19198	0.677881	0.645105	1.32698		2.57778	0.788623
	1.16055	1.63181	1.39372	1.8318		1.12887	1.10061
	0.862692	0.993106	1.86349	1.86943		0.994195	0.428837
	1.00898	1.23634	1.3726	0.987198		1.34751	0.736734
	1.03169	1.37491	1.38237	1.25747		1.38976	0.712177
	1.07711	1.21175	0.848961	1.04569		3.39135	0.764461
	0.8281	1.32216	0.706367	1.34144		0.512809	1.24928
	1.41009	0.835494	1.01882	1.13752		0.602062	1.17534
	1.34091	0.795356	1.54021	1.15666		0.854506	0.884609
	1.25641	0.88593	1.34441	1.34045		0.731981	0.668606
	1.25984	0.557964	2.00371	1.90006		2.34012	1.53367
	1.11725	1.09639	0.849423	0.701284		2.87142	0.948512
	0.795884	1.68498	1.77476	1.15791		2.5519	1.13679
	0.902038	1.31081	1.44997	1.12959		2.94298	0.513073
	0.762877	1.2197	1.27648	1.30968		1.7495	0.634014
	1.14154	0.883817	1.46502	1.38923		2.23114	1.07473
	0.87167	0.768158	1.31265	1.34078		2.13698	0.945476
	0.875895	0.670191	1.35028	1.47703		0.618408	1.41458
	0.791395	0.778456	1.21825	1.38699		2.55853	1.25839
	0.915505	0.900717	1.58055	1.71891		1.01255	0.987858
	0.931084	0.951681	1.55335	1.18062		0.701057	0.861504
	1.42963	1.10721	0.736602	1.07447		1.24865	1.26578
	0.870878	0.818594	1.17138	1.19594		1.43128	1.97664
	0.977031	0.968845	0.877084	1.10959		2.46031	1.96383
	1.57137	0.65065	0.95683	1.16135		0.775155	4.14301
	1.33398	0.921314	1.01862	1.04093		0.964092	1.46964
	1.24783	0.94772	1.68617	1.24638		0.657384	2.03249
	0.972806	1.00687	0.82942	1.76895		0.876291	1.29866
	1.08272	1.12227	0.93597	0.933197		2.06457	1.36784
	1.35081	0.661741	1.56827	2.02747		0.749938	1.0849
	1.20835	1.66676	0.747033	2.14894		0.771062	0.838134
	1.06866	1.89491	0.808823	1.24347		2.53962	0.549382
	1.17666	1.46872	0.723795	0.934674		1.01981	0.907055
	1.11329	1.40692	1.00555	0.880886		1.0919	1.43756
	2.03803	1.45366	1.79985	1.15604		0.657516	1.46211
	1.9266	0.803806	0.932537	1.00788		0.64088	1.02615
	1.23324	0.967261	1.18921	1.84632		0.936432	1.15475
	1.09731	1.63745	1.12807	0.941647		1.32705	0.610777
	0.962574	1.20545	0.851337	1.54212		1.05704	1.18353
	0.72604	0.866653	1.36784	1.05678		1.39669	1.04278
	1.45881	1.13362	1.0989	2.35438		1.27443	1.03671
	0.581268	1.43095	0.5577	0.708216		1.26611	1.06681
	1.31959	0.890683	1.19383	1.42092		1.42475	3.87036
	1.17752	0.978616	0.823083	1.57012		2.4136	1.69766
	0.645237	1.61501	0.931612	1.57989		0.964488	1.27727
	0.671973	1.12385	0.912072	1.51334		1.34487	1.4843
	1.03806	1.34461	0.699502	1.94244		1.19964	1.25218
	1.09332	1.197	1.86138	2.01189		1.61454	1.97096
	1.54665	1.22789	1.06391	1.704		1.1834	1.06496
	1.4735	1.5651	0.720098	2.25298		2.30203	1.03301
	0.845099	1.1286	1.01374	0.945608		2.21912	0.541592
	0.810771	1.31265	1.05467	0.87748		1.61804	0.728284
	1.48423	1.62266	1.37867	1.74625		0.924549	0.734094
	0.87101	1.69871	1.10378	0.918277		1.3487	0.462637
	0.782384	1.14682	1.93505	0.767234		2.38759	0.700426
	1.3115	1.43624	0.638503	0.773967		1.96456	0.966997
	1.00439	1.64352	1.63613	1.35372		1.15607	0.908639
	0.769049	1.40138	0.49076	1.06298		1.20597	0.609192
	0.922304	1.51413	1.99922	1.17468		1.11963	0.564037
	1.34137	1.36468	1.27582	1.37603		1.06048	1.28176
	1.32041	1.31424	1.48614	1.26578		2.08979	1.33668
	1.1929	1.27938	1.27965	0.80407		0.738583	1.38422
	1.40336	0.99578	1.2366	0.977955		1.32084	1.44495
	1.14498	1.05572	1.50753	0.581334		0.827044	1.46291
	1.52602	1.00106	1.69713	0.597309		0.842623	1.48245
	1.60431	1.13362	1.15026	0.835098		2.50199	2.0148
	1.52655	0.93795	1.32903	1.10444		0.923691	1.6018
	1.08913	0.587011	1.38633	2.15132		2.549	3.68895
	1.25073	1.37392	1.34487	1.16742		1.99816	1.5004
	0.946796	1.54609	1.36468	1.27054		1.07737	1.17983
	0.833645	0.925803	1.43544	0.766573		1.31556	0.959603
	0.845132	0.869822	1.1426	1.83563		0.448378	0.503303
	1.38052	0.980464	1.40613	1.36111		2.70294	0.775288
	1.01017	0.827836	1.79853	0.915637		0.536311	0.871406
	1.6158	1.09111	1.62082	1.4769		0.638503	1.15184
	0.99545	1.00159	1.56404	0.765517		0.696333	1.22842
	1.00938	1.06892	0.981784	0.87035			1.41643
	1.2036	1.30817	0.932141	1.70003			1.14603
	1.54899	0.691052	1.24954	0.98865			1.20043
	1.33193	1.2844	0.908903	1.03037			0.876159
	1.40059	0.781361	1.02615	0.537087			1.0272
	1.52681	0.914184	1.62293	1.10292			0.693956
	1.48773	1.4336	1.23898	1.87088			0.498022
	1.07236	0.861636	1.5482	1.11606			1.10959
	1.66993	1.68762	0.777334	1.48245			4.88701
	1.38527	1.49037	0.891937	0.807173			2.77794
	1.24849	1.66491	0.77905	1.31285			2.84131
	1.10774	1.70215	0.609192	1.53704			0.759444
	1.51229	0.820706	0.58305	1.59038			0.772647
	1.17112	1.4497	0.827044	1.43313			1.6224
	1.3285	0.864805	1.0074	2.03572			1.29919
	0.963564	0.897813	0.585163	1.55302			1.35781
	1.13441	1.9472	1.29628	1.78348			0.653819
	1.51506	0.962508	1.20597	1.69409			1.10272
	1.68109	1.36784	0.907319	0.988122			0.810672
	1.74327	1.6026	0.968581	1.24915			1.91128
	1.82005	1.0919	1.16135	0.722013			1.29391
	1.4196	0.875631	0.620283	1.14498			0.83655
	1.39293	0.789811	1.49803	1.825			0.813312
	0.760764	0.965148	1.4843	1.47248			0.908375
	0.936894	0.958547	1.43861	1.4701			1.43703
	1.11289	0.738319	1.50252	1.13514			2.35649
	1.01558	1.54688	1.37418	1.05651			0.975447
	0.926331	0.947192	1.7238	0.635995			0.838134
	1.34144	0.656459	1.23159	0.745646			0.934253
	1.10022	1.51334	1.41643	0.774363			1.03935
	1.07724	1.06153	1.33352	1.5888			0.827572
	0.875763	1.26169	0.850545	0.878536			0.456828
	1.20294	1.52602	1.45129	0.69158			0.538687
	0.921842	1.09322	2.06814	1.11111			1.24743
	0.871274	0.724588	0.975975	0.634344			1.39531
	1.11593	1.5276	1.11434	1.12101			1.03196
	1.37893	1.74387	1.25588	0.710856			0.885138
	1.15607	1.44073	1.78453	0.803542
	0.861372	1.57989	1.38633	1.63164
	1.37735	1.25733	1.28282	1.89782
	1.67099	0.844802	0.991225	1.0647
	1.42224	1.34061	1.08543	1.1294
	1.38844	0.767267	1.19653	1.42039
	1.46027	1.45385	0.840247	1.21759
	1.31081	1.44043	1.03833	1.02139
	1.29021	1.40376	1.0074	0.805919
	1.08292	1.31021	1.44462	2.13151
		0.962079	1.55579	2.12333
		1.18548	1.291	1.66544
		1.3719	1.05242	1.45657
		1.45997	0.550306	0.940591
		1.47632	1.16346	0.96462
		1.47492	0.814369	1.60128
		1.18333	0.970166	1.05387
		1.62339	0.813312	2.23767
		0.77027	1.82256	1.95063
		1.07143	1.03248	1.0037
		0.612658	1.0008	1.65171
		0.79189	0.880384	1.75628
		0.745845	0.440984	0.704255
		1.14904	0.771062	1.09982
		1.07678	0.804334	1.4975
		1.44578	0.979144	0.775552
		1.4301	0.884081	0.951153
		0.935936	1.78823	1.56563
		1.03815	1.13969	1.57989
		1.41643	0.498022	1.50172
		1.17544	0.69224	1.05625
		1.54321	0.776872	0.931084
		1.09579	0.882365	1.27172
		1.13801	0.799053	1.03909
		1.26641	0.730925	1.43095
		1.49146	1.10695	2.00582
		1.38907	0.731453	1.69819
		1.61204	0.991819	1.82348
		1.47126	1.2168	1.14973
		1.4366	1.51889	1.01162
		1.54533	1.57751	1.81173
		0.914349	0.964884	1.18392
		0.78717	1.27806	1.5989
		1.39346	0.749409	0.987594
		1.75839	1.39795	0.823083
		1.60339	1.81173	1.31081
		1.10008	1.26644	1.63772
		1.40296	1.53367	0.848697
		1.2168	0.760368	1.93003
		1.0948	0.895106	1.05757
		1.07051	1.45868	1.64696
		1.16531	0.949965	1.27938
		1.08398	0.597309	1.06417
		1.1896	0.861504	1.0544
		1.55084	1.6898	0.907583
		1.14656	0.576283	1.23396
		1.33193	1.73681	2.21311
		0.944023	0.695838	2.14709
		1.4909	0.867577	1.5012
		1.31081	0.993931	0.680489
		0.872198	0.93795	1.0206
		0.658836	1.34989	1.37418
		1.29232	0.939534	1.76526
		1.10774	2.5519	2.17746
		1.37312	1.83418	1.49063
		0.767366	1.38422	1.93584
		1.35992	1.39372	1.37577
		0.971222	0.530766	1.61078
		1.71825	0.739375	1.02298
		0.917089	0.854506	1.51176
		1.19726	0.872198	1.88303
		1.27331	0.599422	1.46159
		1.15184	0.890947	2.19066
		1.56299	0.853978	1.42013
		1.58966	0.792716	1.08847
		1.29707	0.713233	2.12385
		1.2815	0.517563	2.14049
		0.958019	0.576712	0.808939
		1.4938	1.51176	0.533769
		1.51677		0.692372
		0.721947		1.18511
		0.837606		1.61633
		1.68498		1.8054
		2.06602		2.2374
		1.06048		1.35411
		0.842359		1.60788
		0.614473		0.991555
		2.00107		0.862164
		1.27674		1.49327
		0.540272		1.58187
		0.798525		1.68842
		1.20518		1.18274
		1.08741		1.56272
		0.967525		1.18881
		1.13072		0.813048
		1.30341		2.19832
		1.31239		2.24532
		1.22895		1.52285
		1.10484		1.94376
		1.13811		1.55652
		0.927916		1.56153
		1.25007		1.64102
		1.36256		1.582
		1.52047		1.47439
		1.53262		1.64366
		1.81886		1.27186
		1.19409		1.38435
		1.09533		1.37062
		1.52153		1.48482
		1.30341		1.88197
		1.4534		1.29364
		1.16821		1.77952
		1.74281		1.29972
		0.960659		1.18142
		1.25852		1.22815
		1.28176		1.02324
		1.47294		1.27199
		1.75073		0.710328
		1.28493		0.623716
		1.62398		0.745713
		1.54477		1.52126
		1.51361		0.855298
		1.56589		1.79721
		1.47822		0.501191
		1.89491		0.973862
		0.911544		1.24796
		0.623188		1.13732
		1.47769		0.937686
		0.627281		1.08767
		1.28836		1.56642
		1.20571		1.00885
		0.597375		1.26327
		0.667682		1.35596
		0.540536		1.44746
		0.805259		1.31516
		0.707688		0.845
		0.876952		0.831797
		1.3046		1.03143
		1.50674		0.873519
		1.29311		1.20967
		1.05519		1.31873
		1.52219		1.23502
		0.976239		1.42647
		1.12108		1.63138
		1.11065		1.56193
		1.42409		0.936102
		0.95551		1.00317
		1.30922		0.638503
		0.994063		1.49037
		1.20016		1.32375
		1.41036		0.984953
		1.12913		1.36256
		1.16755		1.74968
		1.52813		2.29259
		1.24281		2.40614
		0.713497		1.32586
		1.51823		0.811464
		1.42713		0.4394
		1.07209		1.37207
		1.02509		1.34645
		1.28466		1.32955
		1.38276		1.38818
		1.27648		1.44759
		1.13375		0.901509
		1.0845		1.16795
		1.58754		0.856091
		1.60141		1.13283
		1.3557		1.90732
		1.15831		1.68472
		2.05124		1.83814
		1.3829		1.01558
		1.62927		1.61131
		1.34038		1.35042
		1.12279		1.52311
		1.76077		0.842623
		1.72208		0.88012
		1.35543		1.22525
		0.923427		0.85213
		1.07077		0.749673
		1.59322		0.961716
		1.42673		1.31978
		0.996572		0.737263
		0.750862		1.52787
		1.55031		0.71957
		1.7848		1.03486
		1.61514		1.80038
		1.21667		0.898605
		1.44205		1.33431
		0.902169		1.10695
		1.37392		1.197
		1.15923		1.46264
		0.911676		1.66175
		1.54001		1.3858
		1.53962		1.51281
		1.41207		1.93822
		1.03156		1.78321
		1.48403		2.56035
		1.40692		1.42303
		0.919862		1.60999
		1.31081		2.00371
		1.97241		1.51625
		1.06959		1.59969
		0.805787		1.21944
		1.05863		1.07077
		1.04265		1.42752
		0.744392		1.3153
		0.628997		1.04437
		0.851073		1.75681
		0.965148		0.629261
		0.798789		1.59969
		0.850281		1.87062
		1.38369		1.57434
		0.844472		1.18115
		0.668342		1.22261
		1.21125		0.546081
		0.960923		0.858995
		1.05783		1.11434
		0.729605		0.964884
		0.859788		1.30731
		0.70267		1.66617
		0.79298		1.26638
		1.05731		1.63508
		0.985745		1.74915
		1.21178		1.04054
		1.04648		1.28466
		1.24453		1.48654
		0.963564		1.80606
		0.629525		1.65369
		0.554267		1.85636
		0.895172		1.45881
		0.775552		1.32863
		0.864012		1.08305
		0.961452		1.81226
		0.955642		1.65924
		0.711384		0.844255
				0.622454
				1.67518
				0.745721
				0.766021
				1.43573
				1.10008
				1.60339
				0.77608
				0.991819
				1.16821
				1.52179
				1.798
				1.88065
				1.57672
				1.99182
				2.30579
				1.3961
				1.31081
				1.70162
				1.52417
				1.81041
				1.59731
				1.32163
				1.06153
				1.43571
				1.29681
				1.27727
				1.53975
				1.07526
				0.740959
				0.862164
				1.40534
				1.10801
				1.65488
				0.951681
				1.00529
				1.58385
				2.3748
				2.15879
				1.47731
				1.42076
				1.23027
				1.28605
				1.86521
				1.05935
				0.702934
				0.7436
				0.831005
				1.17534
				1.48588
				0.961584
				1.00687
				1.54688
				1.7139
				0.999477
				1.32678
				1.14049
				1.35913
				1.75998
				0.771987
				1.0676
				2.03671
				0.912732
				1.07394
				1.6764
				1.88514
				1.30896
				1.0103
				1.21535
				1.2003
				1.11203
				0.863022
				1.75159
				1.6966
				1.44898
				1.82045
				1.49393
				1.32104
				1.34553
				1.25836
				1.63356
				1.16732
				1.30133
				1.53001
				1.66293
				0.999279
				1.22802
				0.783209
				1.3417
				1.48113
				1.52549
				1.61448
				1.91577
				0.780569
				0.861108
				1.05651
				1.32837
				0.846914
				1.32421
				0.840775
				0.878602
				0.909167
				0.9227
				0.854902
				1.14814
				0.73581
				1.33431
				0.791131
				1.338
