# Supplementary material for: FacZ is a GpsB-interacting protein that prevents aberrant division-site placement in Staphylococcus aureus
Source: Nat Microbiol. 2024 Mar 5;9(3):801–13. doi: 10.1038/s41564-024-01607-y (PMC10914604; doi:10.1038/s41564-024-01607-y)
Supplement: Supplementary file 7 — Subcellular fluorescence intensity measurements. [file 41564_2024_1607_MOESM7_ESM.xlsx]

## Sheet: Figure 4C
Figure 4C - FacZ (mCherry) and PG (HADA) localization data - Perpendicular scan
Distance (microns)	HADA - Early
0	40.677	45.4851	75.2811	52.683	45.0816	45.3337	79.2556	52.8656	47.781	57.045	69.8832	56.586	34.097	33.016	55.8356	58.5973	45.065	58.989	52.1515	51.161	38.8389	32.9075	50.9763	75.8544	63.8468	49.919	53.4078	111.047	82.9727	56.5099	76.0313	57.7401	55.4212	75.1058	88.7982	46.6462	75.963	77.7026	74.2971	54.3666	60.8603	78.3526	81.8092	85.3352	60.4835	45.534	98.313	69	117.694
0.065	45.704	52.2419	80.8321	53.054	48.998	46.9952	78.9145	59.9515	48.414	61.943	74.9534	61.344	36.566	37.167	60.7037	61.3441	50.849	60.106	61.8496	64.5405	48.3192	40.1809	52.1239	73.4769	69.1318	56.6986	59.1626	107.401	87.4212	61.4194	80.7648	63.9519	60.2425	75.6897	87.3799	48.2299	74.869	79.3923	79.0078	55.2412	62.7364	76.2869	81.4417	92.6125	61.884	51.815	103.605	75	108.467
0.13	49.301	61.6771	87.3284	59.031	52.0936	51.758	85.0828	68.1079	50.319	63.608	80.1703	63.477	40.39	40.484	64.7877	66.6286	55.88	62.365	68.011	73.0098	53.2898	45.6504	52.3554	73.7059	76.3709	63.9847	67.2867	108.196	93.2641	67.6838	83.6261	71.3315	66.2852	79.7997	90.0105	51.0595	79.248	85.4679	78.5023	58.5731	62.2192	74.0079	80.6081	90.9025	71.0596	56.9	108.141	78.3333	107.744
0.195	56.221	75.0291	91.203	64.099	58.3107	56.7146	98.2754	75.4919	55.461	63.332	84.4778	64.288	49.901	45.398	66.3209	71.6026	60.351	68.113	71.8011	74.7968	53.7376	49.6307	53.5561	74.5266	80.5384	68.5218	72.0526	105.063	98.1252	72.9998	88.2879	78.2303	70.7359	84.5548	91.7072	57.3524	87.489	94.2503	78.302	63.1059	62.7127	71.426	83.2448	86.6579	79.6408	59.089	109.968	81	104.943
0.26	60.556	79.3904	91.1247	72.562	63.2672	66.1402	109.991	78.3795	60.995	64.654	84.9843	65.93	55.892	51.69	66.4359	72.1662	60.371	69.47	69.2707	71.8332	54.2759	51.4955	60.5635	77.2415	80.9627	65.5694	74.4529	99.1564	98.5905	74.9346	89.8978	83.2055	71.0741	86.5653	88.1058	66.0776	89.88	101.966	81.5741	72.4634	60.8861	72.5214	84.622	86.5184	85.8908	58.027	110.259	84.3333	109.304
0.325	65.299	76.6974	90.1679	76.568	68.7674	82.311	108.376	78.8729	65.891	66.885	81.1304	68.633	56.144	54.705	66.705	71.2245	64.942	69.766	69.077	71.2506	54.5479	54.0146	68.2969	81.5776	84.1748	68.3697	71.378	94.442	98.8608	78.6553	90.6327	82.1906	72.7574	87.3958	86.5065	74.0661	90.967	104.511	88.121	74.04	59.6709	78.1763	83.8148	89.1599	91.0158	58.079	105.141	79	102.704
0.39	68.071	72.9987	90.4491	75.78	68.9208	96.1569	96.0073	81.5054	69.877	69.633	81.7385	72.877	58.565	57.604	68.2063	70.9237	67.511	69.382	69.7571	72.5485	57.3006	57.7548	69.5929	102.044	87.6605	70.5881	72.6408	92.9593	100.86	84.3703	95.8872	81.9156	75.9594	92.5788	83.8972	78.0007	86.857	105.218	92.9448	74.0107	58.8372	85.6237	78.8024	90.1468	91.3277	61.639	101.737	77.3333	99.514
0.455	69.206	75.8646	93.858	77.312	71.1657	99.543	90.2836	82.8319	72.772	75.513	82.7737	75.276	64.275	62.408	66.505	71.5104	71.362	73.41	71.771	74.1196	57.9148	63.5133	70.6346	127.401	91.6238	73.8194	73.4118	96.1365	102.464	89.0362	98.5716	84.4979	81.2273	99.3208	83.5685	78.8278	87.439	105.004	96.3505	73.6597	58.2929	89.0759	79.5481	89.4797	94.8193	65.523	101.789	77	95.355
0.52	71.669	78.2597	97.0489	81.164	70.7113	96.3218	89.8123	89.6629	78.109	79.553	81.5059	81.581	73.217	62.643	67.8709	71.5587	74.905	74.657	70.792	77.1206	60.6748	73.3279	75.1482	140.687	95.2469	77.6126	75.7502	97.4938	103.952	98.0998	101.338	86.5827	84.0972	107.212	83.9243	83.4213	92.532	105.211	103.829	74.6512	60.8381	90.6998	78.2758	91.9647	98.3803	70.461	100.453	82	96.602
0.585	78.127	78.6497	96.71	87.236	71.2202	92.0741	90.1723	95.0674	83.665	86.181	88.5938	89.805	80.268	65.753	70.9626	75.0463	81.523	78.428	73.2821	78.9529	63.5423	78.8775	77.9733	122.694	99.9602	77.315	76.9674	101.436	109.656	106.056	103.737	87.5893	86.2512	112.725	87.0834	85.1606	97.393	104.185	111.636	78.8931	63.111	90.5282	77.2619	94.0439	101.567	71.403	102.55	80.6667	97.424
0.65	86.53	81.8056	99.9329	95.584	78.3636	91.8936	89.7018	99.7983	91.395	90.792	90.8951	100.986	94.756	70.796	77.1962	77.2632	90.212	82.985	78.8645	80.9378	68.1886	82.5473	83.3788	92.9875	103.729	81.3907	79.5588	106.108	114.105	116.594	104.614	91.4834	87.6944	113.835	95.9549	88.3111	104.457	105.796	120.673	83.0653	64.8774	92.0229	78.1652	94.4228	107.177	74.913	102.082	81.6667	108.162
0.715	94.436	84.0565	99.1359	109.038	78.6977	93.5367	92.7295	103.063	99.044	99.01	95.8972	115.827	108.005	76.285	86.8297	85.087	105.284	90.425	80.5023	81.2553	72.8535	83.7362	94.0096	75.8452	110.547	88.419	87.1184	105.351	118.249	127.264	106.798	97.6096	90.3867	118.48	101.566	92.2805	110.767	107.48	128.04	89.3963	68.8234	95.5371	78.7837	92.6667	110.873	83.564	99.4998	85.3333	123.355
0.78	101.677	88.2468	101.813	128.899	81.114	93.5985	95.337	107.226	106.972	109.67	100.398	126.446	123.536	82.201	94.4338	92.0417	119.457	101.792	81.4608	82.3613	74.533	86.038	105.17	69.7491	119.258	90.0929	90.15	107.599	121.771	133.523	105.764	102.058	93.0687	123.604	103.241	92.6411	122.397	114.634	135.141	93.7202	73.6842	100.341	78.7599	91.8798	108.044	92.124	100.035	83.3333	133.766
0.845	109.375	92.5649	106.163	154.012	85.1095	92.9107	94.498	107.996	120.386	120.237	110.79	133.162	147.504	90.27	100.939	101.11	131.983	116.549	87.2168	82.3765	80.7947	91.9304	113.064	68.5021	125.632	98.6619	97.5391	107.805	122.08	129.63	103.51	103.859	94.8543	131.958	106.195	90.5961	138.933	115.468	139.706	100.195	79.4124	105.085	80.5219	95.8847	104.616	101.283	96.1927	87.3333	141.901
0.91	117.853	97.3591	105.512	177.387	88.5898	92.7022	92.4096	107.675	129.817	128.4	124.075	136.816	175.52	103.53	110.41	109.321	143.202	133.58	92.6557	82.8843	83.4202	96.2078	117.835	67.6068	127.266	99.68	97.1288	110.735	121.621	129.141	105.628	103.012	97.9602	139.992	106.984	83.4746	150.927	118.857	141.257	104.515	84.7166	111.907	86.0417	100.438	101.266	113.602	93.546	89	159.255
0.975	123.102	101.075	99.2512	177.361	93.4848	91.0246	92.63	108.114	141.58	136.211	134.54	138.815	201.916	120.132	116.912	119.475	156.225	152.91	100.928	81.9503	84.1543	104.456	115.264	67.4643	128.086	103.275	98.7169	108.664	124.696	126.465	109.473	103.936	96.9088	143.437	105.056	84.0058	154.239	116.928	143.07	106.101	89.9704	121.219	92.7442	104.916	100.487	123.237	95.5152	88.3333	165.076
1.04	130.562	105.53	97.6419	155.829	95.3731	92.9525	93.2469	109.468	157.166	147.076	138.134	138.627	211.573	151.744	114.253	128.425	164.062	170.734	104.787	83.2061	88.1837	108.361	110.96	66.6777	129.164	105.634	97.3214	109.237	121.196	121.717	114.322	108.653	95.6043	146.18	104.346	82.3032	151.927	118.577	144.742	105.986	95.2781	127.956	98.6623	107.318	99.1289	135.397	96.2371	90.6667	165.642
1.105	139.699	107.364	96.246	128.402	95.5698	90.1347	91.7626	111.402	167.947	154.545	142.239	130.363	193.397	190.348	104.686	132.324	157.844	168.521	110.938	82.6524	92.1166	114.139	107.924	69.1422	134.178	102.201	97.1516	111.075	113.684	115.392	120.982	109.233	92.0331	150.581	103.971	77.5537	143.555	112.551	140.018	101.045	99.0436	127.975	102.075	110.676	98.8324	152.283	96.6518	91	154.891
1.17	141.72	112.961	94.9744	105.125	98.3104	89.2745	93.8162	114.064	182.761	160.489	139.765	123.206	168.602	206.922	97.0635	129.522	143.466	148.173	116.778	81.3216	95.0774	120.1	100.759	72.6088	138.292	102.579	86.311	112.501	110.231	111.846	124.85	109.44	89.6177	149.837	101.913	75.3998	137.928	110.772	132.905	97.9241	101.7	117.625	102.192	113.982	96.965	162.996	97.6164	93	135.963
1.235	141.543	115.722	91.3842	94.721	101.648	88.2398	94.2828	117.903	191.937	159.35	138.716	116.533	151.744	187.928	90.7868	121.779	128.292	126.014	119.386	79.1634	94.5252	119.004	95.1334	77.3777	133.181	98.139	86.7702	116.139	107.045	106.342	120.835	109.532	88.2115	143.69	102.42	71.7074	131.136	109.242	129.614	91.7435	103.315	111.174	101.879	114.97	94.5466	165.348	97.8367	88.6667	128.575
1.3	138.352	112.61	87.7568	88.624	105.71	85.29	92.886	117.91	185.033	154.006	132.498	107.13	137.579	148.691	89.0599	114.207	115.983	112.989	117.902	76.5273	93.5002	114.043	92.4299	78.8794	131.332	97.9143	83.9158	115.756	104.866	102.886	117.697	108.352	85.8094	134.703	97.1582	70.1431	122.678	107.338	128.098	89.3121	97.2179	108.71	95.8885	111.92	94.4671	156.922	99.8189	82.3333	119.975
1.365	128.885	110.537	85.5099	81.149	103.599	84.0208	91.2523	116.158	176.444	146.243	121.048	100.578	117.881	122.297	83.8484	108.379	109.926	101.565	107.178	73.9871	92.2682	100.882	93.6285	84.079	127	94.1695	80.9704	113.852	99.0476	96.872	109.242	104.501	81.6642	125.567	93.238	67.9009	116.734	108.078	127.712	85.1056	89.455	103.583	90.5877	107.731	99.0903	143.645	103.109	76.6667	106.193
1.43	114.675	111.175	82.5756	76.456	99.0308	82.9978	89.9766	108.859	156.956	136.277	113.726	90.519	101.449	109.717	74.6426	101.334	98.079	89.091	99.9028	75.0057	89.1959	88.2289	96.0128	88.4138	122.326	92.8749	77.2993	110.121	96.8184	94.7095	102.978	99.6157	76.5196	117.207	86.6129	68.3885	111.6	103.258	124.246	82.4864	83.9345	102.888	84.9321	102.36	95.6212	135.607	106.139	73	98.889
1.495	99.501	111.103	81.9516	73.993	97.803	81.9709	90.4034	102.872	137.573	129.188	110.517	83.607	91.312	94.165	68.6203	93.8544	91.343	79.068	93.0598	72.7918	85.4875	82.4031	96.5402	95.1477	116.146	90.9108	72.3382	105.848	93.7245	89.8373	94.7505	94.1236	75.2304	109.258	82.238	65.2829	109.892	100.696	115.657	82.0354	77.5643	100.504	83.1912	97.4027	98.3378	122.269	106.528	69.6667	88.584
1.56	87.844	111.38	78.8621	72.56	99.0773	81.5691	89.5985	95.6247	117.801	114.424	103.272	75.261	82.98	80.634	64.8693	91.3265	84.327	74.146	88.0858	72.9696	83.5971	77.4545	94.9322	102.158	107.601	85.1563	71.0375	102.515	92.3968	85.6478	89.5825	90.1697	73.9649	104.14	75.3976	61.9468	106.662	95.5914	108.596	83.2673	72.1988	100.194	80.9315	97.719	98.2659	109.531	100.724	65.6667	83.3
1.625	76.442	115.228	74.4677	73.904	95.2231	84.2821	88.1621	91.7782	102.867	101.807	100.897	70.979	77.709	73.862	61.9855	91.9994	81.975	70.684	86.3978	72.8002	80.6276	72.27	97.64	109.528	102.23	80.2969	66.8507	99.3442	87.0087	81.999	88.1445	88.0044	74.85	99.5414	71.7215	61.7973	102.828	92.1478	102.22	84.5653	67.1499	103.332	75.4886	93.719	96.733	100.707	96.8653	67.3333	81.518
1.69	74.644	123.041	74.8268	70.184	96.1563	87.2525	84.9597	91.022	95.646	92.905	93.8795	67.467	72.608	70.44	60.7739	90.972	79.188	66.702	78.4023	73.9021	81.2549	68.9271	96.4519	119.18	96.7519	76.9969	63.0764	96.8233	86.7634	76.8313	84.2835	88.0187	72.0684	92.3548	70.6707	61.5299	91.73	84.754	95.2853	86.5273	61.6724	107.966	72.0355	92.716	96.1055	102.27	94.7838	66.6667	77.43
1.755	73.158	137.897	73.1591	63.615	92.8367	84.529	86.972	87.4234	91.053	87.277	85.7516	65.543	70.918	64.772	57.7301	94.8177	79.14	64.768	76.2571	74.1124	81.7494	65.1524	96.6882	137.329	92.3351	76.7925	68.6524	93.4818	89.397	76.7996	84.0513	86.9773	70.7688	88.5131	72.5382	61.8232	84.273	81.3824	93.0016	85.2501	59.5812	112.551	72.2671	93.3054	96.2999	103.496	93.7912	68	71.133
1.82	71.868	137.484	71.5908	57.773	89.3086	79.7173	88.6578	88.6782	86.434	85.054	83.4081	62.877	69.435	65.348	56.0879	96.7279	75.888	62.813	72.8197	72.755	80.5666	68.376	97.0931	153.312	88.9717	75.441	66.9248	89.2117	88.1489	74.7409	82.2057	90.9584	71.3925	86.5718	72.0251	60.3189	76.884	78.2547	90.568	86.8205	60.6911	111.443	72.909	95.2372	97.8321	107.468	92.1674	68.3333	71.861
1.885	69.27	124.25	68.873	53.025	90.699	71.0578	92.0356	89.1098	88.592	82.294	82.4713	61.303	66.247	59.695	54.9377	99.7823	70.49	62.19	68.9224	68.7383	79.0952	69.0701	99.4004	150.496	85.9363	70.9508	62.2812	87.9542	84.4747	72.1409	73.0042	95.0501	74.9295	85.6318	68.9768	50.7223	74.056	77.4882	88.3849	85.7992	59.5422	107.831	69.4044	92.6657	102.999	115.401	91.6971	64.3333	66.307
1.95	68.64	102.083	64.1849	51.696	92.8653	64.8877	87.616	84.5297	91.06	78.194	75.9114	54.011	63.336	54.772	52.0651	106.151	66.663	57.945	57.8797	63.2471	75.8413	69.0785	97.4666	129.764	82.085	67.8566	54.8969	86.0441	80.1981	66.4544	63.7316	92.9201	72.5383	86.3885	62.1798	45.7733	70.714	78.1281	91.9769	83.821	58.5776	102.368	62.524	87.3999	105.764	120.562	82.9615	58.3333	65.401
2.015	66.986	86.311	57.6433	51.609	91.0162	61.5827	71.7508	72.4556	89.517	75.14	65.8396	48.05	54.427	49.947	46.7687	111.354	63.265	51.327	51.8519	57.098	68.3543	65.4086	94.3779	105.377	78.3244	68.6289	48.3323	86.0697	79.2705	62.2278	58.6069	86.6154	71.3579	84.4121	52.9544	40.801	68.341	78.732	90.4597	80.3759	55.8262	97.2333	55.577	77.8546	106.578	123.551	73.728	51.6667	61.842
2.08	62.755	80.9839	53.7833	52.474	87.5602	59.8043	59.8513	63.2258	88.451	68.024	59.237	41.654	47.339	43.523	42.0047	112.695	63.34	43.222	45.4724	53.9447	61.4869	60.8023	92.6505	94.9113	74.9298	69.6443	44.3266	82.6393	82.2901	58.259	54.2347	78.5489	69.326	73.2111	48.9786	38.7477	61.372	74.5331	83.7377	80.212	50.1511	92.5342	53.2188	69.6966	102.594	132.454	62.642	48.6667	57.984
2.145	58.33	77.6347	49.8506	53.034	80.2494	56.2728	52.4645	55.3953	92.255	59.634	54.844	37.121	43.339	36.936	39.7554	112.412	63.401	41.162	40.9074	52.781	57.8437	62.4302	93.4691	92.0747	71.3996	61.3858	41.9621	73.5596	86.1524	56.0901	52.8314	75.1293	67.289	65.9395	45.2356	34.7349	50.44	68.028	77.3842	78.6154	42.3843	91.1225	51.4979	63.9099	98.2549	138.538	56.0179	45.6667	52.533
[truncated: 151 more columns]

## Sheet: Figure 4D
Figure 4D - FacZ (mCherry) and PG (HADA) localization data - Peripheral scan
Arbitrary distance (iterpolated)	HADA - Early
1	0.22328	0	0.131027	0.0178817	0.0192157	0.00636534	0.219601	0.00885656	0.00577316	0.00920631	0.070713	0.00772539	0.0245471	0.503135	0.0391804	0.106949	0.0135577	0.159144	0.00614953	0.00695631	0.0212704	0	0.121055	0.168431	0.198296	0.105273	0.0198734	0.329245	0.426277	0.0440809	0.00557852	0.0434076	0	0	0.083097	0.00464551	0.105439	0.309497	0	0.0158771	0.0911656	0.162973	0.156997	0.256425	0.00403626	0.0235525	0.0295824	0.0367188	0.0977702
2	0.242849	0.00181944	0.104452	0.0109498	0.0164665	0	0.170177	0	0.00061561	0.00462406	0.0715146	0.0135327	0.0393007	0.554774	0.0493652	0.115597	0.0231608	0.150435	0.0166842	0.00743464	0.0234148	0.0237597	0.145399	0.132928	0.220783	0.0753029	0.0228725	0.284386	0.42678	0.0395965	0.00828412	0.0398875	0.00177113	0.00336997	0.060783	7.0029e-05	0.130214	0.315553	0.0034774	0.0268937	0.0838174	0.170405	0.152396	0.223535	0.0125679	0.0312444	0.0602788	0.0180405	0.138767
3	0.266285	0.0161386	0.0873556	0	0.0195323	0.00519301	0.166948	0.00806466	0.00592109	0.00734426	0.0759479	0	0.0569904	0.520106	0.0564087	0.115532	0.0349408	0.117528	0.0279985	0	0.0280821	0.0512124	0.143453	0.105482	0.239939	0.0418334	0.028782	0.254033	0.385967	0.0425804	0.00506747	0.0393715	0.00703493	0.00397142	0.0366717	0	0.146369	0.340468	0.01303	0.0451418	0.0940152	0.186092	0.150851	0.167649	0	0.0491174	0.0854205	0.00333196	0.135698
4	0.30742	0.0262332	0.0585583	0.00614913	0.0371098	0.00296684	0.185606	0.0176922	0.0145705	0.0197048	0.0866577	0.00650346	0.0836726	0.442324	0.0779489	0.141806	0.0523385	0.0798591	0.0387161	0.00474511	0.0372138	0.0888228	0.124589	0.0977787	0.256723	0.0238761	0.0394996	0.231384	0.31439	0.0456196	0.0160969	0.0471249	0.0155851	0.00172152	0.0304698	0.00444179	0.148931	0.316374	0.0348912	0.0462537	0.0945041	0.206713	0.162274	0.110467	0.00130493	0.085875	0.134893	0	0.136265
5	0.319982	0.0323695	0.0536633	0.0124928	0.0612108	0.0106894	0.238844	0.0458097	0.00224027	0.0287183	0.113724	0.0124014	0.10702	0.350347	0.0918265	0.146789	0.0676762	0.0527261	0.0554793	0.0412898	0.0485256	0.0829161	0.109012	0.0887292	0.266965	0.00744021	0.0621508	0.196532	0.282329	0.0401774	0.0114583	0.0476539	0.0337877	0.00270419	0	0.0173782	0.153021	0.270894	0.0514457	0.0571452	0.100023	0.23334	0.19298	0.0277304	0.027169	0.12524	0.19477	0.0400477	0.139156
6	0.316877	0.0694903	0.0595568	0.0222741	0.0974376	0.0214512	0.310564	0.0918832	0.00719659	0.0536633	0.152415	0.0182945	0.115256	0.348159	0.11899	0.159608	0.0882099	0.0509576	0.0717365	0.0631443	0.0723527	0.102578	0.152218	0.0777252	0.310383	0.00277393	0.0849044	0.185739	0.284591	0.0454678	0.0310742	0.0682744	0.0627607	0.00736853	0.0197815	0.0270907	0.177698	0.240535	0.0738701	0.0677747	0.117774	0.255661	0.212812	0.00153041	0.0341816	0.175677	0.2684	0.0877106	0.169301
7	0.312716	0.12653	0.0713678	0.0544503	0.161185	0.0457819	0.398108	0.138567	0.00999098	0.100853	0.20763	0.0271815	0.127485	0.349938	0.146982	0.169968	0.116752	0.0829473	0.0915692	0.120188	0.0682787	0.160682	0.161778	0.0842972	0.348584	0	0.127195	0.186209	0.273608	0.0695268	0.0375547	0.0851656	0.115801	0.0196819	0.0236106	0.0607857	0.211312	0.200572	0.101726	0.0883178	0.134103	0.260729	0.216126	0	0.0480181	0.243244	0.406568	0.087853	0.234979
8	0.307899	0.20499	0.0938445	0.119764	0.243295	0.0645888	0.494069	0.195941	0.0152107	0.122887	0.255473	0.0518485	0.146269	0.353878	0.195186	0.181482	0.143473	0.0965988	0.123049	0.183408	0.0851416	0.230883	0.214154	0.131393	0.389777	0.0118875	0.207793	0.179874	0.286238	0.109705	0.0609913	0.118993	0.17838	0.0456894	0.0251042	0.0931441	0.275675	0.175073	0.128334	0.12208	0.163403	0.243729	0.216807	0.0153135	0.0891636	0.33867	0.570088	0.0731986	0.313913
9	0.363459	0.269515	0.133863	0.2336	0.326247	0.109715	0.601665	0.258727	0.0150393	0.17271	0.29767	0.107048	0.182029	0.355055	0.242979	0.23908	0.155243	0.141497	0.145757	0.298138	0.102522	0.333859	0.247517	0.234431	0.485924	0.03133	0.315617	0.200215	0.308788	0.174082	0.0765855	0.164448	0.239938	0.0900811	0.0595631	0.128482	0.348771	0.153122	0.156903	0.157775	0.229805	0.206419	0.1973	0.0411077	0.127611	0.45701	0.745405	0.0780518	0.427263
10	0.502778	0.347086	0.246578	0.445667	0.411099	0.193077	0.74515	0.383783	0.0381592	0.245581	0.35781	0.16341	0.220571	0.372163	0.307218	0.329986	0.178676	0.21695	0.168556	0.429542	0.148138	0.392603	0.356395	0.30875	0.635832	0.0714812	0.431497	0.249121	0.307247	0.253226	0.101576	0.245549	0.310272	0.164805	0.0880695	0.169843	0.480107	0.154645	0.212161	0.240259	0.324879	0.189055	0.18624	0.135852	0.236573	0.611053	0.874049	0.0915895	0.592268
11	0.707325	0.432057	0.444651	0.802737	0.52672	0.331462	0.898004	0.646162	0.0909143	0.346984	0.42606	0.262082	0.293261	0.423614	0.331645	0.461567	0.208415	0.273684	0.20098	0.599916	0.190112	0.483783	0.533718	0.277045	0.79059	0.13501	0.57238	0.336139	0.399026	0.372506	0.130317	0.365166	0.397822	0.287181	0.142472	0.220644	0.700501	0.147362	0.327939	0.346524	0.59022	0.243316	0.231169	0.288899	0.423786	0.82777	0.907289	0.113916	0.749966
12	0.760071	0.537758	0.715559	1	0.763527	0.476506	1	0.927417	0.198214	0.481099	0.511062	0.386934	0.401679	0.503045	0.391392	0.641621	0.242832	0.410828	0.246668	0.805947	0.288176	0.590039	0.709202	0.178269	0.894792	0.256114	0.79248	0.702376	0.626604	0.512574	0.145678	0.459294	0.516855	0.439797	0.262687	0.309695	0.975827	0.197575	0.507695	0.499682	0.860435	0.362906	0.323361	0.463762	0.716246	1	0.910723	0.166503	0.90003
13	0.636012	0.690289	0.826694	0.786732	1	0.476041	0.891085	1	0.418881	0.630628	0.621915	0.540376	0.597435	0.693316	0.505069	0.822153	0.313363	0.702829	0.305756	0.926171	0.449857	0.732271	0.699563	0.107475	1	0.378194	1	1	0.76549	0.761164	0.198985	0.359457	0.660413	0.659101	0.471938	0.418528	1	0.288822	0.620158	0.815983	0.747708	0.492124	0.423271	0.564182	1	0.88248	0.92501	0.295919	0.93526
14	1	0.481848	1	0.901931	0.763132	1	0.527674	0.814695	1	1	0.639461	0.658066	1	1	0.398916	0.841332	1	0.956856	1	1	0.981255	0.749714	0.788867	0.836234	0.655051	0.913855	0.255206	0.948042	0.943619	0.448972	0.870771	1	0.498196	1	0.937242	0.947458	0.196212	0.540177	1	0.661596	1	1	0.935759	0.912605	0.727299	0.618947	0.639765	0.887722	0.965908
15	0.718808	0.274666	0.856321	0.80427	0.495195	0.990274	0.341121	0.622558	0.730363	0.692699	0.503358	0.848751	0.927175	0.693433	0.210221	1	0.831914	0.590139	0.832962	0.818991	0.743354	0.573339	0.992068	0.717761	0.414198	0.841386	0.193379	0.71896	1	0.472229	0.681449	0.955557	0.480426	0.787371	1	0.806255	0.206214	0.414662	0.927342	0.355868	0.743223	0.926811	1	0.733353	0.75104	0.475585	0.658202	0.833146	0.804309
16	0.392501	0.158825	0.709556	0.576036	0.243399	0.777349	0.244763	0.417344	0.446908	0.376512	0.264365	0.70904	0.522572	0.410337	0.108169	0.596693	0.520425	0.387332	0.522853	0.531187	0.429029	0.407442	1	0.632513	0.266792	0.7995	0.125867	0.454338	0.681857	0.298151	0.478741	0.601238	0.318288	0.450877	0.895306	0.601019	0.180485	0.299074	0.783166	0.214665	0.466734	0.728785	0.750893	0.547957	0.569945	0.234986	0.389367	0.810555	0.543894
17	0.283485	0.127173	0.593294	0.395135	0.141727	0.579523	0.208393	0.294037	0.359561	0.257547	0.148723	0.443934	0.220403	0.290776	0.0539453	0.2418	0.351654	0.23673	0.358333	0.354729	0.289014	0.302686	0.831214	0.595963	0.240949	0.780845	0.0752543	0.359007	0.43303	0.178187	0.335233	0.358312	0.209025	0.250926	0.75224	0.444624	0.140995	0.243158	0.61027	0.13147	0.327371	0.57588	0.542962	0.4611	0.392868	0.130512	0.183761	0.715244	0.33152
18	0.240013	0.0972357	0.453016	0.272114	0.0973653	0.421126	0.18356	0.237962	0.331794	0.153687	0.105124	0.288665	0.109695	0.224003	0.030731	0.100988	0.260412	0.151642	0.265801	0.265903	0.201463	0.241066	0.627122	0.571745	0.229547	0.746487	0.040091	0.341927	0.289743	0.126049	0.229818	0.246388	0.142084	0.15101	0.613695	0.361987	0.114158	0.203276	0.482488	0.0940738	0.224809	0.444553	0.398164	0.454577	0.267067	0.0689517	0.105116	0.62292	0.189455
19	0.209117	0.0817636	0.350238	0.186318	0.0653698	0.310383	0.149082	0.205952	0.280307	0.0963332	0.0781876	0.179186	0.077114	0.195493	0.0159038	0.048141	0.189118	0.0703847	0.195558	0.190438	0.131765	0.197288	0.501944	0.570632	0.241483	0.679215	0.0221468	0.348709	0.244682	0.0972887	0.156205	0.165635	0.109957	0.100351	0.485513	0.264632	0.0976839	0.177923	0.41681	0.0723052	0.16889	0.358766	0.310511	0.459413	0.183324	0.0473708	0.0662669	0.53132	0.0916507
20	0.194323	0.0562047	0.278438	0.129485	0.0362668	0.246048	0.146464	0.158019	0.20734	0.0678356	0.0623954	0.125548	0.0401477	0.172829	0.00251229	0.0222289	0.130317	0.00071422	0.133678	0.131729	0.0905178	0.180985	0.391014	0.54157	0.230244	0.570836	0.00248162	0.428104	0.254988	0.0878343	0.110555	0.108753	0.0907611	0.0825048	0.364281	0.202205	0.0857259	0.188793	0.357501	0.0577413	0.136837	0.274771	0.247646	0.412864	0.108713	0.0241213	0.0347723	0.4429	0.0284987
21	0.177862	0.0463427	0.241707	0.0715654	0.015513	0.188127	0.176925	0.122979	0.144868	0.0303705	0.0537028	0.0882116	0.0161585	0.240196	0	0.0263115	0.0812776	0.0353568	0.0876071	0.0877405	0.0455589	0.126374	0.3083	0.464389	0.223877	0.461955	0	0.501636	0.261988	0.0806197	0.0671578	0.0724051	0.0748555	0.0442299	0.276173	0.143961	0.0927736	0.20786	0.27249	0.0420773	0.121347	0.224192	0.198914	0.369721	0.0707006	0.0182081	0.014942	0.369708	0.00137182
22	0.182903	0.0443118	0.211327	0.0502797	0.00121179	0.141723	0.233152	0.0945538	0.0937084	0.0232057	0.057319	0.0611708	0	0.340807	0.00787704	0.0345598	0.0405934	0.0904647	0.0448665	0.0563872	0.0183142	0.0846791	0.246792	0.383262	0.214354	0.341951	0.00776286	0.537865	0.283287	0.0794625	0.0396958	0.0606023	0.0552531	0.0262294	0.211418	0.0921844	0.0879514	0.212649	0.195736	0.0408315	0.106668	0.1839	0.159272	0.358958	0.0411331	0.00562291	0	0.288375	0.0265253
23	0.18492	0.0225289	0.185483	0.0304409	0	0.0984078	0.309086	0.0520645	0.0556185	0.0143808	0.0600023	0.0460522	0.00050249	0.390339	0.00839807	0.0516681	0.0177647	0.13443	0.0190811	0.0304614	0.004935	0.0329278	0.177115	0.327882	0.209997	0.262558	0.0116632	0.50632	0.327851	0.0604288	0.0150675	0.0454355	0.029341	0.026836	0.149513	0.0515322	0.0684056	0.24627	0.126885	0.0224213	0.0942086	0.170995	0.154574	0.313969	0.0285007	0.00250971	0.00116309	0.183908	0.0505471
24	0.199425	0.0114968	0.170685	0.0242642	0.0181986	0.0570122	0.400069	0.0363323	0.0226174	0.0081175	0.0673176	0.0267952	0.00191092	0.430915	0.0209278	0.065276	0.00670516	0.151035	0.00858713	0.0196568	0	0.0293892	0.141413	0.266734	0.201005	0.220032	0.00567568	0.4368	0.371039	0.056163	0	0.0389639	0.0118447	0.00811097	0.116497	0.0256587	0.0818724	0.283655	0.0620925	0.0112083	0.0986756	0.159262	0.163608	0.316669	0.0198472	0.0145901	0.0124281	0.107941	0.0726027
25	0.205216	0.00101769	0.163541	0.018945	0.0254428	0.0266929	0.319418	0.0191045	0.00653019	0	0.0753737	0.0128636	0.0179859	0.467464	0.0331322	0.0930449	0	0.162385	0	0.0122668	0.0125034	0.0194851	0.133425	0.22082	0.196223	0.155247	0.015522	0.38595	0.398606	0.0578681	0.00688805	0.0352437	0.00738191	0.00227447	0.0825756	0.0274881	0.0906377	0.301201	0.0133246	0.00949364	0.0892504	0.169653	0.149709	0.261582	0.0159824	0.0128701	0.0233325	0.0544734	0.114948
26	0.22328	0	0.131027	0.0178817	0.0192157	0.00636534	0.219601	0.00885656	0.00577316	0.00920631	0.070713	0.00772539	0.0245471	0.503135	0.0391804	0.106949	0.0135577	0.159144	0.00614953	0.00695631	0.0212704	0	0.121055	0.168431	0.198296	0.105273	0.0198734	0.329245	0.426277	0.0440809	0.00557852	0.0434076	0	0	0.083097	0.00464551	0.105439	0.309497	0	0.0158771	0.0911656	0.162973	0.156997	0.256425	0.00403626	0.0235525	0.0295824	0.0367188	0.0977702
[truncated: 351 more columns]

## Sheet: Figure 4E
Figure 4E - Cell membrane (Nile Red) and PG (HADA) localization data - Peripheral scan
Arbitrary distance (iterpolated)	HADA - Early																										HADA - Late
0	0.0490403	0.016027	0.0934545	0.0567893	0.184711	0.138635	0.0529512	0.0197261	0.0393055	0.0385747	0.019397	0.0226229	0.0367504	0.063511	0.0275424	0.0296282	0.0227022	0.107837	0.0732444	0.0105912	0.0601136	0.121189	0.0207007	0.0463836	0.0475652	0.0393781	0.070343	0.0641662	0.0420669	0.192478	0.0547103	0.0729765	0.0304357	0.0324572	0.0131687	0.0176986	0.0382954	0.0337204	0.025248	0.0119366	0.0402218	0.026397	0.017068	0.0381305	0.0485482	0.0278395	0.0164482	0.0409133	0.0409798
0.065	0.0609527	0.0223195	0.112049	0.0695093	0.210641	0.151307	0.0623155	0.0252307	0.0526419	0.0469757	0.0256321	0.0285737	0.0485378	0.0726332	0.0361203	0.0422026	0.0283837	0.124134	0.098306	0.0178417	0.0857295	0.129419	0.023493	0.0514925	0.0503462	0.0542773	0.0795669	0.0747035	0.0555451	0.179755	0.0592224	0.0890544	0.0375041	0.0360893	0.0188396	0.0228348	0.053011	0.0401092	0.0328394	0.0160299	0.0442668	0.0297945	0.0225032	0.0516893	0.067007	0.0418404	0.029892	0.0485272	0.0512769
0.13	0.0747887	0.0271911	0.141414	0.0908178	0.220207	0.163348	0.0752066	0.0340357	0.072776	0.058528	0.033411	0.0385788	0.0585185	0.0721655	0.0456013	0.0573837	0.0390628	0.145245	0.108662	0.0257521	0.107984	0.138191	0.0276658	0.0713884	0.0627444	0.0700382	0.079657	0.0822103	0.0641059	0.167503	0.0760574	0.103742	0.0515903	0.0430655	0.035449	0.0265889	0.0719145	0.0493038	0.0388017	0.0228337	0.0524563	0.0360841	0.0326618	0.0646682	0.0844994	0.0602166	0.0454152	0.0569952	0.0585737
0.195	0.0860564	0.0342233	0.171448	0.112058	0.210482	0.159396	0.0825537	0.0475442	0.0914062	0.0702508	0.0394668	0.0446897	0.0631436	0.0724322	0.0594793	0.0705204	0.048642	0.172052	0.100946	0.0386469	0.105016	0.153197	0.0445434	0.0891598	0.0752801	0.0717313	0.0901421	0.0919049	0.0754099	0.160318	0.0945098	0.107839	0.0745616	0.0453766	0.046459	0.0322411	0.0850315	0.0576186	0.0481162	0.0278444	0.0693218	0.0388475	0.0390693	0.0783403	0.102017	0.0680328	0.0560246	0.0736742	0.071321
0.26	0.0913271	0.0447804	0.172832	0.120294	0.196632	0.142615	0.0806935	0.0614791	0.094531	0.078651	0.0459753	0.0533458	0.0636686	0.0737132	0.0892461	0.0722009	0.0590578	0.218687	0.0895305	0.0545924	0.0966964	0.163138	0.0620919	0.101441	0.0857731	0.0751285	0.0973281	0.112206	0.0903319	0.158974	0.107217	0.120676	0.0802201	0.0524238	0.0511998	0.0388464	0.0897248	0.0616062	0.0612638	0.033887	0.0911037	0.0419669	0.0463271	0.0836268	0.10216	0.0722636	0.058534	0.0874485	0.0793429
0.325	0.0971896	0.0608229	0.156277	0.122197	0.192194	0.141446	0.081586	0.0735383	0.0908962	0.0830379	0.0496399	0.0604778	0.0704947	0.076983	0.105739	0.0784593	0.0616906	0.24229	0.0894649	0.051562	0.0873903	0.150318	0.0772243	0.103014	0.0985132	0.0898326	0.109347	0.126127	0.102675	0.158537	0.112113	0.129966	0.086529	0.062846	0.0518966	0.0465968	0.0908727	0.0643512	0.0707169	0.0507758	0.103774	0.0501738	0.0490242	0.0857942	0.100825	0.0820532	0.0599654	0.109199	0.0893364
0.39	0.0994677	0.0703395	0.14852	0.118282	0.185399	0.136243	0.077774	0.0844646	0.0901832	0.0847306	0.0546947	0.0675992	0.0681224	0.0776336	0.113917	0.0837211	0.0628767	0.266358	0.0906905	0.0478042	0.0937503	0.143616	0.08691	0.0960919	0.104573	0.10945	0.116187	0.144142	0.113574	0.161247	0.10946	0.146926	0.0959704	0.0715194	0.0541773	0.049062	0.100313	0.066137	0.0756096	0.0661125	0.111984	0.0572821	0.0559978	0.0923703	0.116292	0.0943662	0.0613552	0.121517	0.0972726
0.455	0.106654	0.0689945	0.149913	0.115833	0.187583	0.133412	0.0816567	0.0891406	0.0962586	0.0860764	0.0612686	0.0711057	0.0695999	0.0796974	0.111255	0.0952803	0.0646829	0.271725	0.0956721	0.0453669	0.0928998	0.139125	0.0814451	0.0896233	0.114894	0.119329	0.128103	0.164989	0.11526	0.178609	0.109526	0.166656	0.102918	0.0842016	0.0590066	0.0582443	0.106906	0.0759683	0.0849165	0.0712591	0.120095	0.0682338	0.0685075	0.109411	0.129576	0.0995761	0.0715239	0.129	0.103184
0.52	0.117956	0.0678795	0.147952	0.12219	0.189104	0.130549	0.0844247	0.0831994	0.101441	0.0919245	0.0663586	0.0729217	0.0773883	0.0822417	0.111159	0.100626	0.068655	0.270892	0.0941611	0.0415961	0.0981584	0.139087	0.0802597	0.0935976	0.119626	0.12803	0.147209	0.189151	0.124253	0.202435	0.117624	0.18576	0.116996	0.0993705	0.0690996	0.066012	0.122372	0.0809098	0.0919129	0.0743589	0.13044	0.0772128	0.0815674	0.122087	0.155875	0.111551	0.0800959	0.124715	0.110529
0.585	0.129339	0.0662085	0.140477	0.126783	0.180705	0.135219	0.0945643	0.0852939	0.112666	0.0965768	0.072978	0.0782479	0.073862	0.0841888	0.113148	0.105905	0.0752318	0.258859	0.092448	0.0416759	0.0952666	0.141635	0.0807888	0.103753	0.128009	0.136364	0.162797	0.214134	0.141669	0.213211	0.134934	0.219937	0.128762	0.099058	0.0866696	0.07352	0.142092	0.0963359	0.0947477	0.0719585	0.145917	0.0890158	0.093197	0.146711	0.189362	0.122363	0.0902855	0.118156	0.125476
0.65	0.146216	0.0697742	0.142582	0.127126	0.187382	0.137326	0.103779	0.0948868	0.125858	0.105119	0.0774004	0.0862671	0.0784535	0.0882841	0.119141	0.109052	0.0838416	0.284109	0.094607	0.0414914	0.0964835	0.148035	0.0821138	0.108111	0.137429	0.15851	0.179191	0.235744	0.167752	0.229957	0.152864	0.281017	0.153187	0.102691	0.120956	0.0848177	0.164625	0.105556	0.102668	0.0757229	0.153003	0.0987851	0.121998	0.187137	0.218434	0.139	0.100789	0.120598	0.146855
0.715	0.156917	0.0733121	0.147353	0.129739	0.189965	0.134107	0.106674	0.104962	0.14062	0.113275	0.0831748	0.09491	0.0824058	0.0944742	0.118147	0.11792	0.0956316	0.309024	0.0932476	0.0443447	0.0948925	0.14915	0.0895317	0.11746	0.146145	0.179955	0.20563	0.267572	0.201844	0.259524	0.182197	0.342718	0.193751	0.114021	0.172492	0.0952345	0.17567	0.126197	0.124513	0.0822897	0.166621	0.117212	0.147527	0.23965	0.26061	0.165612	0.116174	0.121658	0.181856
0.78	0.159595	0.0745445	0.14318	0.131387	0.195533	0.133461	0.112176	0.107865	0.146639	0.128146	0.0896889	0.105831	0.0925746	0.0972881	0.120186	0.121455	0.109193	0.339021	0.101897	0.0448793	0.0993577	0.153392	0.0943555	0.123113	0.154641	0.195214	0.263245	0.305749	0.240706	0.282688	0.208137	0.434908	0.234981	0.133417	0.256702	0.108958	0.192504	0.154213	0.15222	0.0960892	0.196585	0.142432	0.190438	0.326793	0.310261	0.195588	0.136081	0.123099	0.216743
0.845	0.155955	0.0834426	0.148479	0.132357	0.199858	0.128273	0.116931	0.115626	0.152389	0.142351	0.0941402	0.108336	0.0869842	0.101929	0.130347	0.131187	0.122909	0.382072	0.0983433	0.0467592	0.103915	0.162862	0.0987352	0.13251	0.168027	0.209818	0.372185	0.352861	0.293969	0.33018	0.240496	0.541401	0.298173	0.159693	0.379716	0.124601	0.207962	0.193358	0.182271	0.110014	0.230988	0.194698	0.254335	0.423627	0.393161	0.22255	0.168134	0.124721	0.270316
0.91	0.143457	0.0818915	0.153732	0.139962	0.206631	0.129053	0.116568	0.120215	0.157798	0.15869	0.103135	0.114616	0.0881342	0.100888	0.128182	0.142086	0.141797	0.411467	0.100199	0.048913	0.103155	0.17448	0.103866	0.143355	0.167394	0.2198	0.483438	0.448332	0.406505	0.410955	0.289718	0.703477	0.361403	0.228015	0.472116	0.132463	0.228114	0.263187	0.243225	0.131834	0.277013	0.285277	0.325487	0.510415	0.507627	0.252582	0.220712	0.131131	0.407719
0.975	0.136641	0.0894735	0.15314	0.144418	0.217039	0.12541	0.11984	0.125106	0.160512	0.163988	0.121557	0.11616	0.0868206	0.103287	0.125323	0.15463	0.165692	0.406404	0.100831	0.0526709	0.104412	0.181308	0.103203	0.142334	0.164605	0.227327	0.522273	0.637048	0.599493	0.464985	0.336673	0.827492	0.402949	0.315323	0.440568	0.176434	0.258695	0.368438	0.345337	0.158468	0.340988	0.357607	0.412614	0.522127	0.609498	0.30021	0.298623	0.130476	0.61431
1.04	0.126851	0.099785	0.152839	0.148495	0.226026	0.124254	0.115426	0.130855	0.156233	0.173004	0.147206	0.11718	0.0869817	0.100728	0.127056	0.163655	0.180459	0.374097	0.105396	0.0532596	0.105159	0.194825	0.105654	0.145116	0.155672	0.227176	0.437371	0.829056	0.749022	0.466184	0.343082	0.772209	0.376948	0.35296	0.326978	0.216199	0.278277	0.448268	0.441292	0.188298	0.359556	0.342789	0.490128	0.458043	0.62675	0.359053	0.434921	0.134029	0.735358
1.105	0.127945	0.100903	0.153896	0.142821	0.224999	0.124455	0.11388	0.134489	0.156726	0.178406	0.171098	0.119592	0.0885664	0.099205	0.13213	0.180106	0.164749	0.344173	0.105085	0.0559527	0.107098	0.192646	0.103829	0.137184	0.145253	0.213855	0.328107	0.852545	0.703123	0.409732	0.294498	0.591454	0.316199	0.297629	0.219468	0.248451	0.336952	0.429011	0.437998	0.187704	0.333179	0.256031	0.508951	0.351668	0.555621	0.398145	0.598018	0.138929	0.656957
1.17	0.121765	0.116452	0.15874	0.138437	0.219014	0.125247	0.112968	0.131608	0.155923	0.187233	0.187057	0.117996	0.0797698	0.0991406	0.123693	0.192932	0.140599	0.312807	0.102963	0.0544578	0.106763	0.192893	0.107639	0.134906	0.132702	0.20119	0.268558	0.696058	0.506191	0.337247	0.250388	0.445828	0.262734	0.228517	0.168534	0.223373	0.390303	0.324118	0.350638	0.168591	0.276074	0.176984	0.449242	0.269443	0.463764	0.383562	0.667963	0.131677	0.461705
1.235	0.11701	0.124551	0.153717	0.142971	0.216189	0.123041	0.110218	0.125709	0.148528	0.189882	0.178713	0.108054	0.0784296	0.0970773	0.121441	0.201012	0.120031	0.289161	0.0978867	0.0567329	0.106263	0.183622	0.106693	0.134436	0.126646	0.194359	0.241912	0.488354	0.358179	0.274332	0.214982	0.382492	0.229413	0.171314	0.145394	0.180835	0.436709	0.22178	0.252251	0.142462	0.222228	0.140513	0.351059	0.226798	0.376695	0.342837	0.561987	0.120681	0.318847
1.3	0.115915	0.122739	0.151532	0.138436	0.209399	0.126418	0.104381	0.122244	0.143521	0.190991	0.14859	0.106801	0.0725849	0.0944442	0.117318	0.199595	0.111236	0.27684	0.0930517	0.055237	0.0960021	0.178912	0.106379	0.135542	0.11826	0.191695	0.230624	0.360482	0.294728	0.229267	0.186407	0.329952	0.196661	0.145359	0.122467	0.136879	0.418915	0.169812	0.190627	0.125917	0.19101	0.122226	0.276286	0.198372	0.29368	0.293164	0.381483	0.120229	0.266327
1.365	0.118824	0.121562	0.141313	0.129515	0.206688	0.118565	0.106911	0.119967	0.131262	0.189338	0.110067	0.101718	0.0660709	0.0904993	0.114917	0.187905	0.101146	0.276232	0.0905314	0.052068	0.093772	0.170045	0.107212	0.129747	0.106589	0.182456	0.221947	0.293071	0.254006	0.208522	0.161507	0.286033	0.164028	0.123377	0.10292	0.116711	0.362422	0.145972	0.14962	0.117821	0.168961	0.114411	0.241173	0.174083	0.223255	0.250504	0.255801	0.119676	0.219237
1.43	0.10959	0.110888	0.134696	0.120956	0.199355	0.11489	0.10872	0.118731	0.126867	0.174756	0.0853146	0.0977771	0.0680989	0.0885235	0.113297	0.171761	0.0921298	0.27053	0.0871034	0.0552212	0.0904127	0.164559	0.105935	0.127136	0.102157	0.166701	0.215525	0.257853	0.214425	0.184778	0.141704	0.257673	0.140335	0.116294	0.0861669	0.100669	0.288867	0.115103	0.124962	0.103497	0.157518	0.103172	0.21731	0.151109	0.181479	0.198482	0.189248	0.113794	0.183294
1.495	0.100115	0.104561	0.132371	0.112893	0.205345	0.114274	0.100449	0.1075	0.118714	0.158257	0.0743994	0.0886933	0.0700464	0.0837196	0.106185	0.15918	0.0779188	0.265359	0.085837	0.0524189	0.087768	0.158172	0.109924	0.121592	0.0971818	0.14504	0.206209	0.22628	0.182354	0.162889	0.130991	0.220264	0.121192	0.101026	0.0707054	0.0926406	0.229234	0.0983181	0.108639	0.0959248	0.150078	0.0951931	0.188359	0.131255	0.150172	0.156544	0.147453	0.110595	0.165025
1.56	0.0941754	0.100776	0.123532	0.109292	0.20857	0.105743	0.09542	0.104412	0.108904	0.13937	0.0615494	0.0827634	0.066539	0.0802483	0.100276	0.139865	0.0753607	0.279426	0.0821355	0.0525095	0.0865881	0.154508	0.0992385	0.117378	0.0912727	0.115372	0.207002	0.206272	0.159998	0.139531	0.130741	0.178944	0.110589	0.089976	0.0623166	0.0728698	0.19098	0.0955627	0.0935755	0.0855432	0.142956	0.0819689	0.160493	0.115525	0.132073	0.127556	0.114408	0.116356	0.143229
1.625	0.0849213	0.0981199	0.128016	0.107083	0.211251	0.105615	0.0939173	0.106838	0.100021	0.131044	0.0541666	0.0781266	0.0636793	0.0764388	0.0994222	0.120779	0.0741533	0.275938	0.0827313	0.052696	0.0849857	0.143699	0.0920896	0.114543	0.0873423	0.099412	0.199922	0.185546	0.138527	0.127398	0.127334	0.162798	0.099669	0.0814311	0.0557208	0.0665566	0.166391	0.0900519	0.0863194	0.0816292	0.121583	0.0740386	0.1389	0.10205	0.121668	0.111654	0.0924337	0.114944	0.124782
1.69	0.0851775	0.0951557	0.131176	0.100859	0.212347	0.106666	0.0922805	0.104964	0.0966198	0.114628	0.0451967	0.0766373	0.0623595	0.0717574	0.105527	0.107763	0.070505	0.283396	0.0850478	0.0545643	0.0899056	0.135862	0.094994	0.11499	0.0733198	0.0914491	0.199892	0.162719	0.128097	0.113843	0.127613	0.137717	0.0925601	0.0779777	0.0498821	0.0521637	0.142008	0.0827182	0.0790425	0.0819314	0.110739	0.0668627	0.114352	0.0890649	0.107761	0.102041	0.0807852	0.125102	0.116878
1.755	0.0888366	0.084239	0.138029	0.107682	0.211408	0.108072	0.0845215	0.107487	0.0940809	0.0996495	0.0413304	0.0677485	0.0640935	0.0735026	0.101441	0.101881	0.0677145	0.289651	0.0871287	0.0545508	0.088129	0.137302	0.108641	0.113769	0.0713822	0.0794925	0.192919	0.15191	0.119582	0.103315	0.129293	0.124887	0.0874488	0.0722559	0.0469864	0.0546893	0.127165	0.0730001	0.0713272	0.0790224	0.0974521	0.0613651	0.0964433	0.0809123	0.101936	0.0925747	0.0670919	0.116875	0.106301
1.82	0.078996	0.0692735	0.140096	0.11	0.21603	0.111887	0.0822019	0.106995	0.0890275	0.0878579	0.0318806	0.0663639	0.075239	0.0740666	0.0909259	0.0973364	0.061916	0.293346	0.0945878	0.053097	0.0916793	0.12647	0.110072	0.120473	0.0746121	0.0708975	0.187641	0.136668	0.110935	0.106161	0.124763	0.120156	0.0831355	0.067543	0.0441556	0.04645	0.1116	0.0649751	0.0632005	0.0682563	0.0893309	0.0574832	0.0818149	0.0802082	0.097039	0.0819695	0.0607013	0.0980167	0.104506
1.885	0.0661142	0.0511691	0.136452	0.100677	0.218231	0.109662	0.0842423	0.0947145	0.0923744	0.0802981	0.0223547	0.0649032	0.0724084	0.0776708	0.0784342	0.0882197	0.0478171	0.299748	0.0978147	0.0483825	0.0993219	0.111064	0.097677	0.118398	0.0684191	0.0661935	0.177133	0.113369	0.0993724	0.104503	0.117477	0.113637	0.0725834	0.0592912	0.0473173	0.0407277	0.098212	0.0579524	0.065024	0.0565622	0.081849	0.0478069	0.0767412	0.0728044	0.0973748	0.0775018	0.0536113	0.0726471	0.100896
1.95	0.0473677	0.0426739	0.1143	0.0868855	0.215201	0.0989123	0.0785613	0.0731743	0.0849009	0.0780652	0.0140236	0.0525251	0.0652166	0.0753735	0.0589371	0.0798429	0.0411445	0.287177	0.0912229	0.0357863	0.0970456	0.087395	0.0812733	0.108251	0.0589418	0.0632814	0.168666	0.098732	0.0878127	0.106707	0.107157	0.106221	0.0614245	0.0536429	0.0497929	0.0358397	0.0938971	0.0465604	0.0542182	0.0460732	0.0766618	0.0393027	0.0636759	0.0625966	0.0857172	0.0657629	0.0481828	0.0543183	0.0910261
2.015	0.0407904	0.038622	0.0948051	0.0694297	0.188328	0.0742343	0.067462	0.0588547	0.0673294	0.0721485	0.0105338	0.0412944	0.0510577	0.0678676	0.0444206	0.0561284	0.0307068	0.276761	0.0646982	0.0231495	0.0833996	0.0655435	0.058033	0.0863601	0.0489707	0.0519582	0.158933	0.0826993	0.0797809	0.101437	0.101704	0.0860177	0.0509038	0.0440247	0.0412136	0.0287868	0.0773447	0.0376198	0.051437	0.0319983	0.0667289	0.0385436	0.0431726	0.0465812	0.0642152	0.0540364	0.0369278	0.0476067	0.0837604
2.08	0.0353514	0.0291403	0.0829737	0.0543518	0.155094	0.0608833	0.0561158	0.0479689	0.0497445	0.0733764	0.00365233	0.0323976	0.0381353	0.0630593	0.0418159	0.0414612	0.0219854	0.239801	0.0465044	0.0126329	0.060333	0.0510525	0.0407025	0.0678233	0.0386823	0.0384537	0.149192	0.0722779	0.0692662	0.0904034	0.107757	0.0689088	0.0438184	0.036649	0.0307206	0.0247358	0.0604291	0.0314269	0.0404608	0.0280954	0.0553039	0.0349698	0.0332563	0.0364174	0.0434252	0.0384226	0.0237093	0.0368279	0.0760537
2.145	0.0267883	0.0246679	0.076035	0.0489486	0.134655	0.0511917	0.0448436	0.0433095	0.043925	0.0623064	3.3752e-06	0.0274605	0.0274885	0.0582525	0.0361556	0.0318695	0.0198133	0.194671	0.0347593	0.00695618	0.046154	0.0405855	0.0292546	0.0538234	0.0331142	0.0271812	0.142403	0.0650142	0.0630615	0.0854141	0.107578	0.0581161	0.0359974	0.0365025	0.0217656	0.0200094	0.0429271	0.0223622	0.0321723	0.0240228	0.0454021	0.0276307	0.0301416	0.0278919	0.0333569	0.0232543	0.0165792	0.0325608	0.0688854
[truncated: 55 more columns]

## Sheet: Figure 4F
Figure 4F - Cell membrane (Nile Red) and PG (HADA) localization data - Peripheral scan
Arbitrary distance (iterpolated)	HADA - Early
1	0.064557	0.00318708	0.0109808	0.197493	0.0392762	0.00408062	0.122629	0.109997	0.0087676	0.0313521	0	0.0123532	0.0519959	0.00752852	0.0390069	0.0409117	0	0.0311235	0.0850923	0.0870546	0.230496	0.0423093	0.0113749	0.467291	0.00183283	0.00174391	0.0552468	0.31964	0.00304893	0.0127741	0.0137981	0.01346	0.00445449	0.0911347	0.166309	0.0618981	0.0182461	0.0639029	0	0.0046735	0.101164	0.0570622	0.00174552	0.030547	0.0845333	0.0182791	0.0190071	0.145636	0.141721
2	0.139504	0.0123138	0.0214219	0.210446	0.0590569	0.00737064	0.0952162	0.0789633	0.00062502	0.0545712	0.00347644	0.0165621	0.0835503	0.0121305	0.0202195	0.0430086	0.00341363	0.0171045	0.0948006	0.0873486	0.280317	0	0.0151964	0.366677	0.00497389	0	0.048653	0.350123	0.0115512	0.00597465	0.0423438	0.0331575	0.00442153	0.130653	0.239698	0.0670828	0.00690653	0.0787248	0.00375455	0.00343833	0.0949346	0.0596062	0	0.0185533	0.0719948	0.0175666	0	0.0880708	0.103734
3	0.203862	0.0276759	0.0354861	0.238204	0.0645814	0.00386868	0.0617693	0.0523057	0.00129857	0.0629949	0.00011926	0.00551285	0.102486	0.00851823	0.00495651	0.0346505	0.00686413	0.0146729	0.0948635	0.0829076	0.289156	0.0166325	0.00398885	0.306617	0.00695749	0.00185877	0.0405937	0.377206	0.043357	0.00654735	0.0508686	0.0479068	0.00647692	0.193175	0.297306	0.0787122	0	0.0973416	0.00374432	0.0095074	0.101294	0.053496	0.0106363	0.0125059	0.0691676	0.0197379	0.0402462	0.0785965	0.106896
4	0.299936	0.039632	0.0529173	0.263999	0.0834025	0.00316439	0.0409338	0.0247206	0.00223074	0.0837992	0.0028824	0.00788807	0.141714	0.013339	0	0.0279983	0.0198157	0	0.114852	0.0805392	0.339841	0.0480369	0	0.283037	0.0112252	0.00444686	0.0351123	0.382859	0.0737086	0.025069	0.0606485	0.0875892	0.0210072	0.263485	0.346583	0.0921168	0.00417151	0.116258	0.015711	0	0.110845	0.0668837	0.0278195	0.0192252	0.0734985	0.00062099	0.0302801	0.0511336	0.151389
5	0.411164	0.0517361	0.0742962	0.29351	0.111191	0.010071	0.0134509	0.0105998	0	0.107281	0.00696869	0.00900246	0.170929	0.0141162	0.0098624	0.0321135	0.0181963	0.0214452	0.143665	0.0880207	0.366183	0.0424334	0.0122652	0.194406	0.0260451	0.018919	0.0312402	0.40909	0.11442	0.0492032	0.0764322	0.140998	0.0366508	0.317332	0.337717	0.117096	0.00581115	0.157652	0.0331952	0.0149049	0.150159	0.0837177	0.0535463	0.0142913	0.0732698	0	0.0366444	0.0198551	0.206923
6	0.502256	0.0820431	0.0963448	0.360523	0.14489	0.0214896	0.00647702	0.00171653	0.00052773	0.148699	0.00843574	0.023908	0.249399	0.0593996	0.00808339	0.0477302	0.0309611	0.0560864	0.173275	0.0753392	0.411038	0.107565	0.00252527	0.106636	0.052802	0.0288608	0.023363	0.455696	0.179021	0.0661815	0.109736	0.200445	0.0519036	0.351907	0.301956	0.143533	0.0152952	0.201048	0.0470337	0.0231969	0.206098	0.100183	0.0831053	0.0267301	0.0899026	0.0155708	0.0707828	0	0.276145
7	0.5274	0.10327	0.126358	0.408159	0.190725	0.0486226	0	0	0.00825553	0.196194	0.0189734	0.0323202	0.355406	0.0890031	0.00491568	0.0503524	0.0370237	0.103913	0.199334	0.140555	0.433121	0.172072	0.0539072	0.0712704	0.0846562	0.049416	0.0230999	0.485746	0.248348	0.0793937	0.134308	0.286172	0.0729842	0.328829	0.277847	0.183377	0.0373874	0.248104	0.0774525	0.0353813	0.241532	0.127099	0.108038	0.034911	0.0971413	0.0509659	0.100541	0.0310292	0.358008
8	0.514927	0.140328	0.178398	0.51778	0.283451	0.110225	0.00052278	0.0203639	0.0219164	0.247495	0.022254	0.0607353	0.484882	0.153934	0.0113788	0.0650414	0.0617913	0.105161	0.225525	0.151268	0.519997	0.293323	0.100977	0.0858967	0.11446	0.0924892	0.0170541	0.508516	0.331304	0.100193	0.162633	0.398167	0.106046	0.293533	0.276116	0.218066	0.0497671	0.321549	0.109587	0.0801426	0.284758	0.131311	0.133706	0.0633307	0.125929	0.0834393	0.17011	0.0621519	0.464299
9	0.527442	0.204636	0.268787	0.730116	0.438726	0.197399	0.0231953	0.0488288	0.0374085	0.32153	0.0396049	0.0989934	0.587773	0.199544	0.0309144	0.0830911	0.0978858	0.153485	0.245085	0.223643	0.608095	0.408247	0.132724	0.135632	0.160267	0.140319	0.0304431	0.538706	0.424844	0.104834	0.222374	0.570388	0.155989	0.276484	0.293894	0.274948	0.0695637	0.382935	0.138984	0.113395	0.417943	0.165184	0.165617	0.0851429	0.149671	0.100049	0.288698	0.0929134	0.558221
10	0.543054	0.312497	0.372827	0.852215	0.649657	0.258309	0.0519093	0.0858875	0.0517593	0.433516	0.0660769	0.14331	0.715804	0.293789	0.0601944	0.0926033	0.138431	0.201562	0.315431	0.265308	0.656647	0.524835	0.214898	0.175489	0.218442	0.21257	0.0462578	0.531769	0.58017	0.111452	0.298903	0.803024	0.238018	0.274947	0.351564	0.348952	0.0988057	0.447809	0.183256	0.161846	0.532134	0.218346	0.240508	0.115881	0.214924	0.155236	0.440187	0.155908	0.656146
11	0.542761	0.528898	0.496044	0.703883	0.732814	0.377294	0.0869841	0.120086	0.0739546	0.698538	0.0864212	0.19318	0.886931	0.382491	0.102219	0.117039	0.194034	0.296486	0.398115	0.344062	0.705787	0.657508	0.28103	0.302583	0.29379	0.260972	0.0686058	0.509947	0.841183	0.112922	0.431257	1	0.426703	0.296549	0.469185	0.438172	0.156323	0.580444	0.289459	0.239101	0.624029	0.288288	0.371446	0.189975	0.288146	0.199673	0.627618	0.26914	0.740389
12	0.538615	0.77688	0.636556	0.466861	0.506271	0.589605	0.121142	0.177728	0.100326	1	0.118027	0.274017	1	0.462703	0.180587	0.171983	0.292781	0.604374	0.676849	0.386653	0.694953	0.838596	0.430398	0.463801	0.396198	0.32693	0.103683	0.485493	1	0.149629	0.562786	0.910217	0.770743	0.352407	0.671737	0.617007	0.206851	0.901668	0.484753	0.318432	0.806564	0.401829	0.553274	0.374455	0.467479	0.310834	0.835064	0.336347	0.807331
13	0.550636	0.718203	0.831402	0.29736	0.258376	0.962214	0.17751	0.273936	0.148267	0.844958	0.220967	0.320815	0.912121	0.451145	0.268957	0.226411	0.445037	1	1	0.503879	0.667787	1	0.673736	0.651692	0.512324	0.419505	0.171326	0.494935	0.998421	0.203353	0.667854	0.812451	0.640578	0.466087	0.937174	0.920313	0.155284	1	0.873351	0.433963	1	0.709442	0.621668	0.48363	0.605206	0.585878	1	0.369712	0.644246
14	0.821015	0.902524	0.354998	0.982459	0.751563	0.725165	1	1	1	0.615486	0.860155	1	0.895986	0.861527	0.996454	0.659513	0.570956	0.749436	0.688971	0.767197	1	0.714264	0.780535	0.972172	0.48011	0.835433	0.931129	0.606638	0.510291	1	0.201711	0.169952	1	0.26957	0.446989	0.238689	0.513165	0.300508	0.320272	0.695433	0.43077	0.35956	0.271099	0.68692	0.868692	0.821588	0.575473	0.655808	0.918462
15	0.560049	0.662225	0.346133	1	0.628276	0.322896	0.647006	0.628824	0.942109	0.368039	0.576847	0.946931	0.891358	0.704078	1	1	0.381467	0.548776	0.486867	0.918243	0.940433	0.908602	1	0.89694	0.337203	0.829574	0.848705	0.776158	0.376753	0.957004	0.147482	0.146815	0.599566	0.429256	0.655428	0.408498	0.383608	0.226905	0.292633	0.506788	0.361325	0.53701	0.23902	0.96256	0.441642	0.482823	0.458017	0.642371	0.762377
16	0.378996	0.506449	0.235042	0.822474	0.426922	0.183265	0.330707	0.311479	0.643989	0.199872	0.396649	0.557967	0.605299	0.52785	0.63084	0.837674	0.189862	0.344923	0.328772	0.870819	0.761314	0.747151	0.885732	0.725727	0.202542	0.771512	0.633551	1	0.311384	0.746777	0.123121	0.123372	0.392964	0.636385	0.643321	0.505857	0.340588	0.127168	0.241574	0.353055	0.333909	0.716762	0.17985	1	0.281813	0.300356	0.376153	0.546344	0.652181
17	0.296789	0.390115	0.150322	0.65807	0.271314	0.114177	0.229822	0.226672	0.391878	0.160886	0.290388	0.353099	0.368131	0.346959	0.576756	0.464076	0.112145	0.250579	0.234362	0.641793	0.627553	0.654248	0.591564	0.659866	0.16072	0.672032	0.512114	0.991704	0.258675	0.591001	0.1135	0.100843	0.270506	0.673557	0.430737	0.368533	0.292472	0.0898331	0.184636	0.241511	0.285799	0.598152	0.128616	0.772806	0.173423	0.236503	0.265129	0.474965	0.54271
18	0.241802	0.275349	0.113578	0.5332	0.189328	0.0938453	0.175088	0.163227	0.278307	0.124208	0.218355	0.27562	0.266553	0.211921	0.687311	0.306872	0.0672268	0.205309	0.161669	0.490003	0.474978	0.51176	0.40516	0.611847	0.117494	0.515835	0.433336	0.711233	0.201065	0.474534	0.111807	0.0607752	0.198728	0.472573	0.255543	0.225652	0.248072	0.0671576	0.125149	0.174789	0.262138	0.38746	0.0948233	0.597084	0.112342	0.191877	0.175993	0.402767	0.491578
19	0.164432	0.198994	0.0905351	0.439914	0.133672	0.0735116	0.12847	0.125174	0.212235	0.0927934	0.156653	0.206816	0.178249	0.174628	0.549468	0.206445	0.0412654	0.171441	0.120496	0.360296	0.337492	0.380708	0.315457	0.661082	0.0968656	0.360604	0.35917	0.561034	0.154704	0.402582	0.076234	0.0425039	0.127392	0.286722	0.146151	0.159007	0.195124	0.0529153	0.093489	0.141247	0.237845	0.278099	0.0794687	0.445954	0.0740337	0.151757	0.131335	0.304572	0.50357
20	0.083853	0.139046	0.0761009	0.357458	0.0994008	0.0353435	0.105672	0.100532	0.175717	0.0655096	0.104373	0.150395	0.110795	0.134608	0.306627	0.145064	0.0231058	0.145248	0.0968942	0.236127	0.25026	0.307623	0.255899	0.742469	0.0662006	0.221797	0.296456	0.506873	0.109141	0.340963	0.041159	0.0295415	0.0715776	0.173792	0.0896003	0.122079	0.137926	0.0368872	0.0730812	0.08878	0.200461	0.169633	0.0584602	0.322539	0.063353	0.122602	0.0935767	0.279045	0.390274
21	0.0351218	0.0884433	0.0655787	0.293613	0.0729327	0.0174441	0.0923164	0.0924874	0.144137	0.0272095	0.0643608	0.112923	0.0631691	0.0738571	0.197402	0.109672	0.0188198	0.123876	0.0842899	0.180567	0.16537	0.17588	0.194059	0.89995	0.0493162	0.135828	0.221799	0.444224	0.0801568	0.24844	0.0241953	0.0112772	0.0399053	0.102155	0.0589077	0.100448	0.108626	0.0349723	0.0559716	0.0642211	0.188837	0.117064	0.0416695	0.243532	0.0572718	0.0890773	0.0786298	0.266658	0.351174
22	0.00589962	0.0546805	0.0362183	0.24727	0.0487594	0	0.0866751	0.0846046	0.113635	0.0150291	0.0404755	0.0852168	0.050748	0.0548773	0.143152	0.0787683	0.00585875	0.0969629	0.0794514	0.140488	0.108609	0.153707	0.121439	1	0.0406052	0.0723933	0.159049	0.416349	0.0623609	0.168332	0.0196903	0.00485139	0.0212543	0.0627349	0.0584831	0.0863848	0.0837388	0.0257876	0.0450607	0.0457821	0.192179	0.0814961	0.0250757	0.180743	0.0586218	0.0694599	0.0602154	0.23382	0.256086
23	0	0.0232221	0.0248373	0.211685	0.0324381	0.00010701	0.0934569	0.112189	0.0762241	0.0055144	0.0191834	0.0606346	0.0451088	0.0313951	0.105072	0.0549057	0.00241163	0.0761201	0.0761562	0.133494	0.120383	0.114015	0.11061	0.965232	0.024628	0.0336016	0.121077	0.388487	0.0526433	0.116433	0.0126456	0.0060295	0.0104512	0.0546021	0.0729535	0.07769	0.0601923	0.0361781	0.0276781	0.0318462	0.169573	0.0637313	0.0175299	0.108588	0.0583514	0.0544201	0.0455712	0.237601	0.258532
24	0.00583841	0	0.00575351	0.189464	0.0185483	0.00041862	0.137678	0.147649	0.0434376	0.0124209	0.0163345	0.041064	0.0439153	0.00485042	0.0757054	0.0443682	0.00404128	0.0561968	0.0746076	0.108991	0.147503	0.0893326	0.0664413	0.811863	0	0.00967819	0.0882229	0.329667	0.0280277	0.0720647	0	0.00440779	0.00317796	0.0690494	0.0755066	0.0641317	0.0482206	0.0371366	0.00977331	0.0198692	0.133685	0.0566189	0.00656437	0.0753252	0.0617761	0.0422174	0.0395306	0.217554	0.194648
25	0.0295335	0.00366728	0	0.195734	0.0155814	0.00918362	0.139388	0.133118	0.0240522	0.0218191	0.0110881	0.0195725	0.0501037	0	0.0601664	0.0489052	0.00160648	0.0458518	0.0795565	0.094441	0.207179	0.0522548	0.0259249	0.629194	0.00527008	0.00235552	0.0698887	0.324912	0.00951213	0.0399232	0.00971015	0	0.00177656	0.0720292	0.111422	0.0588099	0.0327917	0.0499716	0.0113201	0.00915258	0.120042	0.05607	0.00098736	0.0501558	0.0776886	0.042161	0.0196182	0.158835	0.171114
26	0.064557	0.00318708	0.0109808	0.197493	0.0392762	0.00408062	0.122629	0.109997	0.0087676	0.0313521	0	0.0123532	0.0519959	0.00752852	0.0390069	0.0409117	0	0.0311235	0.0850923	0.0870546	0.230496	0.0423093	0.0113749	0.467291	0.00183283	0.00174391	0.0552468	0.31964	0.00304893	0.0127741	0.0137981	0.01346	0.00445449	0.0911347	0.166309	0.0618981	0.0182461	0.0639029	0	0.0046735	0.101164	0.0570622	0.00174552	0.030547	0.0845333	0.0182791	0.0190071	0.145636	0.141721
[truncated: 167 more columns]
