# Supplementary material for: FacZ is a GpsB-interacting protein that prevents aberrant division-site placement in Staphylococcus aureus
Source: Nat Microbiol. 2024 Mar 5;9(3):801–13. doi: 10.1038/s41564-024-01607-y (PMC10914604; doi:10.1038/s41564-024-01607-y)
Supplement: Supplementary file 8 — Cell area measurements. [file 41564_2024_1607_MOESM8_ESM.xlsx]

## Sheet: Figure 5F
Figure 3 - Panel B - Cell Area Measurements																		Figure 3 - Panel B - Cell Area Medians (for each replicate)
Strain	WT				∆facZ				∆gpsB				∆facZ ∆gpsb						1	2	3	4
Relicate	1	2	3	4	1	2	3	4	1	2	3	4	1	2	3	4		WT	1.15607	1.15917	1.1167	1.27727
	1.45096	0.655931	1.37499	0.487723	2.691	1.95195	1.08974	0.442717	1.15215	1.27607	0.827638	0.510961	0.48363	0.637315	0.531822	0.407184		∆facZ	1.49342	1.21634	1.17983	1.18435
	1.40904	0.964455	1.05405	0.556644	2.47922	2.56141	0.591533	0.563674	0.912026	0.982923	0.512941	0.577241	0.518751	0.447322	0.847377	0.598894		∆gpsB	1.17897	1.15382	1.12755	1.36362
	1.21515	1.28414	1.11873	0.684054	1.582	3.11224	0.701746	0.581895	0.757142	1.26812	0.689533	0.437287	0.82442	0.578825	2.66571	1.92343		∆facZ ∆gpsB	1.22072	1.22314	1.17838	1.27014
	0.806051	1.23434	1.38279	0.855496	2.16399	0.657384	3.93862	0.552765	0.796338	1.94695	0.482178	0.46343	1.21059	0.701482	1.28476	1.15744
	1.28625	1.02349	1.20527	2.90957	2.38924	1.86455	1.19634	0.608829	1.65074	0.804588	1.99314	0.536542	0.661142	0.736206	1.32503	1.59611
	0.759774	1.74537	0.934171	0.637711	2.01268	1.1188	4.99831	3.87172	0.431742	1.22852	0.900225	0.691415	1.07405	0.534991	0.934616	2.13415
	1.24301	1.02167	0.809021	0.516935	1.52758	0.745217	2.69515	2.91617	1.08342	1.12164	0.77173	1.43808	1.41063	0.598366	1.32173	2.16619
	0.88857	1.52295	1.46505	2.52457	1.20163	0.946004	3.81306	0.552782	0.830675	1.49863	1.17156	1.8081	1.74631	0.585427	1.10745	2.45103
	1.10068	1.17333	1.45436	1.72439	1.05092	0.984458	2.35002	0.520896	1.28417	1.23281	1.20203	1.65148	1.21952	0.402167	0.909926	1.95162
	0.726172	1.56351	1.24687	3.12703	1.58053	1.17485	4.1706	1.63319	1.22274	1.12369	1.25397	1.36362	1.5148	1.02976	1.05136	1.83933
	1.08457	1.2975	1.01251	2.79853	1.58164	0.869327	1.72459	2.95638	1.15026	0.790751	1.2644	1.39682	1.00595	1.16412	0.808493	1.89026
	1.00146	1.1863	0.892069	0.970958	0.893059	1.84596	1.04886	0.881441	1.36874	1.6624	1.28981	1.11018	1.06826	0.7899	2.40246	2.12768
	0.8213	1.12992	0.962244	0.569583	1.06486	2.10796	4.3565	1.27674	0.852361	1.30135	1.23495	1.74261	1.76663	1.13271	1.30257	1.59451
	0.922634	1.86976	1.60618	0.528653	2.32339	2.17243	1.20518	3.85782	1.23089	1.40256	1.38191	1.98169	1.24916	1.63107	0.979424	0.972354
	1.32843	0.714949	1.54277	2.57751	1.26535	1.58051	4.78798	0.990762	1.72471	1.44328	1.1185	1.57114	1.39702	0.717532	2.16622	0.992179
	1.61606	1.10018	0.866038	2.6705	1.2135	1.15707	0.467204	0.559548	1.3803	1.44171	1.09593	1.49515	1.23682	0.537838	1.15567	0.676641
	1.43472	1.64102	0.599729	2.80355	1.03476	1.46006	0.864887	2.54702	1.31871	1.38851	0.615464	1.84025	1.02473	1.36349	1.46839	1.53489
	1.447	1.52846	1.1341	0.471616	2.16422	0.949825	1.14924	3.89043	1.25001	1.2528	1.11487	2.20604	1.63058	1.53342	1.42983	1.1789
	1.58457	1.73882	0.743406	0.43227	0.959768	1.1088	0.99899	3.32204	1.24596	1.23534	0.696729	1.65224	1.5269	0.686676	1.20379	0.938532
	1.73595	1.39593	0.924483	0.884824	1.90587	1.17854	0.646499	2.62673	1.14504	1.37919	0.454976	1.44039	1.14854	1.64205	1.122	0.853087
	1.3147	1.59854	1.27671	1.47728	2.79008	1.93819	1.04143	0.423556	1.26029	0.511563	1.15313	1.01202	1.24573	1.68107	1.16709	1.02278
	0.786989	1.24984	1.03493	0.819518	1.62676	1.46162	0.793681	0.808427	1.12395	0.901332	1.19001	0.895568	2.3778	1.66652	1.4767	0.919387
	1.1708	1.53358	1.11372	1.16848	1.35503	0.737923	0.820987	1.22327	1.58787	1.35449	0.453111	1.05559	1.41792	1.23536	1.00403	0.873449
	1.09305	1.23254	0.965148	1.55978	1.31294	0.908969	1.30078	0.483762	1.27961	1.16458	0.87134	0.971849	1.09982	0.92341	1.6121	0.863332
	1.03927	1.87432	1.26394	1.67566	0.990903	1.13771	1.42291	0.439136	1.00189	1.48066	0.472292	1.33959	1.70101	1.39564	1.10985	1.09194
	1.6833	0.950988	0.926859	1.10492	1.31884	0.951813	3.85901	2.5556	1.31374	1.35429	0.537602	1.06553	1.08571	1.11826	1.48654	1.30695
	1.48007	1.04483	1.06688	1.03592	1.47905	2.20162	0.919668	2.49981	1.06427	1.47734	1.00426	1.16765	0.878684	1.67769	1.1055	0.978859
	1.53239	1.04301	1.52397	0.922073	1.3738	1.01182	1.62537	3.37287	0.736338	1.2299	1.34546	1.12332	0.934814	1.54983	1.50674	0.92327
	1.52486	1.96971	0.93597	1.21825	2.23385	1.22928	2.48923	0.76182	0.82097	0.743652	0.468744	1.08734	0.740596	1.90308	2.12465	0.823941
	0.91095	0.994855	0.948645	1.37306	2.05068	0.924549	2.97749	0.727756	1.06364	1.67115	1.52605	0.738385	0.736338	1.23005	1.61983	0.986554
	1.08102	1.17861	1.93861	0.751126	0.900453	1.00331	2.47136	0.610513	0.845198	1.56589	1.08384	1.40904	1.22192	1.82137	1.60636	0.867916
	0.846502	0.817339	0.817405	1.31325	1.54533	1.34012	1.01903	0.4732	0.981619	1.09188	1.13062	1.47459	1.11702	0.929962	1.06338	1.59936
	1.05549	1.20815	1.43406	1.24915	2.23846	1.62662	1.4935	0.920753	1.28562	0.985069	1.31424	0.992677	1.44241	0.980844	0.923559	1.29424
	1.2283	0.659925	0.944552	0.856025	1.82876	0.990498	1.03999	1.17726	1.28054	1.43985	1.44828	1.10675	1.1354	0.963251	1.20644	1.47066
	0.950873	0.661212	1.57434	1.23929	2.0074	0.90349	2.87434	1.63976	1.10612	0.715048	0.48944	1.06417	0.937488	1.9706	0.711516	1.11748
	0.968433	1.51595	1.44205	1.51691	1.38593	0.742808	1.89437	1.70419	1.05146	0.827894	0.566249	0.617048	1.37623	1.71954	1.11368	1.99905
	0.904051	0.880153	1.23713	1.20766	1.53922	0.801826	1.09218	1.98958	0.932421	0.741669	1.20607	1.50582	1.7642	2.17936	0.851205	1.53704
	0.945063	0.959669	1.04252	1.42582	2.72579	2.41023	1.42627	2.06827	1.33154	0.640418	0.831401	1.09692	1.8083	1.69588	1.11857	0.716699
	1.00012	1.67627	1.57559	0.890056	1.09586	1.35213	0.811613	1.55097	0.957887	0.682486	0.899657	1.85603	1.63824	1.8673	0.875631	1.47651
	1.03496	1.0343	1.56107	1.0278	1.28823	1.31609	4.20706	1.66557	0.574286	0.560654	0.628642	1.52892	2.16426	1.09708	0.747165	1.71561
	1.87788	0.81252	1.03275	1.81373	1.08464	1.02417	2.20344	1.19145	1.69056	1.22636	1.11618	1.57071	1.24902	2.04391	0.7943	0.947093
	1.89201	1.19132	0.767498	1.34381	2.41234	1.00793	1.6988	1.11963	1.39955	1.36804	1.16316	1.72862	1.42066	1.80906	1.7716	1.49166
	1.78698	1.07454	0.485149	1.55335	1.2069	0.954982	1.30358	0.924351	1.36268	1.59578	1.16674	1.42884	0.528125	0.917188	1.62115	1.36296
	1.24532	1.39432	1.19429	1.50438	1.17851	1.26684	1.2156	1.0111	1.59997	1.38559	1.15665	1.03816	0.686298	0.769065	1.68571	1.01974
	1.39623	0.899694	1.29978	1.05143	2.56358	1.00357	1.0705	1.09876	1.36619	1.70989	0.828516	1.66333	0.917089	0.875862	1.32441	0.891673
	1.06483	1.17749	1.11824	1.52437	0.822687	1.01228	1.62039	1.06021	0.841369	0.875574	1.52063	1.562	1.81701	0.899248	1.31048	0.821663
	0.797469	0.689731	0.774495	1.49004	0.76182	2.59666	1.39775	1.31846	1.02958	0.739429	0.66402	0.958877	1.3557	1.16181	1.08946	0.830204
	1.89425	0.920324	0.676858	1.22182	1.27806	1.01189	0.953794	0.687487	1.61382	1.30458	0.973691	1.37418	0.806975	1.21632	1.11786	0.831071
	1.27819	1.10383	0.956764	1.64181	1.18247	1.14498	1.70994	0.621603	1.17277	0.867548	0.909075	1.34791	0.719834	0.996885	0.826862	1.67325
	1.40963	1.021	0.862032	1.85768	0.940063	1.95538	2.16789	1.44152	1.11553	0.427641	1.8248	0.90207	1.03618	1.35126	0.765138	0.83584
	1.52364	1.17682	0.878272	2.12636	0.952738	0.785322	1.744	1.49301	0.79496	1.11487	1.51638	0.643058	0.737791	1.0169	1.15078	1.01589
	1.67865	1.15911	1.23898	1.6195	0.930267	0.916033	1.17798	0.848697	0.722871	1.20198	1.92911	1.8724	1.4806	1.14956	1.17838	1.45534
	1.58583	0.826889	1.96251	1.84157	0.771937	1.23264	1.47611	1.40244	0.795686	0.725776	1.18142	1.09114	1.44495	0.877018	1.03083	1.96505
	1.27905	1.35988	1.20069	1.48245	0.805836	1.46291	1.61144	1.1665	1.27326	0.717425	0.584898	2.21007	0.64088	0.825789	0.865861	0.938982
	1.02443	1.07172	1.58662	1.73938	3.13587	0.662269	1.09569	1.34434	1.26395	0.424051	0.524395	1.41425	0.788755	1.50195	1.06041	1.49734
	1.11263	1.88407	1.81424	1.17877	1.23528	1.12174	1.14161	2.19462	1.17712	0.742313	0.761193	0.864574	1.30183	1.43881	0.912534	1.48438
	0.950097	0.764659	0.928444	1.14946	1.24057	2.28308	1.0002	1.9064	1.00877	0.857246	1.1927	1.24446	1.18485	1.15329	1.08411	1.58428
	1.47928	0.806059	0.882101	1.19092	2.96542	2.39927	1.54378	2.71139	0.901592	0.642695	0.697851	1.17227	0.999741	1.67353	2.25298	1.96453
	1.18491	1.36973	1.11104	1.4167	2.20621	1.81596	1.87963	0.778522	1.55067	0.989607	0.621108	1.57117	0.736734	1.21891	1.86131	1.65887
	1.37946	0.958968	1.47479	1.5614	2.93277	1.68657	2.34048	0.761358	1.25749	0.499672	1.01745	2.16023	1.06866	1.40379	1.69	1.37572
	1.05922	1.25566	1.5985	1.14722	3.14087	1.29311	1.24994	0.848169	1.57137	1.37303	1.2809	1.20386	0.857675	0.999906	1.39854	1.51791
	1.44818	1.20788	1.30011	1.23713	2.38231	2.075	0.659826	0.616124	1.57033	1.5281	1.45048	2.57111	1.29787	1.6158	1.31662	1.0098
	1.08398	1.04003	1.25073	1.72169	1.5078	1.06972	0.788821	1.08807	0.769973	1.21152	0.805457	2.31306	1.58081	1.42772	1.96555	1.24189
	1.29239	2.04395	1.63864	0.834173	2.6063	0.644841	1.95424	1.13699	1.03466	1.45875	1.68531	1.74275	2.07791	1.68858	0.96264	1.25714
	1.26776	1.13029	0.942439	0.961187		0.76895	1.77684	0.530634	0.935474	1.17798	0.870482	2.00258	1.89267	1.67828	1.3013	1.95598
	1.03579	1.0805	1.36085	1.1863		0.66042	2.95334	0.723267	0.831071	1.32084	1.09183	1.87042	1.52826	1.65092	1.48548	0.809087
	1.12603	1.72059	1.11519	1.2003		1.99552	0.841996	3.12511	1.2542	1.2028	1.28255	2.0884	1.70842	1.38217	1.65065	1.95169
	1.28823	1.42007	2.29939	1.04001		2.54873	0.705443	2.23172	0.628502	1.10966	1.25522	1.14511	1.71449	0.873882	2.33761	0.673227
	0.877348	1.30929	1.19191	0.525336		1.40402	1.46683	2.27094	0.757579	1.5451	1.02106	1.49156	0.776476	1.66528	1.23753	1.59005
	1.00832	1.10733	1.20414	0.959673		1.30579	0.828397	0.571827	0.688361	1.16643	0.817009	1.71099	1.15686	0.675851	1.86204	0.968185
	0.749409	1.63845	1.44051	1.74891		1.75681	1.0125	0.539744	0.810936	1.12042	1.14616	1.60735	1.3963	1.5247	1.40508	1.06721
	1.08398	1.61305	0.93592	0.925168		1.53103	0.911511	0.500266	0.876687	1.0684	1.05044	1.98813	2.53038	1.02902	1.64405	1.34844
	0.516242	0.948777	1.32031	1.40414		1.31292	1.46792	2.24988	1.17059	0.908441	1.50067	2.1092	1.65594	0.93384	1.68432	1.60352
	0.688939	1.38254	1.0243	1.35542		1.71126	0.958811	2.78652	1.31378	1.26228	1.08781	2.00239	1.23159	1.05577	1.61276	1.20412
	1.09824	1.03984	1.07988	1.25778		2.84818	0.821961	2.34831	1.32823	0.76017	1.71997	1.23198	1.66755	1.20903	1.57975	0.845792
	1.19396	1.02036	1.34619	1.27741		1.55704	0.948711	1.24321	1.28493	1.00542	1.16174	1.44719	1.12834	1.05447	1.62002	1.30553
	1.39808	0.807602	0.92884	1.52351		1.68195	1.07473	0.503171	0.96231	1.39399	1.57672	0.903688	1.11118	0.976041	1.29364	1.57777
	1.23212	1.17771	1.33543	1.15311		1.65435	1.0989	3.13218	1.15204	1.31668	0.525814	0.93795	1.28995	1.36108	1.42831	1.48298
	1.41273	1.56294	1.07308	2.02323		0.641672	3.91757	1.25667	1.14075	1.22994	0.91326	0.833447	1.89042	1.5176	1.73595	1.41511
	1.17891	1.06497	1.14616	1.14236		0.757067	3.6135	0.947984	1.15719	0.84566	1.55658	1.00364	0.962244	1.38461	1.42858	1.07592
	1.44508	1.5497	1.3895	1.2562		1.82362	0.918905	1.01585	0.875301	0.798789	1.17145	1.50318	0.965941	1.11056	1.26222	1
	1.45459	1.15944	1.15838	0.925894		1.66888	0.665867	0.884609	1.00073	1.23086	0.960197	1.76275	1.29628	1.0837	1.93215	1.12213
	0.996968	0.954931	1.20795	1.09223		1.47717	1.23436	3.85056	0.880912	1.24981	0.770138	1.4056	0.91128	1.02671	1.31873	1.35292
	0.840115	0.837753	1.00991	0.815161		0.70201	1.03757	1.39399	1.16359	1.44297	0.84599	0.893059	1.57223	1.5516	1.75285	1.32863
	0.803014	0.548505	1.00911	1.2539		0.876027	3.07917	1.6187	0.714553	1.102	0.935705	2.03407	1.49169	1.15306	1.1323	0.918938
	0.90283	0.866247	0.841039	1.07434		2.21047	1.14564	1.42488	0.506868	1.30249	1.07447	1.71297	1.13969	1.54853	2.13415	1.43082
	1.32612	1.6358	1.21239	1.2407		1.80856	1.81134	2.6193	1.22261	0.90514	1.33154	1.30288	0.919466	1.09566	1.66359	1.39253
	0.866125	1.02258	1.10835	1.34408		1.60312	1.14814	3.22896	1.06114	1.04433	0.943759	1.71046	1.48958	1.00938	1.54477	0.976239
	0.685638	0.996506	0.9971	1.24439		1.33352	0.878008	0.755219	0.809616	1.37481	1.50582	1.18168	0.931612	1.15059	1.37207	1.0478
	0.916429	1.45485	1.81639	1.16755		1.49327	1.31833	2.73595	1.24974	0.890716	1.35213	1.60154	0.80275	1.16617	1.36151	1.05193
	1.03922	1.16782	1.07401	0.76116		1.10563	1.406	1.29206	1.12484	1.0173	1.2605	1.38422	1.08002	1.31008	2.5651	0.944816
	1.34527	1.00638	1.11821	1.43861		1.04754	1.09256	1.28757	0.983567	0.880747	1.23264	1.51308	1.02984	1.36316	1.74096	1.02133
	1.53199	0.779215	2.14668	0.972344		1.00687	1.46713	1.5416	1.17957	0.924879	0.472936	1.17561	0.642992	1.68663	1.48324	0.943825
	1.53882	1.38521	0.921908	1.15805		0.82678	1.366	2.02378	0.969835	0.767795	1.41234	1.27701	1.72525	1.92304	1.31635	1.29265
	1.71651	1.05169	1.23806	0.533538		1.18538	1.7605	1.08873	1.44383	0.655832	0.838398	0.830741	1.26327	1.54074	0.449434	1.85959
	1.50258	1.30556	0.529643	1.15488		0.813577	3.70559	1.2267	0.805457	1.12375	1.19924	0.992083	1.85715	1.60444	1.59652	0.877282
	1.112	1.61332	0.974589	1.28572		2.09718	1.22617	1.42462	0.630383	0.456498	1.18115	1.56167	1.57355	1.66307	1.12385	1.71086
	1.2033	0.786873	0.822868	1.18142		1.05202	1.03922	1.13131	0.833579	0.605627	0.424943	1.02299	1.56338	1.74572	1.3116	1.22842
	1.23627	1.41775	0.884477	1.46687		0.672831	1.46423	1.74413	1.00284	1.36332	0.582324	1.04174	1.62874	2.30711	0.889362	1.03922
	1.27384	0.56011	1.31464	1.37709		0.566414	0.914977	1.95915	1.55262	0.771591	1.50998	0.744904	1.84817	1.58662	1.74968	0.820706
	1.46746	1.0714	1.54661	1.28202		0.631109	1.03446	1.59903	1.14029	1.08223	1.53632	1.19028	1.80751	1.93149	1.4637	0.927652
	1.36421	1.06163	1.39557	1.49882		1.20069	1.01176	1.44125	1.30064	1.05084	1.33708	2.05454	1.23264	1.35319	1.85821	0.938214
	1.37709	0.797865	0.647481	1.03869		2.4373	1.22749	2.86495	0.99776	1.15564	1.38593	1.73714	1.07685	1.76763	2.73938	1.37141
	1.53219	2.04335	1.0618	1.49605		1.13679	1.2135	1.19508	0.965214	1.06556	1.36078	2.06999	1.06074	1.51499	1.36969	1.02192
	1.78321	1.80609	0.867313	1.12702		2.51889	1.11365	1.44469	1.09929	0.776575	0.75304	2.05995	0.818858	1.33193	2.19093	1.32705
	0.834966	1.87201	0.648273	1.78005		0.947192	0.756506	1.2374	1.25166	0.978979	0.926925	1.23568	0.58305	0.966337	1.50278	1.32916
	0.968515	0.904348	0.643124	2.26434		0.948512	0.615233	1.10735	1.59058	0.616322	0.441182	0.698709	0.777928	1.46779	1.75232	1.8047
	0.902566	1.21399	0.721815	0.76763		0.970034	2.78058	2.21047	1.67587	1.60246	0.834578	1.58596	0.646953	1.18656	0.520731	1.20805
	0.893587	1.80889	0.936498	1.40838		2.87894	3.06768	0.690689	1.30724	1.68525	0.800811	1.88356		1.237	0.759444	1.86164
	0.911544	1.16128	1.10787	1.73489		1.37392	2.16782	0.748551	0.724588	1.12847	0.714553	0.828364		1.39121	0.985217	1.71621
	1.06444	1.22485	1.06298	0.895964		1.40072	1.26935	1.27503	1.21852	0.998816	1.31477	0.734754		0.801958	0.577505	1.7034
	1.57012	0.744953	0.664381	0.858599		1.37167	1.06021	1.5482	0.639295	1.36943	1.46027	0.661609		0.921974	0.928444	1.7209
	1.82678	0.815425	0.53948	1.6055		1.33972	1.21073	2.81174	1.5111	1.66221	0.992611	0.993139		0.753502	1.11091	1.16966
	1.20875	0.998816	1.65237	0.848037		1.59982	1.56021	1.15701	0.949569	1.5039	1.49354	0.777004		1.20333	2.04569	1.65316
	1.44112	1.25885	1.2811	1.13481		2.52312	1.49116	0.88338	1.27489	0.866587	1.87748	0.813048		1.57949	0.948182	0.611305
	1.37946	0.752116	1.62636	1.18247		2.17838	3.04477	1.11725	1.13468	1.46409	0.56615	1.61316		0.929104	0.895964	0.79562
	1.77199	0.866125	1.12596	0.913128		1.60088	3.60142	1.19594	0.50634	1.18346	1.15158	1.78163		1.00377	1.26519	0.983501
	1.1253	1.18822	0.946004	1.68789		1.16003	0.982313	0.5577	1.20888	1.78982	0.692636	1.42554		1.45314	1.07335	0.609588
	1.12992	1.15653	1.16003	1.39214		2.56959	1.11118	0.847113	1.30592	0.972542	1.65224	1.12583		1.21244	0.988386	1.7947
	1.22142	1.15012	1.43967	1.2576		2.72737	0.84302	0.452339	1.08913	1.43782	1.34936	1.41511		1.45241	1.41353	1.80117
	1.51123	1.63534	0.871142	1.68657		1.37511	1.38164	0.672039	1.10761	0.970166	0.834438	1.52958		1.63851	1.65871	1.507
	1.27291	1.55969	1.14524	2.03988		1.63441	0.782945	0.428837	1.3586	1.02166	1.35464	1.16187		1.33358	1.09784	1.75575
	1.30315	0.642332	1.79668	1.62266		1.21337	1.22492	0.775816	1.39425	0.86058	0.7842	1.85926		1.27694	2.11777	1.89544
	1.90521	1.85121	1.98839	1.71139		1.5882	0.627677	0.662797	1.22459	0.666758	0.828166	1.72987		0.9734	1.22565	1.7776
	1.31305	1.3718	1.28942	0.401111		0.909563	1.55394	0.718778	0.690523	1.29034	1.33391	1.87273		1.30995	0.554828	1.48885
	0.853714	1.61844	1.32005	0.7098		1.14313	3.68836	0.841303	1.38755	0.951549	1.65112	1.30685		1.69	1.09163	1.84593
	0.876952	0.867313	1.32322	0.540272		0.669795	1.24928	0.840247	1.08827	1.10167	1.13501	1.80487		1.46383	1.03143	1.3217
	1.00397	1.76671	1.59071	0.865729		0.851998	2.03856	1.07104	1.21416	1.51004	1.99928	0.960527		0.894182	1.10774	1.95452
	0.944552	0.780173	1.52602	0.794564		0.86256	1.31714		1.15045	1.30381	1.94799	1.19138		0.916825	1.60312	0.950955
	1.53394	1.35913	1.86639	0.950889		0.891211	1.48958		1.4901	1.81305	0.450095	0.591764		1.25912	0.975711	1.09051
	1.50146	1.59797	0.736206	1.5008		1.02866	0.966733		1.05665	0.981372	0.77806	2.36633		1.01077	0.721419	1.22815
	1.41775	1.78044	0.998156	1.27635		0.852922	1.18907		0.976924	1.06751	1.4604	1.25694		0.932471	1.09771	0.887646
	1.53843	1.48456	1.8149	1.52192		1.21931	1.18987		1.04579	0.986009	0.725644	0.861438		1.43452	0.862164	1.47796
	0.879328	0.989574	1.53526	1.15527		2.42238	1.17138		1.30072	0.824766	0.881309	1.44548		0.991951	0.819386	1.51678
	0.816349	1.75126	0.997364	0.647877		2.58332	1.37577		1.60381	1.11649	1.60141	1.32414		1.1562	0.75007	1.57929
	1.29219	0.960527	0.974721	0.72868		0.648405	4.45473		1.33091	1.35068	0.522712	1.11784		0.758123	0.759774	1.70545
	0.803938	1.39597	1.06754	0.831137		0.956963	1.1859		0.785338	1.24426	1.69264	1.724		0.823479	1.11698	1.20076
	1.03493	0.951021	1.24261	1.02337		0.951021	1.05572		1.53259	0.6794	1.5313	0.836946		1.20201	0.898407	1.63956
	1.19983	0.855695	1.42435	1.05018		0.622923	1.61619		0.550034	0.808625	1.49644	0.991027		1.04938	1.35266	1.23601
	0.698841	0.981124	1.09804	1.31094		1.70624	1.46		1.44736	1.08064	1.29813	1.53671		0.75852	1.13534	1.42871
	0.824205	0.874047	1.52463	1.75219		1.19072	1.47769		1.3639	0.62025	1.59415	0.971486		1.59401	1.10088	1.15329
	0.876489	0.857741	1.22604	1.41538		1.04331	1.29549		1.14816	0.73317	1.29127	0.952605		1.30381	0.759312	0.865597
	0.877216	0.708678	1.39319	0.93927		1.23792	0.825987		1.35431	0.765781	1.30526	1.35015		1.61111	1.31054	1.1595
	0.823677	0.804598	1.53202	0.827836		1.1764	0.667022		1.27371	0.599851	1.4431	1.38804		1.81451	1.51836	1.69
	1.3151	0.687569	1.16234	1.65039		0.714289	0.851602		0.998024	1.20337	0.576515	1.56008		0.936432	1.00449	1.17069
	0.815227	0.812735	1.12015	1.30104		2.54371	0.747825		1.40851	0.748724	0.782285	1.33391		1.58695	1.11302	1.36768
	0.75951	0.581994	0.935045	1.17772		3.0729	0.799449		1.43439	0.889742	0.49109	1.52113		0.899991	0.444417	1.98667
	1.007	0.725215	0.754823	1.74664		1.028	1.4637		1.22446	1.08584	0.613549	1.4633		1.34434	0.606552	0.914151
	1.1426	1.64065	0.883685	1.78414		1.27357	1.60999		1.27423	1.53915	0.580211	0.801694		0.804598	0.874575	1.3215
	0.913656	1.55051	0.745448	1.26327		2.37788	1.39399		0.723135	1.02639	1.62583	1.53367		1.32295	0.595725	1.84395
	1.38435	0.526277	1.15263	1.35847		0.673623	1.39504		1.02337	0.818792	0.926067	0.839851		1.62795	1.00581	1.19564
	1.34164	0.57021	0.703991	1.5647		1.0684	0.679169		1.27357	1.21288	0.984953	1.4909		0.98119	1.63719	1.44056
	1.56853	1.49714	1.41115	1.61105		2.73331	1.67059		0.98799	0.780329	0.946136	1.37471		1.77113	1.88461	1.35391
	1.04424	0.950064	1.31345	0.670983		1.10272	1.2506		0.865861	0.908004	1.26143	1.09058		1.00898	1.68947	1.36441
	0.995516	0.668639	0.589123	1.20927		1.02403	0.998816		0.888504	1.37638	1.28282	1.88541		0.690111	1.28862	1.2028
	0.65164	0.927156	1.38171	0.999081		3.01322	1.17429		1.23159	1.46341	1.15263	1.29813		0.607674	1.46238	1.04542
	0.808559	1.19224	1.32335	0.579485		1.01347	0.667682		0.961699	0.983505	0.641672	1.39557		0.95787	0.782681	1.0441
	0.953662	0.809682	0.945212	1.13454		1.3887	0.797205		1.18082	1.54226	1.48667	1.56193		0.528901	0.725644	1.36071
	0.974259	1.02941	0.668474	0.825987		1.32242	1.08979		0.748683	1.63352	0.749938	0.577769		1.64605	0.799053	1.00251
	0.908639	0.901542	1.00898	1.31411		1.36943	1.0618		1.08417	1.33017	0.620811	1.46502		0.693643	1.21469	1.03354
	1.19198	0.677881	0.645105	1.32698		2.57778	0.788623		1.66326	1.59525	0.697125	0.898341		0.724125	1.05255	1.63659
	1.16055	1.63181	1.39372	1.8318		1.12887	1.10061		0.807899	1.33171	0.886722	1.15216		1.12893	0.810144	1.16293
	0.862692	0.993106	1.86349	1.86943		0.994195	0.428837		0.968515	1.34127	1.04925	1.19744		1.37187	1.00819	1.05711
	1.00898	1.23634	1.3726	0.987198		1.34751	0.736734		1.43696	1.2527	0.803938	1.3852		1.61006	1.38052	0.723069
	1.03169	1.37491	1.38237	1.25747		1.38976	0.712177		0.911399	1.12664	1.57975	1.5655		1.02291	0.46475	0.644379
	1.07711	1.21175	0.848961	1.04569		3.39135	0.764461		1.10959	1.60411	1.98588	1.01479		2.12385	0.779248	0.87781
	0.8281	1.32216	0.706367	1.34144		0.512809	1.24928		1.03948	1.82971	1.17323	1.18564		1.58312	1.51862	0.626818
	1.41009	0.835494	1.01882	1.13752		0.602062	1.17534		1.17018	1.52003	0.788227	1.12702		1.41095	1.15184	1.14471
	1.34091	0.795356	1.54021	1.15666		0.854506	0.884609		0.685481	1.5994	1.50146	1.3454		0.829684	0.809352	1.21911
	1.25641	0.88593	1.34441	1.34045		0.731981	0.668606		0.856759	1.59637	1.33378	1.11619		1.02555	1.35174	1.74202
	1.25984	0.557964	2.00371	1.90006		2.34012	1.53367		0.934484	1.20554	0.850545	1.93215		1.60286	0.838662	1.71773
	1.11725	1.09639	0.849423	0.701284		2.87142	0.948512		0.843713	1.49753	0.942703	1.21627		1.11949	0.698709	1.37075
	0.795884	1.68498	1.77476	1.15791		2.5519	1.13679		0.723795	0.84604	1.23428	1.85504		1.63851	0.615266	1.23
	0.902038	1.31081	1.44997	1.12959		2.94298	0.513073		0.727789	1.35964	1.07912	1.85187		1.34421	0.826252	1.7782
	0.762877	1.2197	1.27648	1.30968		1.7495	0.634014		0.759535	0.90868	1.74113	1.67125		1.49043	0.686034	1.20677
	1.14154	0.883817	1.46502	1.38923		2.23114	1.07473		0.652498	1.24387	1.2898	1.82177		0.63507		1.62134
	0.87167	0.768158	1.31265	1.34078		2.13698	0.945476		1.47598	1.33583	1.18843	1.28889		1.26037		1.26063
	0.875895	0.670191	1.35028	1.47703		0.618408	1.41458		1.55117	1.52014	1.34129	1.05678		2.05309		0.86695
	0.791395	0.778456	1.21825	1.38699		2.55853	1.25839		1.1624	1.29462	1.57223	2.07131		1.72406		1.13966
	0.915505	0.900717	1.58055	1.71891		1.01255	0.987858		1.53737	1.21003	1.38474	1.91894		1.28717		1.73344
	0.931084	0.951681	1.55335	1.18062		0.701057	0.861504		1.50799	0.902541	1.08741	2.1191		1.8388		1.33589
	1.42963	1.10721	0.736602	1.07447		1.24865	1.26578		1.52509	1.40138	1.41775	0.768422		1.0239		1.37246
	0.870878	0.818594	1.17138	1.19594		1.43128	1.97664		1.17264	1.31411	1.00291	1.27595		1.48416		0.865729
	0.977031	0.968845	0.877084	1.10959		2.46031	1.96383		1.59751	0.588067	0.551627	0.908639		1.45815		1.82362
	1.57137	0.65065	0.95683	1.16135		0.775155	4.14301		1.12781	0.661741	0.593877	0.758387		1.59216		0.791131
	1.33398	0.921314	1.01862	1.04093		0.964092	1.46964		1.40759	1.30949	1.24545	1.90283		1.53473		0.59216
	1.24783	0.94772	1.68617	1.24638		0.657384	2.03249		1.2605	0.933725	0.974919	1.82916		1.14884		0.576845
	0.972806	1.00687	0.82942	1.76895		0.876291	1.29866		1.0676	0.901773	0.416691	0.936366		1.49684		1.94495
	1.08272	1.12227	0.93597	0.933197		2.06457	1.36784		1.45815	0.890023	1.18247	1.08899		1.68911		2.00397
	1.35081	0.661741	1.56827	2.02747		0.749938	1.0849		1.62372	1.27806	0.579881	1.23053		1.58127		0.814765
	1.20835	1.66676	0.747033	2.14894		0.771062	0.838134		1.58147	0.833117	1.01433	1.25324		1.14613		0.405864
	1.06866	1.89491	0.808823	1.24347		2.53962	0.549382		1.46502	0.940855	0.600676	1.47215		1.68937		0.877744
	1.17666	1.46872	0.723795	0.934674		1.01981	0.907055		0.997892	0.792056	1.06395	1.68102		1.36524		0.742016
	1.11329	1.40692	1.00555	0.880886		1.0919	1.43756		1.43782	0.746901	1.29666	1.20571		1.51692		0.97175
	2.03803	1.45366	1.79985	1.15604		0.657516	1.46211		1.14577	0.946004	1.26663	1.35464		1.10778		1.36243
	1.9266	0.803806	0.932537	1.00788		0.64088	1.02615		1.33748	1.70069	0.778708	1.5585		1.61855		0.871538
	1.23324	0.967261	1.18921	1.84632		0.936432	1.15475		1.31556	1.05585	1.29404	1.21073		1.83342		0.718778
	1.09731	1.63745	1.12807	0.941647		1.32705	0.610777		1.30579	1.02291	1.366	1.5416		1.27588		0.716666
	0.962574	1.20545	0.851337	1.54212		1.05704	1.18353		1.15607	1.08431	1.48258	1.67627		0.609522		0.864541
	0.72604	0.866653	1.36784	1.05678		1.39669	1.04278		1.13415	0.959933	1.08239	0.900981		1.73397		1.08635
	1.45881	1.13362	1.0989	2.35438		1.27443	1.03671		1.11817	1.2679	1.01994	1.16716		0.959801		1.63508
	0.581268	1.43095	0.5577	0.708216		1.26611	1.06681		1.02351	1.30777	1.13534	1.11038		1.07308		1.22736
	1.31959	0.890683	1.19383	1.42092		1.42475	3.87036		1.21753	0.913392	1.11738	1.38818		1.38091		1.86824
	1.17752	0.978616	0.823083	1.57012		2.4136	1.69766		0.992281	1.46674	0.887778	1.35398		1.39121		1.13441
	0.645237	1.61501	0.931612	1.57989		0.964488	1.27727		0.990895	1.26631	0.933725	1.33246		1.34368		1.69092
	0.671973	1.12385	0.912072	1.51334		1.34487	1.4843		0.579419	1.51031	1.36732	1.09573		1.09295		1.53183
	1.03806	1.34461	0.699502	1.94244		1.19964	1.25218		1.2873	1.6224	0.844472	1.3347		0.949833		2.06338
	1.09332	1.197	1.86138	2.01189		1.61454	1.97096		0.972674	0.951153	0.626356	1.19766		1.72855		1.87907
	1.54665	1.22789	1.06391	1.704		1.1834	1.06496		1.48892	0.900717	1.52146	0.957755		1.77688		1.07553
	1.4735	1.5651	0.720098	2.25298		2.30203	1.03301		1.23489	0.699898	1.25628	1.68445		1.42409		1.35174
	0.845099	1.1286	1.01374	0.945608		2.21912	0.541592		1.12332	0.789283	0.839323	1.37603		2.11712		1.68498
	0.810771	1.31265	1.05467	0.87748		1.61804	0.728284		1.14577	1.1731	0.702934	1.46502		1.28849		0.905734
	1.48423	1.62266	1.37867	1.74625		0.924549	0.734094		1.3553	1.15224	1.15765	1.60207		0.688345		1.71759
	0.87101	1.69871	1.10378	0.918277		1.3487	0.462637		1.16171	0.778192	0.603647	1.91313		1.22386		1.63877
	0.782384	1.14682	1.93505	0.767234		2.38759	0.700426		1.07777	0.797865	1.14101	2.18881		1.48839		1.76539
	1.3115	1.43624	0.638503	0.773967		1.96456	0.966997		1.19468	1.27159	1.17402	1.24453		1.43247		1.15475
	1.00439	1.64352	1.63613	1.35372		1.15607	0.908639		1.48548	1.29153	0.801298	1.12095		1.06067		1.13573
	0.769049	1.40138	0.49076	1.06298		1.20597	0.609192		1.08893	1.17825	1.0482	1.28334		1.43102		1.16729
	0.922304	1.51413	1.99922	1.17468		1.11963	0.564037		1.31094	0.984953	1.25905	1.61633		1.29668		1.33259
	1.34137	1.36468	1.27582	1.37603		1.06048	1.28176		1.5958	1.535	0.833381	1.67204		1.10206		1.07394
	1.32041	1.31424	1.48614	1.26578		2.08979	1.33668		1.09236	1.64933	1.45736	1.20412		1.45538		1.51123
	1.1929	1.27938	1.27965	0.80407		0.738583	1.38422		0.801892	1.55031	1.81807	1.44125		1.48337		1.08609
	1.40336	0.99578	1.2366	0.977955		1.32084	1.44495		0.656327	0.723003	1.37682	1.89122		1.82494		0.847377
	1.14498	1.05572	1.50753	0.581334		0.827044	1.46291		0.773241	0.639823	1.12755	1.87352		1.64808		0.693164
	1.52602	1.00106	1.69713	0.597309		0.842623	1.48245		0.950097	1.46079	1.34619	1.61501		1.75377		1.30282
	1.60431	1.13362	1.15026	0.835098		2.50199	2.0148		0.74261	1.33404	1.46819	2.0552		1.06602		1.5515
	1.52655	0.93795	1.32903	1.10444		0.923691	1.6018		0.967195	1.23317	1.08847	1.35623		1.51849		1.62669
	1.08913	0.587011	1.38633	2.15132		2.549	3.68895		1.04668	1.16531	0.935837	0.91128		0.6929		2.12306
	1.25073	1.37392	1.34487	1.16742		1.99816	1.5004		1.34863	1.54529	1.66412	1.50648		1.07434		1.17112
	0.946796	1.54609	1.36468	1.27054		1.07737	1.17983		1.03433	1.36045	1.33668	1.06417		0.930952		0.834966
	0.833645	0.925803	1.43544	0.766573		1.31556	0.959603		1.60524	1.67673	1.15501	1.60497		1.43069		1.36573
	0.845132	0.869822	1.1426	1.83563		0.448378	0.503303		1.20809	1.66607	1.29074	1.12728		1.49829		1.03275
	1.38052	0.980464	1.40613	1.36111		2.70294	0.775288		1.57355	1.16838	1.60814	1.65092		0.875499		0.870086
	1.01017	0.827836	1.79853	0.915637		0.536311	0.871406		1.74915	0.879988	1.19356	1.17112		1.20769		1.44125
	1.6158	1.09111	1.62082	1.4769		0.638503	1.15184		1.50938	1.16016	0.717062	1.54925		1.18855		0.888306
	0.99545	1.00159	1.56404	0.765517		0.696333	1.22842		1.32216	1.32292		1.28308		1.3961		0.910752
	1.00938	1.06892	0.981784	0.87035			1.41643		0.801075	1.1494		1.2815		0.823083		0.88857
	1.2036	1.30817	0.932141	1.70003			1.14603		1.14493	1.13527		1.29443		1.28242		0.616322
	1.54899	0.691052	1.24954	0.98865			1.20043		0.896921	0.516193		1.47083		0.991687		0.770402
	1.33193	1.2844	0.908903	1.03037			0.876159		1.4911	0.444685		1.40085		0.587803		0.681875
	1.40059	0.781361	1.02615	0.537087			1.0272		1.29668	0.628196		1.46317		0.460789		1.27014
	1.52681	0.914184	1.62293	1.10292			0.693956		0.774363	0.422677		1.30605		0.882497		1.08252
	1.48773	1.4336	1.23898	1.87088			0.498022		0.800241	0.979408		1.4901		0.948975		0.881309
	1.07236	0.861636	1.5482	1.11606			1.10959		0.903622	0.937158		1.183		0.947984		1.00133
	1.66993	1.68762	0.777334	1.48245			4.88701		1.33246	1.36124		0.831269		0.49888		1.71627
	1.38527	1.49037	0.891937	0.807173			2.77794		0.664249	1.46317		1.44469		0.844208		1.24043
	1.24849	1.66491	0.77905	1.31285			2.84131		1.27489	0.997628		2.1294		0.630185		1.1863
	1.10774	1.70215	0.609192	1.53704			0.759444		1.61923	0.851073		1.11461		1.25568		1.04754
	1.51229	0.820706	0.58305	1.59038			0.772647		1.12174	1.2646		1.13705		1.55838		1.93149
	1.17112	1.4497	0.827044	1.43313			1.6224		0.840775	1.15448		0.901773		1.12092		1.42779
	1.3285	0.864805	1.0074	2.03572			1.29919		1.05651	0.95617		1.27067		0.967047		0.952738
	0.963564	0.897813	0.585163	1.55302			1.35781		0.875103	1.12385		1.84157		0.875598		0.655931
	1.13441	1.9472	1.29628	1.78348			0.653819		1.07077	1.36124		1.93162		0.939072		1.53209
	1.51506	0.962508	1.20597	1.69409			1.10272		0.822027	1.24453		1.87326		1.34018		0.891475
	1.68109	1.36784	0.907319	0.988122			0.810672		0.994723	1.6966		1.81305		0.963861		0.668078
	1.74327	1.6026	0.968581	1.24915			1.91128		1.87828	1.38633		1.09375		1.50918		0.626884
	1.82005	1.0919	1.16135	0.722013			1.29391		1.69924	1.244		1.40059		1.73126		1.26262
	1.4196	0.875631	0.620283	1.14498			0.83655		0.766045	1.07922		0.974919		1.65726		1.01836
	1.39293	0.789811	1.49803	1.825			0.813312		1.5004	0.884345		1.07262		1.4225		1.37405
	0.760764	0.965148	1.4843	1.47248			0.908375		1.25879	1.25218		0.771591		1.35358		1.30975
	0.936894	0.958547	1.43861	1.4701			1.43703		1.47109	0.471087		1.63877		1.7741		1.69475
	1.11289	0.738319	1.50252	1.13514			2.35649		1.1793	1.42818		1.27225		1.31199		1.02139
	1.01558	1.54688	1.37418	1.05651			0.975447		1.32929	1.16346		1.48878		1.62768		1.8722
	0.926331	0.947192	1.7238	0.635995			0.838134		1.31371	0.57526		1.44535		1.07368		1.39346
	1.34144	0.656459	1.23159	0.745646			0.934253		1.6055	1.66148		1.67165		0.751786		0.979408
	1.10022	1.51334	1.41643	0.774363			1.03935		1.21125	0.741223		1.42013		1.50146		0.897284
	1.07724	1.06153	1.33352	1.5888			0.827572		1.56206	1.06879		0.937158		1.49459		2.60141
	0.875763	1.26169	0.850545	0.878536			0.456828		0.999081	1.53724		1.99961		1.30183		1.28995
	1.20294	1.52602	1.45129	0.69158			0.538687		0.901773	1.3726		1.10022		0.896228		1.85847
	0.921842	1.09322	2.06814	1.11111			1.24743		1.0478	0.845264		1.29417		0.973598		0.897813
	0.871274	0.724588	0.975975	0.634344			1.39531		0.823611	0.68247		1.43122		1.36131		1.08873
	1.11593	1.5276	1.11434	1.12101			1.03196		1.34896	1.38197		0.869822		1.31384		1.38316
	1.37893	1.74387	1.25588	0.710856			0.885138		1.40468	1.49486		0.7098		1.61124		1.71693
	1.15607	1.44073	1.78453	0.803542					0.933329	1.27727		0.498022		1.73166		1.02615
	0.861372	1.57989	1.38633	1.63164					1.30803	1.8322		0.956434		0.999146		1.77133
	1.37735	1.25733	1.28282	1.89782					1.08794	1.39656		1.80566		1.15871		1.35728
	1.67099	0.844802	0.991225	1.0647					1.12649	1.38686		1.30975		1.42845		1.33246
	1.42224	1.34061	1.08543	1.1294					1.28691	1.5451		0.9802		1.05064		1.85372
	1.38844	0.767267	1.19653	1.42039					1.39768	1.39689		1.08583		1.88019		1.6393
	1.46027	1.45385	0.840247	1.21759					0.929764	0.788359		1.81992		1.28862		1.46449
	1.31081	1.44043	1.03833	1.02139					1.35662	0.644181		1.57593		1.87115		1.22749
	1.29021	1.40376	1.0074	0.805919					1.10959	0.675604		1.4064		1.85887		1.80289
	1.08292	1.31021	1.44462	2.13151					0.98832	0.983369		1.10906		1.75007		1.70611
		0.962079	1.55579	2.12333					1.25463	1.2873		1.70373		0.942043		0.822291
		1.18548	1.291	1.66544					1.1156	1.07817		1.19858		0.83787		0.470031
		1.3719	1.05242	1.45657					1.54602	1.00159		1.4064		1.62544		0.950889
		1.45997	0.550306	0.940591					0.93795	1.41538		1.13626		1.64194		1.29259
		1.47632	1.16346	0.96462					1.22525	1.4975		1.22551		1.44719		1.16108
		1.47492	0.814369	1.60128					1.26882	1.62821		1.75813		1.46779		1.05599
		1.18333	0.970166	1.05387					1.78691	1.59758		1.97096		0.962112		0.926595
		1.62339	0.813312	2.23767					1.2572	1.40613		1.62082		2.05612		0.97175
		0.77027	1.82256	1.95063					1.3689	1.15316		1.45446		1.06417		1.25799
		1.07143	1.03248	1.0037					1.55797	1		1.31767		1.20941		0.771063
		0.612658	1.0008	1.65171					1.51598	0.688411		1.81147		1.12121		1.07368
		0.79189	0.880384	1.75628					1.291	0.631637		1.751		0.856355		0.893587
		0.745845	0.440984	0.704255					1.02483	0.959603		1.56827		0.796148		1.20043
		1.14904	0.771062	1.09982					1.59335	1.23925		1.03829		2.08636		0.817538
		1.07678	0.804334	1.4975					1.04701	0.863748		1.54899		1.37656		1.23212
		1.44578	0.979144	0.775552					1.56193	0.656723		1.2506		1.65831		1.30275
		1.4301	0.884081	0.951153					1.85319	1.35042		1.15765		1.3998		1.3318
		0.935936	1.78823	1.56563					0.925011	1.01268		1.80513		2.02193		1.54688
		1.03815	1.13969	1.57989					1.21548	1.04674		1.34329		1.10299		1.19845
		1.41643	0.498022	1.50172					1.26222	1.07579		1.69423		0.884609		1.83259
		1.17544	0.69224	1.05625					1.55374	0.852394		1.31899		1.93954		1.62649
		1.54321	0.776872	0.931084					1.89306	1.1632		1.46027		1.56457		1.20188
		1.09579	0.882365	1.27172					0.918145	1.27621		1.69317		1.17508		1.27437
		1.13801	0.799053	1.03909					1.2844	1.40296		2.00371		1.97334		0.973995
		1.26641	0.730925	1.43095					1.92053	0.844208		1.62768		1.65937		1.37101
		1.49146	1.10695	2.00582					1.04133	0.851337		1.30077		1.32955		0.775816
		1.38907	0.731453	1.69819					1.30975	1.17429		1.23476		0.876952		1.53737
		1.61204	0.991819	1.82348					0.965941			1.49988		1.30658		0.684186
		1.47126	1.2168	1.14973					1.21891					1.58121		1.02483
		1.4366	1.51889	1.01162					1.07223					1.79404		1.37735
		1.54533	1.57751	1.81173					1.22683					1.6327		1.06444
		0.914349	0.964884	1.18392					1.22921					1.19092		2.06655
		0.78717	1.27806	1.5989					1.0342					1.64669		1.27384
		1.39346	0.749409	0.987594					1.16927					1.81385		1.00845
		1.75839	1.39795	0.823083					1.05863					1.58147		1.69977
		1.60339	1.81173	1.31081					1.25483					0.969373		1.88118
		1.10008	1.26644	1.63772					1.4975					1.45895		1.89148
		1.40296	1.53367	0.848697					1.42462					1.63983		1.63032
		1.2168	0.760368	1.93003					1.00053					1.40217		1.34012
		1.0948	0.895106	1.05757					1.08629					1.46713		2.22922
		1.07051	1.45868	1.64696					1.09276					1.44799		1.57989
		1.16531	0.949965	1.27938					1.39795					1.45366		1.60075
		1.08398	0.597309	1.06417					0.863286					1.67574		1.8487
		1.1896	0.861504	1.0544					1.61111					1.29892		1.26407
		1.55084	1.6898	0.907583					1.67884					1.56655		2.00476
		1.14656	0.576283	1.23396					1.11441					1.78916		2.14419
		1.33193	1.73681	2.21311					1.03605					0.905998		1.04727
		0.944023	0.695838	2.14709					0.795488					1.17877		1.8112
		1.4909	0.867577	1.5012					1.00304					1.42488		1.69581
		1.31081	0.993931	0.680489					1.43927					1.02219		1.08398
		0.872198	0.93795	1.0206					1.33761					1.26803		2.2609
		0.658836	1.34989	1.37418					1.01228					0.546081		2.03671
		1.29232	0.939534	1.76526					1.14319					1.19832		1.93109
		1.10774	2.5519	2.17746					2.7238					0.936366		2.19515
		1.37312	1.83418	1.49063					1.79246					0.709008		1.62953
		0.767366	1.38422	1.93584					1.46317					2.12148		1.39742
		1.35992	1.39372	1.37577					1.60946					1.22314		1.74493
		0.971222	0.530766	1.61078					1.46819					2.36442		1.10035
		1.71825	0.739375	1.02298					1.06549					2.03962		2.75734
		0.917089	0.854506	1.51176					0.979936					1.40138		1.67521
		1.19726	0.872198	1.88303					1.24928					0.763405		1.9641
		1.27331	0.599422	1.46159					1.48482					1.17693		1.183
		1.15184	0.890947	2.19066					0.881705					1.66491		2.05863
		1.56299	0.853978	1.42013					0.874311					1.2032		1.93241
		1.58966	0.792716	1.08847					1.27621					1.16966		3.00978
		1.29707	0.713233	2.12385					0.971882					1.24439		1.84263
		1.2815	0.517563	2.14049					0.965148					1.01875		1.18353
		0.958019	0.576712	0.808939					1.02179					0.936102		1.57117
		1.4938	1.51176	0.533769					0.925803					1.31662		1.48403
		1.51677		0.692372					1.49116					1.31345		2.02906
		0.721947		1.18511					1.41273					1.39478		1.46396
		0.837606		1.61633					1.26526					0.911016		1.72169
		1.68498		1.8054					1.26473					0.729341		1.72327
		2.06602		2.2374					1.12979					1.75047		1.18247
		1.06048		1.35411					1.12398					1.88699		1.43333
		0.842359		1.60788					1.21152					1.47822		1.79351
		0.614473		0.991555					1.24373					1.51097		2.2139
		2.00107		0.862164					1.37537					1.52549		0.811728
		1.27674		1.49327					1.46396					1.0956		0.910488
		0.540272		1.58187					1.08649					0.866917		1.03407
		0.798525		1.68842					0.986273					0.928972		1.17085
		1.20518		1.18274					1.3384					0.497758		0.994195
		1.08741		1.56272					1.12372					1.2197		1.24796
		0.967525		1.18881					0.764989					1.63111		0.745184
		1.13072		0.813048					0.905866					1.16425		0.915769
		1.30341		2.19832					1.40626					0.696333		1.17191
		1.31239		2.24532					0.910355					1.25139		2.22816
		1.22895		1.52285					1.40494					1.10378		1.62293
		1.10484		1.94376					1.49486					1.24611		1.64828
		1.13811		1.55652					1.14762					0.805919		1.42752
		0.927916		1.56153					1.74875					0.800638		1.45393
		1.25007		1.64102					1.46753					1.38527		0.960659
		1.36256		1.582					1.54133					1.30506		0.886722
		1.52047		1.47439					1.70069					1.39795		0.886722
		1.53262		1.64366					1.40283					1.38983		0.8619
		1.81886		1.27186					1.34329					1.64933		2.01744
		1.19409		1.38435					1.53605					1.94957		1.52258
		1.09533		1.37062					1.59282					1.73562		1.71429
		1.52153		1.48482					1.69621					0.942043		1.72142
		1.30341		1.88197					0.812124					0.67798		1.09163
		1.4534		1.29364					0.885402					0.852064		1.35887
		1.16821		1.77952					1.46753					0.707952		0.9464
		1.74281		1.29972					0.758255					0.477887		0.696597
		0.960659		1.18142					1.27318					1.3348		0.583578
		1.25852		1.22815					1.10985					0.838564
		1.28176		1.02324					1.31846					1.74724
		1.47294		1.27199					1.47149					1.19528
		1.75073		0.710328					1.58583					1.10497
		1.28493		0.623716					0.893852					1.76103
		1.62398		0.745713					1.39333					1.19039
		1.54477		1.52126					1.20875					2.09322
		1.51361		0.855298					1.11382					1.39016
		1.56589		1.79721					1.69766					1.5511
		1.47822		0.501191					1.5107					0.630317
		1.89491		0.973862					1.32797					1.10008
		0.911544		1.24796					1.10933					0.719042
		0.623188		1.13732					0.884345					1.30975
		1.47769		0.937686					1.06576					1.02113
		0.627281		1.08767					1.10299					0.697125
		1.28836		1.56642					1.11672					0.952738
		1.20571		1.00885					1.4806					1.13785
		0.597375		1.26327					1.08107					0.952473
		0.667682		1.35596					0.919994					1.21706
		0.540536		1.44746					0.747561					0.563509
		0.805259		1.31516					0.962904					1.07737
		0.707688		0.845					1.03539					1.22948
		0.876952		0.831797					1.45023					1.31873
		1.3046		1.03143					1.09586					0.933989
		1.50674		0.873519					1.20822					1.65864
		1.29311		1.20967					1.22802					1.29305
		1.05519		1.31873					1.03922					1.04628
		1.52219		1.23502					1.19158					1.05651
		0.976239		1.42647					2.25773					0.403487
		1.12108		1.63138					1.30751					1.01822
		1.11065		1.56193					1.60141					1.36415
		1.42409		0.936102					1.35332					1.78242
		0.95551		1.00317					0.727624					1.75892
		1.30922		0.638503					1.37352					1.31688
		0.994063		1.49037					1.06312					1.42303
		1.20016		1.32375					0.924087					1.68683
		1.41036		0.984953					0.850545					1.44601
		1.12913		1.36256					1.02615					1.16557
		1.16755		1.74968					1.23264					1.22736
		1.52813		2.29259					0.963828					1.26539
		1.24281		2.40614					1.11355					0.899925
		0.713497		1.32586					0.830477					1.49512
		1.51823		0.811464					1.29443					1.23
		1.42713		0.4394					1.63019					1.6356
		1.07209		1.37207					0.80407					1.47083
		1.02509		1.34645					0.848169					1.62557
		1.28466		1.32955					0.850809					0.831797
		1.38276		1.38818					1.27093					2.09085
		1.27648		1.44759					1.32361					1.58913
		1.13375		0.901509					1.11408					2.02325
		1.0845		1.16795					1.43412					1.96515
		1.58754		0.856091					1.08715					0.801694
		1.60141		1.13283					1.12464					0.723267
		1.3557		1.90732					1.22974					1.36177
		1.15831		1.68472					0.972278					0.550042
		2.05124		1.83814					0.484291					0.950889
		1.3829		1.01558					1.13362					1.32586
		1.62927		1.61131					1.20386					1.10088
		1.34038		1.35042					1.05599					0.741487
		1.12279		1.52311					1.31622					0.913392
		1.76077		0.842623					1.41736					0.720363
		1.72208		0.88012					1.36322					1.13917
		1.35543		1.22525					1.11395					1.70135
		0.923427		0.85213					1.29417					1.44257
		1.07077		0.749673					1.12029					1.74466
		1.59322		0.961716					1.15831					1.29681
		1.42673		1.31978					1.27305					1.62398
		0.996572		0.737263					1.26394					0.87167
		0.750862		1.52787					1.6026					1.18828
		1.55031		0.71957					1.39405					1.17772
		1.7848		1.03486					1.2881					1.09956
		1.61514		1.80038					1.31166					1.93056
		1.21667		0.898605					1.22868					1.45657
		1.44205		1.33431					1.70466					0.696069
		0.902169		1.10695					0.891343					1.65118
		1.37392		1.197					0.688015					1.21522
		1.15923		1.46264					0.864012					0.914977
		0.911676		1.66175					1.35028					1.02245
		1.54001		1.3858					0.853186					0.886986
		1.53962		1.51281					1.43227					0.631109
		1.41207		1.93822					0.55057					1.1323
		1.03156		1.78321					0.504359					0.798789
		1.48403		2.56035					0.916363					0.913128
		1.40692		1.42303					1.1936					1.15897
		0.919862		1.60999					1.40508					1.16267
		1.31081		2.00371					1.17343					1.24479
		1.97241		1.51625					0.97921					1.37999
		1.06959		1.59969					1.08246					1.10669
		0.805787		1.21944					1.38273					1.00872
		1.05863		1.07077					1.47515					0.832325
		1.04265		1.42752					1.42085					1.1117
		0.744392		1.3153					1.38936					1.45604
		0.628997		1.04437					1.0915					0.947192
		0.851073		1.75681					1.3693					0.764461
		0.965148		0.629261					0.935837					0.537631
		0.798789		1.59969					1.30321					0.998684
		0.850281		1.87062					1.01189					1.09929
		1.38369		1.57434					0.825921					0.849489
		0.844472		1.18115					1.29443					0.8112
		0.668342		1.22261					1.58966					0.629525
		1.21125		0.546081					1.52932					1.16557
		0.960923		0.858995					1.05374					1.13336
		1.05783		1.11434					1.16095					1.04938
		0.729605		0.964884					1.15897					0.973334
		0.859788		1.30731					1.44099					0.930556
		0.70267		1.66617					0.947588					0.53235
		0.79298		1.26638					1.13309					1.17349
		1.05731		1.63508					1.53843					0.555059
		0.985745		1.74915					1.43597					1.15712
		1.21178		1.04054					1.9229					0.884609
		1.04648		1.28466					1.38923					0.975975
		1.24453		1.48654					1.63508					1.22155
		0.963564		1.80606					1.94508					1.63455
		0.629525		1.65369					1.3858					1.42066
		0.554267		1.85636					1.535					1.66043
		0.895172		1.45881					1.60075					2.17852
		0.775552		1.32863					1.16663					1.37048
		0.864012		1.08305					1.22631					1.52681
		0.961452		1.81226					2.3491					0.723267
		0.955642		1.65924					1.34725					0.677848
		0.711384		0.844255					1.54582					1.74413
				0.622454					1.1154					1.32797
				1.67518					0.700822					0.764725
				0.745721					1.63138					0.538687
				0.766021					1.34091					1.52047
				1.43573					1.02668					1.08609
				1.10008					0.800109					2.0383
				1.60339					1.34777					0.976503
				0.77608					1.69634					1.44205
				0.991819					1.21363					0.931084
				1.16821					1.6092					0.985877
				1.52179					1.21944					1.20518
				1.798					1.74387					0.431478
				1.88065					1.1724					1.34566
				1.57672					0.82876					0.509244
				1.99182					1.14478					0.629657
				2.30579					0.687091					0.854902
				1.3961					1.6599					0.77542
				1.31081					1.26486					0.415898
				1.70162					1.43703					2.05546
				1.52417					1.52021					0.575392
				1.81041					1.42198					0.734754
				1.59731					1.23608					1.244
				1.32163					1.5688					1.02654
				1.06153					1.57434					0.871142
				1.43571					1.52047					1.41947
				1.29681					1.10985					1.16386
				1.27727					1.06391					1.12874
				1.53975					1.21654					1.45116
				1.07526					1.62319					0.835758
				0.740959					2.44363					1.25034
				0.862164					0.767102					0.971222
				1.40534					0.872727					0.483762
				1.10801					1.17772					1.49512
				1.65488					2.05335					1.6871
				0.951681					1.44205					1.16768
				1.00529					1.13098					1.45921
				1.58385					1.72618					0.984953
				2.3748					1.32163					2.08873
				2.15879					1.18722					1.13336
				1.47731					1.31213
				1.42076					0.973598
				1.23027					0.944321
				1.28605					1.46645
				1.86521					1.37577
				1.05935					1.11646
				0.702934					1.09058
				0.7436					1.56483
				0.831005					1.18934
				1.17534					0.881441
				1.48588					1.44601
				0.961584					1.19568
				1.00687					1.34117
				1.54688					1.20122
				1.7139					1.50674
				0.999477					0.732773
				1.32678					1.01638
				1.14049					1.23476
				1.35913					1.39399
				1.75998					1.05467
				0.771987					1.28018
				1.0676					1.24875
				2.03671					1.34355
				0.912732					1.1286
				1.07394					1.3726
				1.6764					1.7098
				1.88514					1.70875
				1.30896					0.949041
				1.0103					1.32031
				1.21535					1.68842
				1.2003					1.1022
				1.11203					0.640616
				0.863022					0.684978
				1.75159					1.31767
				1.6966					0.768422
				1.44898					1.04674
				1.82045					0.881969
				1.49393					1.60233
				1.32104					1.18089
				1.34553					0.466598
				1.25836					0.98865
				1.63356					1.66333
				1.16732					2.23635
				1.30133					1.51572
				1.53001					0.907847
				1.66293					0.927388
				0.999279					0.88857
				1.22802					1.53077
				0.783209					1.44416
				1.3417					1.07737
				1.48113					1.24109
				1.52549					1.12702
				1.61448					1.12543
				1.91577					1.25958
				0.780569					1.57936
				0.861108					1.35306
				1.05651					1.11857
				1.32837					1.3388
				0.846914					1.6364
				1.32421					1.19832
				0.840775					1.20016
				0.878602					0.845396
				0.909167					0.867841
				0.9227					1.68439
				0.854902					1.62861
				1.14814					0.992479
				0.73581					1.03744
				1.33431					1.83444
				0.791131					0.94772
				1.338					2.07712
									0.754162
									1.48165
									0.91392
									2.31002
									2.06946
									0.81252
									1.34302
									1.34302
									1.22578
									1.48165
									2.17535
									1.07817
									1.79351
									2.25457
									0.845264
									1.00978
									1.00106
									1.24585
									1.76816
									1.63666
									1.07157
									1.20888
									1.10695
									1.16927
									0.839191
									0.991489
									0.961253
									0.93927
									0.890815
									0.900255
									0.969109
									0.720627
									0.793244
									1.15739
									1.81517
									1.33761
									0.822159
									1.19343
									1.39227
									1.04384
									1.36666
									1.17864
									1.33457
									0.912996
									1.48509
									1.13573
									1.71126
									1.06312
									1.0643
									1.10233
									1.18511
									0.982973
									0.950493
									1.25945
									1.40494
									0.785718
									0.743336
									1.12728
									0.665966
									0.715345
									0.706103
									1.27384
									1.05942
									1.03935
									1.08477
									1.02615
									0.909959
									1.46132
									1.11012
									0.851337
									0.909959

## Sheet: Figure 5G
Figure 5G	Frequency of spots per cell						Raw counts of spots per cell
	Spots	WT	∆facZ	∆gpsB	∆facZ ∆gpsB		Spots	WT	∆facZ	∆gpsB	∆facZ ∆gpsB
	0	0.996	0.567	0.983	0.945		0	788	170	981	681
	1	0.00379	0.26	0.013	0.0513		1	3	78	13	37
	2	0	0.13	0.00301	0.00416		2	0	39	3	3
	3+	0	0.0433	0.001	0		3+	0	13	1	0
							sum	791	300	998	721
