# Supplementary material for: FacZ is a GpsB-interacting protein that prevents aberrant division-site placement in Staphylococcus aureus
Source: Nat Microbiol. 2024 Mar 5;9(3):801–13. doi: 10.1038/s41564-024-01607-y (PMC10914604; doi:10.1038/s41564-024-01607-y)
Supplement: Supplementary file 9 — Subcellular fluorescence intensity measurements. [file 41564_2024_1607_MOESM9_ESM.xlsx]

## Sheet: Figure 6B
	GpsB - Early Division
	0.114782	0.116132	0.101922	0.11822	0.0904975	0.126199	0.127137	0.131225	0.112469	0.126337	0.117134	0.134414	0.129702	0.106812	0.117782	0.105846	0.0901614	0.0811553	0.0736257	0.0797148	0.0777729	0.0738628	0.0897496	0.0756942	0.083289	0.0677032	0.0901411	0.0540723	0.0733185	0.0415776	0.0775634	0.0663698	0.0791467	0.0705732	0.0705732	0.0948123	0.0760343	0.0526848	0.1451	0.0599277	0.0686309	0.0586452	0.0633974	0.0726495	0.0533307	0.0541694	3.4207e-06	0.0618019	0.0612558
	0.122502	0.120438	0.104102	0.122479	0.0910848	0.128964	0.131122	0.13272	0.122805	0.148278	0.113885	0.13856	0.14558	0.108657	0.132041	0.116031	0.0825923	0.0780664	0.0888849	0.107139	0.087595	0.0899694	0.0884344	0.0889407	0.076513	0.0601101	0.0931101	0.0563014	0.0850043	0.0526427	0.0798516	0.0638019	0.0793479	0.0760487	0.0760487	0.112319	0.078943	0.0550868	0.155596	0.0594373	0.0716637	0.0531242	0.074064	0.06677	0.0680077	0.0700248	0.00311305	0.0588357	0.062287
	0.119362	0.129784	0.111218	0.120039	0.0818538	0.14154	0.172545	0.135086	0.111685	0.168354	0.140352	0.13821	0.181578	0.108676	0.130643	0.131349	0.0929333	0.109617	0.0988665	0.113415	0.117669	0.100149	0.112897	0.0956104	0.0922996	0.0724851	0.0931964	0.0767465	0.0995341	0.0703021	0.0969727	0.0824539	0.0988222	0.0867441	0.0867441	0.147769	0.0932328	0.0780724	0.180632	0.0657883	0.0848185	0.075071	0.0914044	0.0735999	0.0788772	0.096147	0.0147184	0.0822256	0.0778415
	0.132465	0.153804	0.118791	0.133913	0.0963217	0.161397	0.225296	0.137232	0.126113	0.188939	0.154323	0.137448	0.206542	0.124887	0.153419	0.120188	0.0995158	0.107548	0.135398	0.137612	0.138102	0.132215	0.123897	0.114238	0.101776	0.071097	0.0985327	0.0844352	0.11998	0.083946	0.123554	0.093649	0.129296	0.0797586	0.0797586	0.175431	0.108207	0.0818271	0.201772	0.083965	0.106017	0.0982967	0.105945	0.0954928	0.0821627	0.131657	0.0126079	0.114379	0.0995102
	0.151509	0.165026	0.138635	0.164239	0.112324	0.188982	0.285257	0.142261	0.153571	0.198773	0.17506	0.153561	0.253424	0.136638	0.172003	0.135812	0.112335	0.1284	0.151662	0.153833	0.168298	0.159826	0.166702	0.143657	0.104055	0.0874396	0.108752	0.0927436	0.1424	0.0979993	0.136125	0.128024	0.169291	0.0977772	0.0977772	0.209071	0.118654	0.116806	0.210322	0.10862	0.140929	0.117826	0.144635	0.107702	0.0931231	0.147885	0.0339466	0.146783	0.132395
	0.181862	0.186157	0.145914	0.190725	0.121931	0.228646	0.30148	0.177929	0.173061	0.218998	0.173794	0.176715	0.278621	0.161479	0.220596	0.156838	0.161445	0.166159	0.171921	0.193424	0.198833	0.156118	0.185976	0.174676	0.146466	0.100151	0.138214	0.11985	0.186281	0.127888	0.154805	0.160908	0.211076	0.130841	0.130841	0.218403	0.133753	0.150165	0.25185	0.146187	0.159435	0.148649	0.199219	0.135986	0.118753	0.171134	0.0366665	0.157822	0.149261
	0.214601	0.237782	0.168725	0.235285	0.137204	0.222122	0.316845	0.200938	0.182073	0.262121	0.206631	0.20438	0.290203	0.178047	0.252995	0.200251	0.183029	0.19684	0.207702	0.222974	0.192021	0.174067	0.192874	0.176043	0.177248	0.123425	0.169889	0.143639	0.227086	0.143726	0.18454	0.185726	0.244938	0.167605	0.167605	0.233661	0.175561	0.163015	0.280501	0.173049	0.18603	0.165719	0.236675	0.165523	0.141904	0.197923	0.0595989	0.189879	0.154473
	0.270227	0.260325	0.203167	0.284004	0.165203	0.251745	0.312753	0.226342	0.192638	0.278156	0.247506	0.241568	0.295075	0.200088	0.274346	0.221476	0.196289	0.218238	0.220359	0.21389	0.190337	0.175152	0.194609	0.17836	0.200216	0.127664	0.186135	0.155485	0.263861	0.204388	0.219833	0.19094	0.235121	0.189959	0.189959	0.248896	0.207164	0.171677	0.301367	0.179935	0.219869	0.204616	0.247735	0.195409	0.176326	0.199171	0.0802839	0.19693	0.188234
	0.285717	0.268543	0.244454	0.300631	0.175983	0.249905	0.286065	0.244427	0.228608	0.294903	0.27063	0.267596	0.289683	0.237346	0.286983	0.25026	0.206567	0.232571	0.222368	0.217456	0.199391	0.184472	0.204742	0.205111	0.215862	0.155502	0.207628	0.173909	0.263882	0.198479	0.227339	0.21111	0.244615	0.191501	0.191501	0.279554	0.231276	0.192045	0.322196	0.2145	0.233988	0.222401	0.251029	0.215669	0.193073	0.227687	0.0861739	0.209894	0.237595
	0.289308	0.26395	0.25691	0.299279	0.20122	0.279784	0.288299	0.262765	0.240979	0.307112	0.327447	0.301222	0.311215	0.253147	0.297938	0.265391	0.217454	0.232865	0.244353	0.249979	0.20944	0.214189	0.213396	0.20222	0.240373	0.200622	0.239975	0.175161	0.278332	0.20231	0.226468	0.220147	0.24856	0.241248	0.241248	0.286525	0.240605	0.217557	0.355447	0.230879	0.229545	0.246745	0.250056	0.2224	0.193082	0.244519	0.0926348	0.238727	0.283354
	0.293759	0.295446	0.29396	0.288299	0.210249	0.288881	0.316365	0.280902	0.249674	0.334788	0.321703	0.306551	0.328127	0.256617	0.341936	0.286053	0.231927	0.232843	0.262544	0.249035	0.242029	0.250933	0.238849	0.215705	0.239143	0.206708	0.253574	0.189362	0.315955	0.220481	0.244345	0.233565	0.244311	0.240085	0.240085	0.306881	0.250808	0.246236	0.374346	0.23991	0.257001	0.254933	0.264495	0.253612	0.212289	0.256048	0.103748	0.245044	0.336519
	0.291933	0.295106	0.296374	0.297858	0.216985	0.303837	0.325459	0.304136	0.27572	0.376872	0.372845	0.317691	0.325829	0.276733	0.351122	0.288993	0.239559	0.271859	0.288376	0.268163	0.275216	0.260322	0.28456	0.237087	0.229241	0.20957	0.291813	0.20532	0.324342	0.210134	0.258132	0.236457	0.240828	0.245434	0.245434	0.321957	0.265905	0.265049	0.402632	0.285875	0.259739	0.268602	0.293291	0.288508	0.228952	0.285629	0.0992893	0.26844	0.336973
	0.303583	0.327245	0.346104	0.309301	0.222672	0.307273	0.330789	0.326442	0.283803	0.415814	0.397155	0.323598	0.343411	0.298274	0.351668	0.304903	0.270784	0.316601	0.342961	0.307718	0.298584	0.290546	0.333042	0.279351	0.237983	0.205924	0.348816	0.23995	0.342969	0.221326	0.278199	0.251964	0.266635	0.282242	0.282242	0.346252	0.272358	0.301391	0.452283	0.31488	0.258618	0.294279	0.288393	0.325656	0.251005	0.314275	0.11401	0.295003	0.346345
	0.316055	0.340598	0.35658	0.331871	0.229332	0.312719	0.349891	0.356019	0.31856	0.431209	0.463507	0.357122	0.377555	0.342149	0.41788	0.325304	0.307601	0.365384	0.390525	0.327769	0.329922	0.299343	0.375001	0.307374	0.246288	0.218747	0.397965	0.266415	0.353104	0.236015	0.309429	0.26176	0.284372	0.308346	0.308346	0.391396	0.281333	0.330452	0.485831	0.333851	0.251291	0.284579	0.328297	0.384393	0.269573	0.325385	0.133714	0.323362	0.33174
	0.339766	0.366705	0.377676	0.359612	0.253264	0.3262	0.389339	0.381742	0.366796	0.493091	0.486724	0.381781	0.377894	0.37164	0.473451	0.349742	0.34012	0.434531	0.424592	0.386949	0.314079	0.313623	0.422118	0.38117	0.260932	0.221344	0.446156	0.300137	0.381208	0.235984	0.334832	0.253891	0.275318	0.356157	0.356157	0.40563	0.289022	0.399453	0.512367	0.375803	0.248145	0.328158	0.343014	0.436358	0.299908	0.349379	0.154194	0.331487	0.317293
	0.37882	0.392795	0.433315	0.383405	0.257636	0.329096	0.445204	0.415189	0.401656	0.54878	0.503707	0.411181	0.389388	0.398556	0.51094	0.378859	0.371616	0.491076	0.479105	0.405583	0.309849	0.34658	0.47126	0.461787	0.263769	0.217097	0.454678	0.309183	0.406479	0.241929	0.345628	0.268874	0.267271	0.356043	0.356043	0.432203	0.309884	0.492859	0.519505	0.398279	0.259328	0.340745	0.375413	0.485985	0.31187	0.357686	0.182621	0.360796	0.309234
	0.401366	0.417673	0.478268	0.398355	0.256531	0.339219	0.523262	0.425211	0.407107	0.553244	0.5411	0.439204	0.393213	0.408429	0.555364	0.404323	0.381804	0.513456	0.475323	0.445241	0.279607	0.333701	0.472122	0.53299	0.26648	0.228187	0.427615	0.338934	0.398756	0.25417	0.377208	0.260352	0.288052	0.373329	0.373329	0.441008	0.319474	0.544425	0.477521	0.411105	0.269913	0.367911	0.404122	0.474583	0.368664	0.344661	0.195245	0.346966	0.331237
	0.393681	0.459236	0.482034	0.40187	0.268237	0.361108	0.558567	0.413086	0.412019	0.560062	0.57659	0.443376	0.396147	0.423856	0.574067	0.399004	0.395114	0.497387	0.442134	0.442756	0.283201	0.297976	0.430074	0.554629	0.280557	0.213245	0.372387	0.343401	0.376683	0.255679	0.379848	0.264978	0.301034	0.365948	0.365948	0.430949	0.31433	0.52588	0.459136	0.440878	0.260774	0.369435	0.393215	0.407807	0.393619	0.331715	0.177779	0.33863	0.319893
	0.411184	0.462413	0.439012	0.41053	0.295643	0.355837	0.542808	0.412405	0.404411	0.499884	0.562291	0.430072	0.397115	0.42088	0.552033	0.388372	0.368474	0.458071	0.41357	0.424022	0.260559	0.273648	0.375077	0.511673	0.280967	0.218266	0.339267	0.325241	0.382111	0.23869	0.387019	0.26089	0.287361	0.381377	0.381377	0.407166	0.315657	0.475608	0.407386	0.447862	0.252506	0.362628	0.394056	0.334832	0.372823	0.320444	0.154357	0.325475	0.321781
	0.404346	0.461125	0.403548	0.411106	0.297746	0.358233	0.483782	0.384543	0.396817	0.470471	0.518454	0.407342	0.383889	0.423736	0.517931	0.364025	0.322911	0.37831	0.405762	0.389397	0.258707	0.253715	0.333443	0.419171	0.280803	0.212904	0.281863	0.30698	0.35266	0.216039	0.403324	0.240625	0.281073	0.374098	0.374098	0.389572	0.302157	0.395726	0.372517	0.425963	0.26436	0.340057	0.358608	0.305933	0.370917	0.299494	0.162164	0.310781	0.335549
	0.392329	0.467047	0.358575	0.393224	0.296352	0.327999	0.402111	0.361473	0.387635	0.405704	0.484833	0.399454	0.377888	0.400715	0.480999	0.334323	0.285184	0.318235	0.375022	0.351839	0.240301	0.239969	0.285569	0.348038	0.281922	0.200012	0.255	0.261323	0.340949	0.21174	0.404558	0.245465	0.280251	0.349315	0.349315	0.383783	0.294444	0.322029	0.327454	0.386298	0.263131	0.309528	0.34733	0.27457	0.335576	0.282898	0.163046	0.288771	0.328093
	0.375194	0.40337	0.332686	0.389035	0.285415	0.321447	0.350656	0.339966	0.398387	0.348109	0.438596	0.371563	0.371165	0.383004	0.471218	0.311968	0.256099	0.284912	0.343276	0.312183	0.217584	0.22764	0.268376	0.284544	0.285293	0.197989	0.256909	0.240161	0.316782	0.23758	0.370372	0.25243	0.264175	0.336602	0.336602	0.362385	0.278168	0.265611	0.30964	0.350718	0.253627	0.286108	0.327726	0.241377	0.316056	0.256084	0.161265	0.269975	0.310248
	0.350357	0.387758	0.302319	0.398357	0.282959	0.294216	0.310895	0.314013	0.386031	0.314869	0.370129	0.348968	0.337226	0.361269	0.423889	0.275346	0.236438	0.258244	0.334299	0.283554	0.219204	0.213339	0.240218	0.242369	0.264417	0.200324	0.217036	0.201757	0.284136	0.221374	0.367711	0.240446	0.230742	0.324341	0.324341	0.318659	0.276892	0.223413	0.306053	0.300362	0.242862	0.262057	0.308432	0.223315	0.30323	0.239435	0.151497	0.244335	0.272997
	0.351507	0.337446	0.284824	0.39261	0.26612	0.2886	0.297988	0.275137	0.333572	0.287134	0.357192	0.327343	0.319667	0.342243	0.393726	0.270319	0.206216	0.243191	0.300599	0.257452	0.200621	0.196327	0.217086	0.222087	0.257083	0.191406	0.215128	0.182477	0.262052	0.223073	0.364454	0.25119	0.236716	0.300305	0.300305	0.28812	0.254711	0.223678	0.288749	0.262846	0.267063	0.237668	0.294479	0.213232	0.278556	0.218292	0.134228	0.228939	0.25795
	0.331466	0.310015	0.260704	0.362857	0.274432	0.294234	0.282257	0.233651	0.298912	0.283359	0.344552	0.319755	0.294968	0.303823	0.346222	0.255713	0.211027	0.221691	0.281262	0.243162	0.178372	0.165367	0.205947	0.206857	0.259169	0.183962	0.208275	0.163631	0.250331	0.195986	0.322932	0.254054	0.221388	0.274905	0.274905	0.269654	0.238181	0.19388	0.279369	0.246228	0.264889	0.212851	0.259029	0.197185	0.256437	0.198957	0.120465	0.204617	0.230214
	0.306708	0.30135	0.230729	0.33848	0.286679	0.256174	0.278473	0.240734	0.293224	0.265437	0.32099	0.305063	0.288492	0.282116	0.317788	0.237782	0.1899	0.208982	0.231714	0.222472	0.16381	0.192576	0.206823	0.203794	0.237484	0.183481	0.201066	0.13837	0.236128	0.191584	0.312197	0.272518	0.21254	0.252611	0.252611	0.251751	0.240837	0.177778	0.289136	0.220326	0.235214	0.20157	0.244026	0.203546	0.235684	0.19333	0.111517	0.200388	0.209577
	0.301474	0.269171	0.224991	0.311303	0.283276	0.242056	0.273133	0.235125	0.273769	0.251353	0.295021	0.290514	0.26841	0.28078	0.29435	0.22727	0.169035	0.196429	0.233141	0.22144	0.131267	0.170255	0.203628	0.18362	0.269616	0.163234	0.19849	0.135992	0.220872	0.199722	0.276429	0.282845	0.18473	0.229883	0.229883	0.235026	0.209868	0.165469	0.292168	0.211848	0.212293	0.176463	0.224199	0.19977	0.22301	0.171886	0.115392	0.172322	0.182563
	0.270268	0.274302	0.210205	0.285952	0.259293	0.220037	0.288324	0.20459	0.244616	0.223214	0.280494	0.255676	0.245541	0.288066	0.257142	0.200294	0.155908	0.185967	0.221537	0.196228	0.113333	0.147227	0.163732	0.165105	0.250067	0.152434	0.195561	0.11978	0.223369	0.166157	0.244352	0.252801	0.141107	0.218131	0.218131	0.226802	0.219627	0.147022	0.293271	0.204723	0.167984	0.130765	0.220031	0.179635	0.193451	0.169856	0.0940403	0.175916	0.148035
	0.261017	0.257625	0.206436	0.245265	0.229977	0.176749	0.293674	0.1916	0.210129	0.172315	0.248229	0.229274	0.223401	0.270136	0.233121	0.171383	0.121051	0.165657	0.202985	0.193103	0.108129	0.152953	0.132538	0.135027	0.244142	0.146306	0.1738	0.104882	0.182205	0.123064	0.219336	0.190038	0.119571	0.198786	0.198786	0.178807	0.203313	0.11561	0.310065	0.193499	0.102494	0.102999	0.19462	0.142252	0.192709	0.141885	0.0738323	0.158278	0.129242
	0.20783	0.247958	0.180914	0.195695	0.191219	0.165354	0.257666	0.156998	0.16754	0.151203	0.2199	0.218185	0.177954	0.217656	0.195948	0.145033	0.099796	0.111571	0.16432	0.148698	0.0776175	0.110877	0.108444	0.0965154	0.197495	0.112498	0.142942	0.079331	0.146746	0.0875176	0.18684	0.120676	0.0824535	0.169973	0.169973	0.13637	0.173114	0.0940897	0.340228	0.131998	0.0782071	0.0889385	0.147945	0.113521	0.16899	0.104307	0.056906	0.111749	0.0860085
	0.181512	0.226937	0.168051	0.162036	0.164163	0.130278	0.22423	0.117673	0.147795	0.140071	0.183394	0.199671	0.16074	0.188016	0.17561	0.128104	0.0850819	0.102146	0.125501	0.107927	0.0814876	0.1138	0.0858877	0.0887976	0.167021	0.0870573	0.118191	0.0610194	0.131482	0.0603853	0.151063	0.0895057	0.0734972	0.117739	0.117739	0.122027	0.146901	0.0826374	0.340696	0.112036	0.0667514	0.0700464	0.113048	0.0774621	0.11889	0.0863262	0.0422104	0.0940721	0.0735939
	0.136815	0.20689	0.136339	0.13157	0.136032	0.114956	0.167621	0.109079	0.140013	0.120891	0.141253	0.165368	0.160387	0.161592	0.151048	0.111814	0.0797516	0.0898546	0.111364	0.116956	0.0643729	0.0700195	0.071503	0.0797608	0.128813	0.0856427	0.101686	0.0579268	0.120087	0.0800308	0.108397	0.0659634	0.0589488	0.0882768	0.0882768	0.112931	0.112632	0.0727171	0.321913	0.0983735	0.0560841	0.0635477	0.0755879	0.0691442	0.0939088	0.0781755	0.0239454	0.0809743	0.0565613
	0.119257	0.160379	0.115687	0.116191	0.1258	0.106493	0.141188	0.0967691	0.106076	0.118809	0.133432	0.149054	0.138115	0.14255	0.141099	0.112782	0.0656589	0.0684344	0.0991876	0.0859296	0.0558804	0.0587521	0.0639909	0.0753861	0.0906775	0.0765581	0.0836691	0.0497184	0.0908515	0.0653091	0.0877915	0.0697715	0.0570663	0.0866826	0.0866826	0.101846	0.0873859	0.067561	0.313426	0.0692975	0.051429	0.0411816	0.0807947	0.0518837	0.083484	0.0613014	0.0218549	0.0702871	0.0452309
	0.123458	0.131342	0.100165	0.121845	0.104195	0.106727	0.127487	0.110061	0.103243	0.118372	0.125547	0.127413	0.128596	0.139811	0.124618	0.105595	0.0719558	0.0720272	0.0884494	0.0792267	0.0534652	0.059275	0.074235	0.0643097	0.0873359	0.0735898	0.0896417	0.0463929	0.080208	0.0491594	0.0801789	0.0509242	0.0481195	0.0636894	0.0636894	0.0787551	0.0838006	0.0638239	0.323178	0.0675871	0.0528623	0.0454098	0.0670323	0.0552228	0.0662548	0.051695	0.0249743	0.051457	0.0371798
[truncated: 151 more columns]

## Sheet: Figure 6D
Figure 6D - FacZ-GpsB binding assay
	20220611_S75_3xFacZ_30uM	20220728_3xFacZ_30uM_250mMprotein_100mMbuffer	20220728_S75_3xFacZ_30uM_250mMprotein_100mMbuffer_run2	20220728_Sy5_3xFacZ_30uM_250mMprotein_100mMbuffer	20220729_S75_3xFacZ_#1/2_30uM	20220729_S75_3xFacZ_30uM-old
X_Axis_volume	Run 1	Run 2	Run 3	Run 4	Run 5	Run 6
-1.946	-0.6	3.366	2.851	3.647	1.129	5.396
-1.94401	-0.6	3.20915	2.629	3.54784	1.06869	5.396
-1.94202	-0.656593	3.209	2.629	3.548	1.069	4.90558
-1.93999	-0.681	2.98121	2.183	3.548	0.832262	4.903
-1.93799	-0.913074	2.981	2.183	3.22048	0.838	4.54289
-1.936	-1.221	2.981	2.183	3.221	0.838	4.541
-1.93401	-1.221	2.43352	2.056	2.7142	0.494211	4.541
-1.93202	-1.221	2.433	2.056	2.715	0.496	4.43257
-1.92999	-1.65904	2.05935	1.356	2.715	-0.359742	4.432
-1.92799	-1.733	1.75529	1.356	2.32839	-0.339	3.87686
-1.926	-2.0464	1.755	1.356	2.329	-0.339	3.874
-1.92401	-2.283	10.9532	0.553	1.82921	-0.775271	3.874
-1.92202	-2.283	6.02671	0.553	1.83	-0.773	3.18463
-1.91999	-2.36884	2.38341	-0.435	1.83	-1.52216	3.181
-1.91799	-2.90027	2.38	-0.435	1.10386	-1.504	2.39804
-1.916	-2.903	2.38	-0.435	1.105	-1.504	2.394
-1.91401	-3.12946	2.23814	0.557	0.638984	-2.22375	2.394
-1.91202	-3.222	2.238	0.557	0.642	-2.22	2.1274
-1.90999	-3.222	2.00422	-1.084	0.642	-2.71807	2.126
-1.90799	-3.32171	1.73126	-1.084	0.288034	-2.706	1.05552
-1.906	-3.58	1.731	-1.084	0.292	-2.706	1.05
-1.90401	-3.58	1.50821	-1.589	0.172228	-3.23877	1.09775
-1.90202	-3.78229	1.508	-1.589	0.173	-3.236	1.098
-1.90002	-3.818	1.37803	-2.202	0.173	-3.336	1.098
-1.89801	-3.818	1.21772	-2.202	-0.0723875	-3.335	0.384676
-1.89602	-3.84179	1.216	-2.202	-0.206555	-3.335	0.374
-1.89402	-3.876	1.04699	-2.31	-0.312167	-3.49905	0.374
-1.89202	-3.90297	1.046	-2.31	-0.312	-3.499	0.0815382
-1.89002	-4.07783	1.041	-2.382	-0.312	-3.63133	0.08
-1.88801	-4.079	1.08995	-2.382	-0.403695	-3.63	0.33518
-1.88602	-4.079	1.09	-2.382	-0.404	-3.63	0.339
-1.88402	-4.13051	1.06316	-2.367	-0.407005	-3.80206	0.339
-1.88199	-4.171	1.063	-2.367	-0.407	-3.802	0.0331296
-1.88	-4.19846	1.063	-2.331	-0.407	-3.89073	0.036
-1.878	-4.266	1.83402	-2.331	-0.161603	-3.889	0.346879
-1.87601	-4.266	1.831	-2.331	-0.162	-3.889	0.35
-1.87402	-4.266	4.50634	-2.338	0.766473	-3.72964	0.35
-1.87199	-4.29196	4.522	-2.174	0.765	-3.732	0.446909
-1.87	-4.302	4.96674	-2.258	0.765	-3.56702	0.446
-1.868	-4.31742	5.49911	-2.258	1.31688	-3.571	0.27769
-1.86601	-4.338	5.497	-2.258	1.316	-3.571	0.276
-1.86402	-4.338	4.85914	-2.211	1.21083	-3.39844	0.276
-1.86199	-4.33759	4.849	-2.211	1.211	-3.401	0.294257
-1.86	-4.25016	4.5689	-1.785	1.211	-3.03917	0.294
-1.858	-4.235	4.57	-1.785	1.17995	-3.041	-0.099774
-1.85601	-4.27346	4.57	-1.785	1.18	-3.041	-0.098
-1.85402	-4.27812	4.44105	-1.744	0.758329	-3.032	-0.098
-1.85199	-4.243	4.439	-1.744	0.759	-3.15133	0.712401
-1.85	-4.24313	4.439	-2.225	0.759	-3.149	0.701
-1.848	-4.24399	4.45004	-2.225	0.57671	-3.149	0.842635
-1.84601	-4.244	4.45	-2.225	0.577	-3.149	0.842
-1.84402	-4.18896	3.57394	-2.233	0.239463	-2.97295	0.842
-1.84199	-4.166	3.56	-2.233	0.24	-2.973	0.832915
-1.84	-4.166	2.90212	-2.401	0.24	-2.60175	0.833
-1.838	-4.13199	2.879	-2.401	0.400255	-2.609	1.28543
-1.83601	-4.042	2.879	-2.401	0.4	-2.609	1.29
-1.83402	-4.042	2.69493	-2.607	0.258775	-2.598	1.29
-1.83199	-3.93678	2.692	-2.607	0.259	-2.598	1.65137
-1.83	-3.91718	2.59562	-2.625	0.259	-2.70509	1.648
-1.828	-3.916	2.53878	-2.625	0.00760011	-2.703	2.03806
-1.82601	-3.88161	2.539	-2.625	0.008	-2.703	2.042
-1.82402	-3.833	2.66401	-2.541	-0.0841466	-2.82304	2.042
-1.82199	-3.82631	2.42908	-2.541	-0.084	-2.823	2.35895
-1.82	-3.787	2.43	-2.419	-0.084	-2.50887	2.356
-1.818	-3.787	2.45209	-2.419	0.0672406	-2.515	2.36491
-1.81601	-3.787	2.452	-2.419	0.067	-2.515	2.365
-1.81402	-3.76372	2.19903	-2.502	-0.145338	-2.61103	2.365
-1.81199	-3.745	2.195	-2.502	-0.145	-2.611	2.47301
-1.81	-3.71503	2.195	-2.576	-0.145	-2.40804	2.472
-1.808	-3.64042	2.20604	-2.576	-0.111787	-2.412	2.74623
-1.80601	-3.64294	2.206	-2.576	-0.112	-2.412	2.749
-1.80402	-3.643	2.29065	-2.503	0.0162011	-2.407	2.61538
-1.80199	-3.68211	2.292	-2.503	0.016	-2.407	2.64327
-1.8	-3.698	1.7916	-2.67	0.016	-2.33051	2.643
-1.79801	-3.64872	1.774	-2.67	-0.199333	-2.332	2.65581
-1.79602	-3.581	1.774	-2.67	-0.24086	-2.332	2.656
-1.79402	-3.581	1.88534	-2.651	-0.158872	-2.22797	2.656
-1.79202	-3.581	1.886	-2.651	-0.159	-2.228	2.70673
-1.79002	-3.49251	1.886	-2.504	-0.159	-2.19871	2.707
-1.78801	-3.476	2.05383	-2.504	-0.259155	-2.199	3.04689
-1.78601	-3.45168	2.054	-2.504	-0.259	-2.199	3.052
-1.78402	-3.433	2.45562	-2.513	0.560273	-2.22101	3.052
-1.78201	-3.433	2.458	-2.513	0.559	-2.221	3.40886
-1.78002	-3.40723	2.458	-2.251	0.559	-2.07454	3.409
-1.77798	-3.22807	9.61107	-2.251	9.53787	-2.076	11.1731
-1.77599	-3.228	9.515	-2.251	9.437	-2.076	11.176
-1.774	-2.96028	25.4541	1.883	17.9577	0.972767	11.176
-1.77201	-2.853	25.393	8.208	17.862	0.899	15.7942
-1.77002	-2.853	25.393	13.831	17.862	5.46914	15.796
-1.76798	-2.72032	38.8751	13.831	20.0637	5.402	21.9357
-1.76599	-2.388	38.889	13.831	20.039	5.402	21.938
-1.764	-2.38739	43.9067	22.485	21.3598	6.74958	21.938
-1.76201	-2.08117	43.912	22.485	21.345	6.717	23.2599
-1.76002	-1.80327	45.4983	24.663	21.345	7.10469	23.254
-1.75798	-1.71	46.474	24.663	22.5243	7.099	24.5532
-1.75599	-1.60709	46.475	24.663	22.511	7.099	24.535
-1.754	-1.472	47.7796	26.233	24.109	7.61035	24.535
-1.75201	-1.41317	47.781	26.233	24.091	7.45727	25.1688
-1.75002	-1.05749	48.1976	27.429	24.091	7.69139	25.166
-1.74798	-1.055	48.239	27.429	24.8425	7.688	26.6518
-1.74599	-1.055	48.239	27.429	24.834	7.688	26.631
-1.744	-0.960111	48.5347	29.446	25.1071	7.85242	26.631
-1.74201	-0.4	48.535	29.446	25.104	7.85	26.4703
-1.74002	-0.284454	48.9926	30.862	25.104	7.99209	26.471
-1.73798	0.0398037	49.02	30.862	24.9735	7.99	26.2651
-1.73599	0.197766	49.02	30.862	24.975	7.99	26.266
-1.734	0.199	49.8521	31.024	24.3813	7.93316	26.266
-1.73201	0.55209	49.853	31.024	24.388	7.934	25.6573
-1.73002	0.698	48.8261	30.122	24.388	7.57065	25.66
-1.72798	0.805992	49.2276	30.122	23.5698	7.576	25.2683
-1.72599	1.02082	49.228	30.122	23.579	7.576	25.27
-1.724	1.209	48.5947	29.76	22.5444	7.36591	25.27
-1.72201	1.209	48.0636	29.76	22.556	7.369	24.4172
-1.72002	1.50822	48.6114	29.285	22.556	7.28171	24.421
-1.71798	1.562	48.0636	29.285	22.376	7.283	23.6757
-1.71599	1.62046	48.063	29.285	22.378	7.283	23.679
-1.714	1.665	46.5656	29.05	21.7884	7.28097	23.679
-1.71201	1.665	46.564	29.05	21.795	7.281	22.8995
-1.71002	1.70796	45.7798	28.538	21.795	6.96332	22.903
-1.70798	1.994	44.7351	28.538	21.6283	6.968	22.674
-1.70599	1.994	44.734	28.538	21.631	6.968	22.675
-1.704	2.12654	43.3515	28.171	20.3557	6.75791	21.5721
-1.70201	2.22373	43.35	28.171	20.37	6.761	21.577
-1.70002	2.257	42.2981	26.901	20.37	6.37329	21.577
-1.69801	2.29575	42.297	26.901	19.1351	6.379	20.9475
-1.69602	2.398	42.297	26.901	19.137	6.379	20.941
-1.69402	2.398	40.124	26.242	18.5871	6.17094	20.941
-1.69202	2.52038	40.111	26.242	18.588	6.172	19.6366
-1.69002	2.544	39.0122	24.942	18.588	5.87767	19.636
-1.68801	2.544	38.2668	24.942	18.2124	5.882	18.8571
-1.68602	2.55645	38.266	24.942	18.213	5.882	18.849
-1.68402	2.574	36.25	23.572	17.1563	5.36839	18.849
-1.68199	2.56031	36.238	23.572	17.158	5.371	18.1411
-1.68	2.48212	35.5692	22.096	17.158	5.00313	18.151
-1.678	2.50212	34.9115	22.096	16.3898	5.012	17.1734
-1.67601	2.506	34.914	22.096	16.391	5.012	17.168
-1.67402	2.54402	34.4627	20.991	15.5897	4.8009	17.168
-1.67199	2.574	34.46	20.285	15.591	4.804	16.1995
-1.67	2.5518	34.46	20.285	15.591	4.76097	16.213
-1.668	2.496	32.8567	20.285	14.931	4.762	15.6551
-1.66601	2.496	32.863	20.285	14.932	4.762	15.652
-1.66402	2.496	31.9424	19.447	14.5454	4.37936	15.652
-1.66199	2.43657	31.937	19.447	14.546	4.385	15.4299
-1.66	2.413	31.937	18.701	14.546	4.219	15.433
-1.658	2.41047	30.9287	18.701	13.918	4.223	14.739
-1.65601	2.35477	30.918	18.701	13.919	4.223	14.742
-1.65402	2.212	30.0089	18.165	13.3471	3.95764	14.742
-1.65199	2.212	29.999	18.165	13.348	3.86164	14.3323
-1.65	2.13716	29.5178	17.265	13.348	3.864	14.338
-1.648	2.125	29.051	17.265	12.9634	3.864	13.7454
-1.64601	2.125	29.046	17.265	12.964	3.864	13.748
-1.64402	2.10692	28.5929	16.946	12.4091	3.74036	13.748
-1.64199	2.082	28.588	16.946	12.41	3.741	13.3362
-1.64	2.05005	28.2127	16.381	12.41	3.60675	13.342
-1.638	1.86	27.6698	16.381	12.2397	3.61	13.1602
-1.63601	1.86	27.664	16.381	12.24	3.61	13.161
-1.63402	1.8699	26.928	15.482	11.9025	3.46424	13.161
-1.63199	1.81633	26.92	15.482	11.903	3.465	12.5897
-1.63	1.774	26.92	14.949	11.903	3.33792	12.595
-1.628	1.76863	25.9879	14.949	11.3071	3.341	12.0881
-1.62601	1.755	25.978	14.949	11.308	3.341	12.083
-1.62402	1.755	24.8601	14.32	10.7892	3.30984	12.083
-1.62199	1.70396	24.4374	14.32	10.79	3.31	11.651
-1.62	1.695	24.441	13.781	10.79	3.05583	11.655
-1.618	1.695	24.441	13.781	10.4114	3.062	11.2966
-1.61601	1.62709	24.441	13.781	10.412	3.062	11.293
-1.61402	1.533	23.606	13.525	10.0174	2.96449	11.293
-1.61199	1.52534	23.597	13.525	10.018	2.965	11.0538
-1.61	1.48162	22.6521	13.099	10.018	2.79487	11.056
-1.608	1.48353	22.669	13.099	9.84589	2.799	10.7402
-1.60601	1.484	22.669	13.099	9.847	2.799	10.737
-1.60402	1.3688	21.5076	12.454	9.54351	2.81207	10.2896
-1.60199	1.278	21.495	12.454	9.544	2.812	10.285
-1.60002	1.24205	21.495	11.922	9.544	2.62421	10.285
-1.59801	1.16222	20.8894	11.922	9.06623	2.627	10.0269
-1.59602	1.26079	20.88	11.922	8.90553	2.627	10.023
-1.59402	1.263	20.3322	11.51	8.73973	2.45208	10.023
-1.59202	1.13848	20.329	11.51	8.74	2.453	9.73055
-1.59002	1.086	20.329	11.183	8.74	2.453	9.729
-1.58801	1.0814	19.5567	11.183	8.45668	2.453	9.5093
-1.58602	1.04177	19.556	11.183	8.453	2.453	9.506
-1.58402	0.949	18.9008	10.619	8.33993	2.28412	9.506
-1.58202	0.949	18.897	10.619	8.339	2.285	9.27225
-1.57999	0.874152	18.5381	10.097	8.339	2.21704	9.271
-1.57799	0.862	18.095	10.097	7.98913	2.219	8.90292
-1.576	0.844529	18.099	10.097	7.988	2.219	8.901
-1.57401	0.831	17.3966	9.668	7.59729	2.06295	8.901
-1.57202	0.831	17.396	9.512	7.596	2.066	8.56777
-1.56999	0.839309	17.396	9.287	7.596	1.92391	8.566
-1.56799	0.889	16.6706	9.287	7.24912	1.928	8.48641
-1.566	0.889	16.677	9.287	7.248	1.928	8.486
-1.56401	0.889	16.4098	8.973	7.04068	1.82192	8.486
-1.56202	0.7526	16.407	8.973	7.04	1.824	8.24809
-1.55999	0.642	16.407	8.531	7.04	1.67881	8.248
-1.55799	0.617634	16.0155	8.531	6.89945	1.683	7.87048
-1.556	0.556	16.019	8.531	6.899	1.683	7.874
-1.55401	0.556	15.2087	8.129	6.69567	1.62384	7.874
-1.55202	0.504862	15.2	8.129	6.695	1.51796	7.63208
-1.54999	0.458835	15.2	7.684	6.695	1.518	7.632
-1.54799	0.444	14.7994	7.684	6.34512	1.518	7.54115
-1.546	0.418173	14.803	7.684	6.344	1.518	7.542
-1.54401	0.383	14.2657	7.486	6.13169	1.49352	7.542
-1.54202	0.376653	14.26	7.486	6.131	1.494	7.36579
-1.53999	0.336367	14.26	7.137	6.131	1.4634	7.364
-1.53799	0.300334	14.0986	7.137	5.89874	1.464	7.13383
-1.536	0.294	14.1	7.137	5.898	1.464	7.136
-1.53401	0.254363	13.7616	6.858	5.7455	1.35282	7.136
-1.53202	0.224	13.758	6.858	5.745	1.355	6.98751
-1.52999	0.224	13.2477	6.598	5.745	1.31726	6.986
-1.52799	0.206176	13.257	6.598	5.63036	1.318	6.78207
-1.526	0.102114	13.257	6.598	5.63	1.318	6.784
-1.52401	0.102	12.9453	6.28	5.4137	1.22722	6.784
-1.52202	0.125379	12.6412	6.28	5.413	1.229	6.59987
-1.51999	0.135	12.638	5.873	5.413	1.11068	6.598
-1.51799	0.135	12.2878	5.873	5.19768	1.113	6.39811
-1.516	0.0838947	12.291	5.873	5.197	1.113	6.4
-1.51401	-0.044	12.2663	5.645	4.98359	1.1232	6.4
-1.51202	-0.044	12.266	5.645	4.985	1.123	6.29902
-1.50999	-0.0833549	12.266	5.506	4.985	1.08832	6.298
-1.50799	-0.09	11.8543	5.506	4.85857	1.089	6.35151
-1.506	-0.09	11.858	5.506	4.86	1.089	6.351
-1.50401	-0.0640368	11.5532	5.371	4.77343	1.0329	6.11732
-1.50202	-0.028	11.55	5.371	4.774	1.034	6.115
-1.50001	-0.0470038	11.55	5.088	4.774	0.945531	6.115
-1.49801	-0.177066	11.2832	5.088	4.64678	0.946	6.01102
-1.49602	-0.179	11.283	5.088	4.62407	0.946	6.011
-1.49402	-0.236865	10.8822	4.827	4.51881	1.00082	6.011
-1.49202	-0.276016	10.88	4.827	4.519	1	5.95358
-1.49001	-0.288	10.88	4.656	4.519	0.943698	5.953
-1.48801	-0.311503	10.6452	4.656	4.44397	0.944	5.71204
-1.48602	-0.375	10.645	4.656	4.443	0.944	5.712
-1.48402	-0.375	10.5794	4.588	4.5045	0.871921	5.712
-1.48202	-0.375	10.579	4.588	4.505	0.873	5.62388
-1.47997	-0.330467	10.579	4.373	4.505	0.86682	5.623
-1.47801	-0.313	10.2942	4.373	4.3875	0.867	5.614
-1.47602	-0.358124	10.294	4.373	4.386	0.867	5.614
-1.47402	-0.423	10.0451	4.255	4.19355	0.855832	5.614
-1.47201	-0.420532	10.04	4.147	4.192	0.856	5.3951
-1.47001	-0.405104	10.04	4.1	4.192	0.81844	5.394
-1.46798	-0.450981	9.819	4.1	4.16696	0.819	5.35747
-1.46599	-0.459	9.821	4.1	4.167	0.819	5.358
-1.464	-0.470257	9.59733	3.933	4.04077	0.755449	5.358
-1.46201	-0.479	9.595	3.933	4.041	0.757	5.21532
-1.46001	-0.479	9.595	3.73	4.041	0.734669	5.216
-1.45798	-0.488333	9.51427	3.73	3.91177	0.735	5.21397
-1.45599	-0.541295	9.515	3.73	3.912	0.735	5.214
-1.454	-0.542	9.35071	3.579	3.8559	0.7391	5.214
-1.45201	-0.603851	9.349	3.579	3.856	0.800193	5.20697
-1.45002	-0.63	9.349	3.634	3.856	0.682278	5.207
-1.44798	-0.63	9.07252	3.634	3.85299	0.684	5.06499
-1.44599	-0.643987	9.075	3.634	3.853	0.684	5.067
-1.444	-0.679	8.90775	3.465	3.81694	0.628444	5.067
-1.44201	-0.679	8.906	3.465	3.817	0.629	4.94143
-1.44002	-0.743056	8.906	3.192	3.817	0.712839	4.942
-1.43798	-0.755	8.72336	3.192	3.65673	0.712	4.86592
-1.43599	-0.755	8.725	3.192	3.657	0.712	4.867
-1.434	-0.77952	8.73589	3.102	3.60892	0.659476	4.867
-1.43201	-0.813	8.736	3.102	3.609	0.66	4.84114
-1.43002	-0.803069	8.736	3.118	3.609	0.687272	4.841
-1.42798	-0.734028	8.42624	3.118	3.5519	0.687	4.67566
-1.42599	-0.734	8.429	3.118	3.552	0.687	4.678
-1.424	-0.846797	8.31025	2.945	3.56202	0.639527	4.678
-1.42201	-0.859516	8.33077	2.945	3.562	0.64	4.68994
-1.41994	-0.834	8.331	2.908	3.562	0.666232	4.69
-1.41798	-0.858823	8.25734	2.908	3.56801	0.665	4.54191
-1.41599	-0.921	8.258	2.908	3.568	0.665	4.544
-1.414	-0.921	8.11154	2.755	3.46282	0.513492	4.544
-1.41201	-0.921	8.11	2.755	3.463	0.515	4.5251
-1.41002	-0.974777	8.11	2.622	3.463	0.535201	4.525
-1.40798	-0.997	7.94957	2.622	3.35832	0.535	4.42052
-1.40599	-1.00176	7.951	2.622	3.36	0.535	4.422
-1.404	-1.008	7.89163	2.483	3.26189	0.512779	4.48069
-1.40201	-1.008	7.891	2.483	3.263	0.513	4.481
-1.40002	-1.008	7.891	2.408	3.263	0.513	4.481
-1.39801	-1.10247	7.75478	2.408	3.24297	0.513	4.35605
-1.39602	-1.119	7.754	2.408	3.16924	0.513	4.356
-1.39402	-1.14899	7.79278	2.391	3.22609	0.494996	4.356
-1.39202	-1.174	7.793	2.391	3.226	0.495	4.2976
-1.39002	-1.174	7.793	2.339	3.226	0.49197	4.297
-1.38801	-1.16546	7.65911	2.339	3.10481	0.492	4.35598
-1.38602	-1.1125	7.659	2.339	3.105	0.492	4.356
-1.38402	-1.111	7.64309	2.239	3.04691	0.435983	4.356
-1.38202	-1.22206	7.643	2.239	3.047	0.436	4.2679
-1.38002	-1.27	7.643	2.132	3.047	0.432969	4.267
-1.37801	-1.27	7.66198	2.132	2.99617	0.433	4.19502
-1.37599	-1.25317	7.662	2.132	2.996	0.433	4.195
-1.374	-1.211	7.65096	2.089	3.0314	0.362282	4.195
-1.37201	-1.211	7.651	2.012	3.031	0.364	4.16118
-1.37002	-1.2978	7.651	2.018	3.031	0.405613	4.161
-1.36798	-1.314	7.59005	2.018	3.04415	0.405	4.04028
-1.36599	-1.29908	7.59	2.018	3.044	0.405	4.042
-1.364	-1.33999	7.68992	1.904	2.84979	0.332237	4.042
-1.36201	-1.411	7.69	1.904	2.852	0.334	4.03999
-1.36002	-1.4105	7.69	1.883	2.852	0.507546	4.04
-1.35798	-1.407	7.67401	1.883	2.86313	0.505	4.03696
-1.35599	-1.407	7.674	1.883	2.863	0.505	3.99744
-1.354	-1.43056	7.56209	1.825	2.87312	0.485719	3.998
-1.35201	-1.44	7.562	1.825	2.873	0.36522	4.05325
-1.35002	-1.44	7.562	1.697	2.873	0.367	4.053
-1.34798	-1.43294	7.559	1.697	2.88514	0.367	3.87855
-1.34599	-1.415	7.559	1.697	2.885	0.367	3.9307
-1.344	-1.415	7.57099	1.805	2.90624	0.418763	3.93
-1.34201	-1.415	7.571	1.805	2.906	0.418	3.90314
-1.34002	-1.26926	7.571	1.664	2.906	0.495137	3.903
-1.33798	-1.206	7.55002	1.621	2.85441	0.494	3.93445
-1.33599	-1.30951	7.55	1.621	2.855	0.494	3.95226
-1.334	-1.451	7.49804	1.738	2.87422	0.465581	3.952
-1.33201	-1.45045	7.498	1.738	2.874	0.466	3.81672
-1.33002	-1.44702	7.498	1.583	2.874	0.404087	3.816
-1.32798	-1.53892	7.57894	1.583	2.88108	0.405	3.8373
-1.32599	-1.555	7.579	1.583	2.881	0.405	3.83091
-1.324	-1.59662	7.46708	1.45	2.86987	0.449658	3.831
-1.32201	-1.629	7.39705	1.45	2.87	0.449	3.80017
-1.32002	-1.629	7.397	1.526	2.87	0.487568	3.8
-1.31798	-1.6287	7.397	1.526	2.93677	0.487	3.8852
-1.31599	-1.62702	7.397	1.526	2.936	0.487	3.884
-1.314	-1.627	7.34104	1.56	2.91374	0.541806	3.884
-1.31201	-1.60101	7.341	1.56	2.914	0.541	3.78652
-1.31002	-1.59	7.341	1.496	2.914	0.476044	3.786
-1.30798	-1.59	7.24407	1.496	3.00242	0.477	3.75253
-1.30599	-1.6302	7.244	1.496	3.001	0.477	3.77024
-1.304	-1.731	7.17805	1.479	3.02629	0.485119	3.71628
-1.30201	-1.731	7.178	1.479	3.026	0.485	3.716
-1.30002	-1.66208	7.178	1.544	3.026	0.55503	3.716
-1.29801	-1.65	7.13861	1.544	3.01298	0.554	3.76398
-1.29602	-1.65	7.138	1.544	2.93425	0.554	3.764
-1.29402	-1.67438	7.06541	1.509	3.03216	0.645466	3.764
-1.29202	-1.708	7.065	1.509	3.032	0.645	3.67888
-1.29002	-1.72585	7.065	1.67	3.032	0.566846	3.678
-1.28801	-1.83955	6.97607	1.67	3.01798	0.568	3.80195
-1.28602	-1.84	6.976	1.67	3.018	0.568	3.802
-1.28402	-1.84353	6.9402	1.568	3.05707	0.591119	3.802
-1.28202	-1.82752	6.94	1.568	3.057	0.591	3.72084
-1.28002	-1.814	6.94	1.535	3.057	0.673219	3.72
-1.27801	-1.84	6.86306	1.535	3.05006	0.672	3.69101
-1.27602	-1.907	6.863	1.535	3.05	0.672	3.71999
-1.27402	-1.907	6.7566	1.568	2.98521	0.594859	3.72
-1.27202	-1.907	6.756	1.564	2.985	0.596	3.64081
-1.27002	-1.93084	6.756	1.564	2.985	0.674151	3.64
-1.268	-1.941	6.60011	1.564	3.01989	0.673	3.72539
-1.26601	-1.95244	6.6	1.564	3.02	0.673	3.725
-1.26402	-1.968	6.56668	1.627	3.07483	0.763337	3.725
-1.26199	-1.96773	6.566	1.627	3.075	0.762	3.725
-1.26	-1.96602	6.566	1.627	3.075	0.722615	3.725
-1.258	-1.966	6.41811	1.576	3.03313	0.723	3.6577
-1.25601	-1.966	6.418	1.576	3.033	0.723	3.73032
-1.25402	-1.98686	6.28766	1.518	3.10677	0.766432	3.73
-1.25199	-2.003	6.285	1.518	3.107	0.781445	3.67422
-1.25	-2.003	6.285	1.646	3.107	0.754744	3.675
-1.248	-1.99996	6.33096	1.63	3.09803	0.755	3.71618
-1.24601	-1.98024	6.331	1.63	3.098	0.755	3.716
-1.24402	-1.98	6.18106	1.565	3.13688	0.792372	3.716
-1.24199	-2.04557	6.178	1.565	3.137	0.792	3.69993
-1.24	-2.071	6.178	1.492	3.137	0.833404	3.7
-1.238	-2.05854	6.174	1.492	3.12105	0.833	3.7
-1.23601	-2.041	6.174	1.492	3.121	0.833	3.64275
-1.23402	-2.041	6.00349	1.527	3.18181	0.697653	3.643
-1.23199	-2.04102	6	1.527	3.182	0.699	3.62291
-1.23	-2.04702	6	1.574	3.182	0.825232	3.623
-1.228	-2.048	5.86112	1.481	3.14212	0.824	3.63304
-1.22601	-2.048	5.861	1.481	3.142	0.824	3.633
-1.22402	-2.06944	5.73459	1.525	3.11907	0.771477	3.633
-1.22199	-2.1	5.65207	1.525	3.119	0.772	3.55868
-1.22	-2.10989	5.652	1.494	3.119	0.950745	3.559
-1.218	-2.169	5.652	1.494	3.08411	0.949	3.52787
-1.21601	-2.169	5.652	1.494	3.084	0.949	3.528
-1.21402	-2.169	5.63828	1.348	3.18819	0.94294	3.528
-1.21199	-2.15307	5.638	1.348	3.188	0.943	3.63244
-1.21	-2.141	5.638	1.373	3.188	0.960168	3.632
-1.208	-2.1614	5.62201	1.373	3.0501	0.96	3.60689
-1.20601	-2.213	5.622	1.373	3.051	0.96	3.54273
-1.20402	-2.213	5.45836	1.34	3.19524	1.02868	3.64642
-1.20199	-2.14655	5.455	1.34	3.195	1.028	3.648
-1.20002	-2.135	5.455	1.348	3.195	0.959982	3.648
-1.19801	-2.135	5.4202	1.399	3.12188	0.96	3.648
-1.19602	-2.1635	5.42	1.399	3.12997	0.96	3.56105
-1.19402	-2.203	5.38421	1.34	3.10719	1.04687	3.561
-1.19202	-2.1997	5.384	1.34	3.107	1.046	3.4947
-1.19002	-2.17644	5.384	1.304	3.107	1.00999	3.494
-1.18801	-2.16755	5.29908	1.304	3.28272	1.01	3.53498
-1.18602	-2.166	5.299	1.304	3.285	1.01	3.49802
-1.18402	-2.20994	5.2473	1.238	3.20069	1.07869	3.498
-1.18202	-2.244	5.247	1.238	3.2	1.078	3.5168
-1.18002	-2.244	5.247	1.223	3.2	1.10941	3.517
-1.17801	-2.24451	5.22202	1.142	3.21184	1.11	3.517
-1.17602	-2.24794	5.222	1.142	3.212	1.11	3.50301
-1.17402	-2.248	5.13948	1.174	3.25564	1.11812	3.503
-1.17202	-2.25083	5.139	1.07	3.256	1.118	3.47529
-1.17002	-2.252	5.139	1.07	3.256	1.13323	3.475
-1.16799	-2.252	5.02039	1.076	3.27303	1.133	3.48819
-1.16599	-2.23461	5.022	1.076	3.273	1.133	3.4738
-1.164	-2.19	4.95775	1.106	3.33711	1.10738	3.474
-1.16201	-2.19	4.958	1.106	3.337	1.108	3.38762
-1.16002	-2.26752	4.958	1.068	3.337	1.22676	3.388
-1.15799	-2.281	4.91604	1.068	3.23682	1.225	3.46
-1.15599	-2.27255	4.916	1.068	3.237	1.225	3.459
-1.154	-2.2803	4.93198	0.907	3.30412	1.23627	3.459
-1.15201	-2.3	4.932	0.907	3.304	1.27558	3.3907
-1.15002	-2.3097	4.932	0.832	3.304	1.38057	3.391
-1.14799	-2.372	4.80912	0.911	3.29298	1.379	3.391
-1.14599	-2.372	4.809	0.911	3.293	1.379	3.42751
-1.144	-2.372	4.76604	0.952	3.38617	1.32419	3.427
-1.14201	-2.37648	4.766	0.952	3.386	1.325	3.35304
-1.14002	-2.38	4.766	0.952	3.386	1.34632	3.353
-1.13799	-2.39166	4.80896	0.855	3.33491	1.346	3.37099
-1.13599	-2.42	4.809	0.855	3.335	1.346	3.371
-1.134	-2.42	4.64716	0.868	3.45121	1.40081	3.371
-1.13201	-2.40313	4.647	0.868	3.451	1.4	3.27905
-1.13002	-2.4	4.647	0.854	3.451	1.39898	3.279
-1.12799	-2.4	4.62102	0.821	3.37386	1.399	3.279
-1.12599	-2.39568	4.621	0.821	3.374	1.399	3.39993
-1.124	-2.39	4.65796	0.774	3.44413	1.36449	3.4
-1.12201	-2.40186	4.5491	0.774	3.444	1.365	3.27507
-1.12002	-2.48243	4.549	0.775	3.444	1.50407	3.275
-1.11799	-2.46085	4.59096	0.675	3.5562	1.502	3.275
-1.11599	-2.457	4.591	0.675	3.556	1.502	3.278
-1.114	-2.49758	4.56602	0.689	3.53981	1.45328	3.278
-1.11201	-2.528	4.566	0.689	3.54	1.454	3.26501
-1.11002	-2.528	4.566	0.668	3.54	1.52303	3.265
-1.10799	-2.5109	4.55601	0.668	3.50239	1.522	3.28199
-1.10599	-2.40633	4.556	0.668	3.503	1.522	3.278
-1.104	-2.406	4.44011	0.537	3.47468	1.59712	3.23802
-1.10201	-2.48498	4.44	0.537	3.475	1.596	3.238
-1.10002	-2.517	4.44	0.688	3.475	1.57164	3.238
-1.09802	-2.48294	4.46659	0.614	3.55614	1.572	3.23504
-1.09602	-2.43346	4.467	0.614	3.45532	1.572	3.23894
-1.09402	-2.432	4.38846	0.653	3.59724	1.66348	3.239
-1.09202	-2.432	4.388	0.653	3.597	1.663	3.17136
-1.09002	-2.48402	4.388	0.653	3.597	1.68229	3.171
-1.08802	-2.494	4.30608	0.541	3.56194	1.682	3.20647
-1.08602	-2.51822	4.306	0.541	3.562	1.682	3.207
-1.08402	-2.51741	4.2215	0.462	3.63602	1.77952	3.207
-1.08202	-2.488	4.221	0.462	3.637	1.779	3.11549
-1.08002	-2.48961	4.221	0.501	3.637	1.72215	3.115
-1.07801	-2.49995	4.29093	0.501	3.63199	1.723	3.15145
-1.07602	-2.5	4.291	0.501	3.632	1.723	3.09389
-1.07401	-2.5643	4.28902	0.465	3.61018	1.75054	3.093
-1.07202	-2.592	4.289	0.506	3.61	1.75	3.14473
-1.06999	-2.592	4.289	0.506	3.61	1.85709	3.145
-1.068	-2.59372	4.20325	0.479	3.68081	1.854	3.08133
-1.066	-2.598	4.204	0.479	3.68	1.854	3.081
-1.06401	-2.598	4.20994	0.397	3.87144	1.81524	3.081
-1.06202	-2.598	4.21	0.397	3.873	1.816	3.12198
-1.05999	-2.51962	4.21	0.333	3.873	1.95809	3.122
-1.058	-2.489	4.14946	0.37	3.85276	1.954	3.122
-1.056	-2.52787	4.15	0.37	3.853	1.954	3.0574
-1.05401	-2.58	4.059	0.335	3.77663	1.93877	3.058
-1.05202	-2.58	4.058	0.335	3.776	1.95524	3.00902
-1.04999	-2.58069	4.058	0.313	3.776	1.955	3.009
-1.048	-2.68816	4.03782	0.288	3.84276	1.955	3.009
-1.046	-2.706	4.038	0.288	3.842	1.955	3.00093
-1.04401	-2.6663	4.01723	0.254	3.89754	2.02504	3.001
-1.04202	-2.636	4.017	0.254	3.898	2.024	2.92105
-1.03999	-2.636	4.017	0.259	3.898	1.97935	2.921
-1.038	-2.63643	3.94538	0.264	3.93846	1.98	2.921
-1.036	-2.63895	3.946	0.264	3.938	1.98	3.01384
-1.03401	-2.639	3.90248	0.248	4.00941	2.11906	3.013
-1.03202	-2.6132	3.902	0.248	4.01	2.117	3.0229
-1.02999	-2.602	3.902	0.173	4.01	2.20528	3.023
-1.028	-2.602	3.90402	0.173	4.07776	2.204	2.96851
-1.026	-2.62888	3.904	0.173	4.077	2.204	2.969
-1.02401	-2.698	3.80212	0.135	3.98278	2.24156	2.969
-1.02202	-2.698	3.83067	0.135	3.982	2.241	3.02441
-1.01999	-2.69031	3.831	0.166	3.982	2.26535	3.025
-1.018	-2.689	3.82394	0.221	4.2168	2.265	3.025
-1.016	-2.66911	3.824	0.221	4.214	2.265	2.97253
-1.01401	-2.65483	3.81213	0.146	4.18722	2.28327	2.973
-1.01202	-2.656	3.812	0.146	4.187	2.283	2.9542
-1.00999	-2.64313	3.812	0.146	4.187	2.32968	2.954
-1.008	-2.56256	3.79788	0.149	4.17183	2.329	2.89446
-1.006	-2.562	3.798	0.149	4.172	2.329	2.895
-1.00401	-2.66188	3.79305	0.088	4.25654	2.41528	2.82968
-1.00202	-2.71132	3.793	0.088	4.256	2.414	2.89332
-1.00002	-2.718	3.793	0.088	4.256	2.404	2.894
-0.998016	-2.71155	3.74406	0.088	4.33712	2.404	2.894
-0.996024	-2.694	3.744	0.088	4.337	2.404	2.88601
-0.994022	-2.694	3.64858	0.022	4.338	2.56462	2.886
-0.99202	-2.694	3.648	0.022	4.338	2.563	2.90678
-0.990018	-2.68565	3.648	-0.029	4.338	2.53999	2.907
-0.988016	-2.682	3.63102	-0.012	4.32616	2.54	2.87102
-0.986024	-2.68241	3.631	-0.012	4.326	2.54	2.871
-0.984022	-2.683	3.57534	-0.023	4.44897	2.55414	2.871
-0.98202	-2.683	3.575	-0.023	4.45	2.554	2.83636
-0.980018	-2.683	3.575	-0.047	4.45	2.60702	2.836
-0.978016	-2.70478	3.58399	-0.116	4.49144	2.607	2.836
-0.976023	-2.709	3.584	-0.116	4.492	2.607	2.82401
-0.973992	-2.71466	3.56585	0.074	4.48395	2.67393	2.824
-0.972	-2.719	3.566	-0.02	4.484	2.672	2.79901
-0.970008	-2.719	3.566	-0.02	4.484	2.71483	2.799
-0.968015	-2.7151	3.55507	-0.129	4.59553	2.714	2.799
-0.966023	-2.69072	3.555	-0.129	4.597	2.714	2.791
-0.963992	-2.69	3.48741	-0.173	4.6121	2.71297	2.791
-0.962	-2.76339	3.487	-0.173	4.612	2.713	2.76073
-0.960008	-2.794	3.487	-0.105	4.612	2.868	2.761
-0.958015	-2.794	3.48899	-0.043	4.61397	2.865	2.761
-0.956023	-2.78449	3.489	-0.043	4.614	2.865	2.754
-0.953992	-2.759	3.53472	-0.162	4.6774	2.75791	2.754
-0.952	-2.759	3.535	-0.162	4.677	2.92216	2.79133
-0.950007	-2.77181	3.535	-0.162	4.677	2.82109	2.791
-0.948015	-2.774	3.47835	-0.087	4.78656	2.823	2.791
-0.946023	-2.774	3.478	-0.087	4.788	2.823	2.792
-0.943992	-2.77357	3.38059	-0.165	4.8353	3.04737	2.792
-0.942	-2.773	3.38	-0.165	4.835	3.043	2.76778
-0.940007	-2.76594	3.38	-0.165	4.835	2.96298	2.768
-0.938015	-2.72222	3.39193	-0.185	4.91001	2.963	2.768
-0.936023	-2.722	3.392	-0.185	4.911	2.963	2.74402
-0.933992	-2.722	3.43275	-0.186	4.96132	3.0456	2.744
-0.931999	-2.79912	3.433	-0.186	4.961	3.044	2.632
-0.930007	-2.857	3.433	-0.186	4.961	3.05114	2.633
-0.928015	-2.84446	3.38132	-0.212	4.94027	3.051	2.74678
-0.926023	-2.812	3.381	-0.212	4.94	3.051	2.748
-0.923992	-2.812	3.43666	-0.18	5.05774	3.13768	2.748
-0.921999	-2.812	3.33065	-0.18	5.057	3.136	2.75204
-0.920007	-2.81834	3.33	-0.18	5.057	3.116	2.752
-0.918015	-2.821	3.33	-0.18	5.09451	3.116	2.74211
-0.916023	-2.7896	3.33	-0.18	5.095	3.116	2.75288
-0.913991	-2.746	3.25346	-0.273	5.17427	3.16495	2.753
-0.911999	-2.746	3.253	-0.273	5.173	3.164	2.69852
-0.910007	-2.746	3.253	-0.273	5.173	3.19561	2.699
-0.908015	-2.78907	3.3186	-0.239	5.172	3.195	2.699
-0.906023	-2.797	3.319	-0.239	5.172	3.195	2.65053
-0.903991	-2.81082	3.22357	-0.252	5.17098	3.3398	2.66715
-0.901999	-2.821	3.223	-0.252	5.171	3.337	2.667
-0.900007	-2.821	3.223	-0.252	5.171	3.28398	2.667
-0.898015	-2.82903	3.20014	-0.331	5.32321	3.285	2.70953
-0.896022	-2.88303	3.2	-0.331	5.34492	3.285	2.59526
-0.89402	-2.884	3.19503	-0.344	5.25488	3.29606	2.594
-0.892018	-2.88612	3.195	-0.344	5.255	3.296	2.67791
-0.890016	-2.887	3.195	-0.344	5.255	3.33659	2.678
-0.888014	-2.86729	3.14306	-0.331	5.33173	3.336	2.62755
-0.886022	-2.839	3.143	-0.331	5.332	3.336	2.627
-0.88402	-2.839	3.16586	-0.384	5.40009	3.3752	2.627
-0.882018	-2.839	3.166	-0.384	5.4	3.375	2.65098
-0.880016	-2.88074	3.166	-0.384	5.4	3.42067	2.651
-0.878014	-2.888	3.09109	-0.483	5.40598	3.42	2.651
-0.876022	-2.888	3.091	-0.483	5.406	3.42	2.65595
-0.87402	-2.90036	3.0861	-0.442	5.45407	3.50424	2.656
-0.872008	-2.918	3.086	-0.368	5.454	3.503	2.55561
-0.870016	-2.89792	3.086	-0.368	5.454	3.56288	2.556
-0.867985	-2.769	3.03153	-0.368	5.5905	3.562	2.556
-0.865993	-2.769	3.032	-0.368	5.589	3.562	2.6614
-0.864	-2.769	3.0686	-0.463	5.55058	3.54048	2.661
-0.862008	-2.82674	3.069	-0.463	5.551	3.541	2.62486
-0.860016	-2.872	3.069	-0.463	5.551	3.52679	2.625
-0.857985	-2.86937	3.03067	-0.429	5.66222	3.527	2.625
-0.855992	-2.863	3.031	-0.429	5.661	3.527	2.5875
-0.854	-2.863	3.11015	-0.419	5.68223	3.59463	2.588
-0.852008	-2.863	3.111	-0.419	5.682	3.58798	2.60105
-0.850016	-2.8616	3.111	-0.419	5.682	3.588	2.601
-0.847985	-2.861	2.94458	-0.487	5.70829	3.588	2.601
-0.845992	-2.83077	2.946	-0.487	5.708	3.588	2.601
-0.844	-2.791	2.88467	-0.561	5.72822	3.80112	2.601
-0.842008	-2.791	2.884	-0.561	5.728	3.796	2.54078
-0.839977	-2.79104	2.884	-0.561	5.728	3.75809	2.541
-0.837984	-2.85361	2.8951	-0.547	5.83011	3.759	2.53293
-0.835992	-2.864	2.895	-0.547	5.829	3.759	2.533
-0.834	-2.86686	2.90687	-0.513	5.84821	3.78257	2.533
-0.832008	-2.869	2.907	-0.513	5.848	3.782	2.58147
-0.830015	-2.869	2.907	-0.513	5.848	3.80219	2.582
-0.827984	-2.87065	2.91305	-0.502	5.86418	3.802	2.582
-0.825992	-2.88	2.913	-0.502	5.864	3.802	2.56889
-0.824	-2.88	2.92982	-0.514	5.91354	3.85732	2.569
-0.822008	-2.9035	2.9211	-0.514	5.913	3.856	2.53042
-0.820015	-2.913	2.921	-0.514	5.913	3.97659	2.53
-0.817984	-2.90907	2.921	-0.552	5.90592	3.976	2.53
-0.815992	-2.88694	2.921	-0.552	5.906	3.976	2.59959
-0.814	-2.845	2.94277	-0.537	5.98081	3.9719	2.599
-0.812007	-2.845	2.943	-0.537	5.98	3.972	2.52581
-0.810015	-2.89188	2.943	-0.537	5.98	3.98512	2.525
-0.807984	-2.9	2.91274	-0.536	5.98305	3.985	2.525
-0.805992	-2.9	2.913	-0.536	5.983	3.985	2.55828
-0.803999	-2.89147	2.90113	-0.507	6.00019	3.91329	2.58926
-0.802007	-2.88	2.901	-0.507	6	3.915	2.589
-0.800015	-2.89217	2.901	-0.507	6	4.05266	2.589
-0.798013	-2.9697	2.84334	-0.653	6.10211	4.052	2.589
-0.796021	-2.97	2.843	-0.653	6.11993	4.052	2.4608
-0.794019	-2.97	2.83405	-0.588	6.116	3.98706	2.46
-0.792017	-2.9622	2.834	-0.588	6.116	3.988	2.48854
-0.790015	-2.956	2.834	-0.588	6.116	4.09351	2.489
-0.788013	-2.93027	2.79204	-0.586	6.24883	4.093	2.489
-0.786021	-2.864	2.792	-0.586	6.25	4.093	2.5695
-0.784019	-2.864	2.71247	-0.634	6.17429	4.10923	2.57
-0.782017	-2.864	2.712	-0.634	6.174	4.109	2.51488
-0.779966	-2.94706	2.712	-0.613	6.174	4.14914	2.514
-0.778013	-2.979	2.73597	-0.676	6.25528	4.148	2.514
-0.77602	-2.95927	2.736	-0.676	6.256	4.148	2.58356
-0.774018	-2.932	2.80821	-0.564	6.27194	4.10742	2.584
-0.772017	-2.9293	2.809	-0.681	6.272	4.108	2.47574
-0.770015	-2.91035	2.809	-0.681	6.272	4.07249	2.474
-0.768013	-2.91	2.81294	-0.664	6.32255	4.073	2.474
-0.766001	-2.91	2.813	-0.664	6.323	4.073	2.48308
-0.764009	-2.92989	2.68775	-0.582	6.40808	4.28403	2.483
-0.762016	-2.945	2.687	-0.582	6.408	4.28	2.51396
-0.759985	-2.945	2.687	-0.582	6.408	4.14621	2.514
-0.757993	-2.94801	2.80134	-0.605	6.42301	4.15	2.514
-0.756001	-2.96687	2.802	-0.605	6.423	4.15	2.51904
-0.754008	-2.967	2.70756	-0.654	6.48506	4.1601	2.519
-0.752016	-2.91528	2.707	-0.654	6.485	4.14687	2.48904
-0.749985	-2.894	2.707	-0.654	6.485	4.29625	2.489
-0.747993	-2.894	2.7945	-0.674	6.41093	4.292	2.489
-0.746	-2.91202	2.795	-0.674	6.411	4.292	2.5011
-0.744008	-2.959	2.77015	-0.596	6.5171	4.25868	2.501
-0.742016	-2.959	2.77	-0.596	6.517	4.259	2.48212
-0.739985	-2.92092	2.77	-0.596	6.517	4.21885	2.482
-0.737992	-2.915	2.76702	-0.739	6.45794	4.22	2.482
-0.736	-2.915	2.767	-0.739	6.458	4.22	2.44722
-0.734008	-2.93503	2.75407	-0.637	6.5621	4.2715	2.447
-0.732016	-2.963	2.754	-0.637	6.562	4.271	2.43309
-0.729984	-2.97399	2.754	-0.637	6.562	4.26173	2.433
-0.727992	-3.037	2.67544	-0.675	6.53898	4.262	2.433
-0.726	-3.037	2.675	-0.675	6.539	4.262	2.42406
-0.724008	-3.037	2.74758	-0.606	6.57203	4.32664	2.424
-0.722015	-3.01972	2.65453	-0.606	6.572	4.326	2.41207
-0.719984	-3.006	2.654	-0.606	6.572	4.29202	2.412
-0.717992	-3.00167	2.61522	-0.71	6.53697	4.293	2.412
-0.716	-2.991	2.615	-0.71	6.537	4.293	2.48852
-0.714007	-2.991	2.62594	-0.63	6.67313	4.35764	2.489
-0.712015	-2.991	2.626	-0.63	6.673	4.357	2.49397
-0.709984	-2.98019	2.626	-0.63	6.673	4.38377	2.494
-0.707992	-2.976	2.61705	-0.608	6.65885	4.383	2.494
-0.705999	-2.98329	2.617	-0.608	6.659	4.383	2.40952
-0.704007	-2.993	2.63589	-0.687	6.70628	4.26179	2.38515
-0.702015	-2.993	2.636	-0.687	6.706	4.263	2.385
-0.700013	-2.993	2.636	-0.687	6.706	4.36247	2.385
-0.698011	-3.03048	2.65176	-0.674	6.74704	4.361	2.385
-0.696019	-3.037	2.652	-0.674	6.68325	4.361	2.38992
-0.694017	-3.02125	2.58238	-0.785	6.62695	4.38613	2.39
-0.692015	-3.009	2.582	-0.785	6.627	4.386	2.41882
-0.690013	-3.009	2.582	-0.785	6.627	4.31901	2.419
-0.688011	-3.00278	2.575	-0.755	6.75288	4.32	2.419
-0.686018	-2.95992	2.575	-0.755	6.754	4.32	2.3816
-0.684016	-2.959	2.63268	-0.756	6.69523	4.40143	2.381
-0.681995	-2.98252	2.633	-0.756	6.695	4.401	2.4352
-0.680003	-2.992	2.633	-0.756	6.695	4.37958	2.435
-0.67801	-2.992	2.58903	-0.765	6.77726	4.38	2.435
-0.676018	-2.97586	2.589	-0.765	6.778	4.38	2.42516
-0.673987	-2.931	2.57185	-0.848	6.70826	4.39854	2.425
-0.671995	-2.931	2.572	-0.837	6.709	4.398	2.46013
-0.670003	-2.96682	2.572	-0.837	6.709	4.38474	2.46
-0.66801	-2.973	2.56804	-0.793	6.80117	4.385	2.46
-0.666018	-2.973	2.568	-0.793	6.802	4.385	2.33205
-0.663987	-2.95066	2.64065	-0.791	6.68173	4.385	2.33
-0.661995	-2.92	2.64	-0.791	6.683	4.385	2.35017
-0.660002	-2.92299	2.64	-0.791	6.683	4.28608	2.35
-0.65801	-2.94184	2.62318	-0.911	6.74345	4.288	2.35
-0.656018	-2.942	2.623	-0.911	6.744	4.288	2.36398
-0.653987	-3.00307	2.54026	-0.78	6.76421	4.35359	2.364
-0.651995	-3.028	2.541	-0.78	6.764	4.35712	2.3993
-0.650002	-3.028	2.541	-0.78	6.764	4.36102	2.399
-0.64801	-3.01365	2.57563	-0.792	6.7858	4.361	2.399
-0.646018	-2.976	2.576	-0.792	6.786	4.361	2.46192
-0.643987	-2.976	2.51143	-0.804	6.75973	4.45322	2.462
-0.641994	-2.976	2.512	-0.804	6.76	4.451	2.40007
-0.640002	-2.94653	2.512	-0.804	6.76	4.37965	2.4
-0.63801	-2.934	2.47243	-0.835	6.78279	4.38	2.4
-0.636018	-2.9652	2.472	-0.835	6.783	4.38	2.40799
-0.633987	-3.009	2.5063	-0.923	6.76885	4.30315	2.408
-0.631994	-3.009	2.506	-0.923	6.769	4.305	2.31911
-0.630002	-3.009	2.506	-0.923	6.769	4.40248	2.319
-0.62801	-2.97533	2.52183	-0.806	6.70261	4.402	2.319
-0.626018	-2.969	2.522	-0.806	6.702	4.402	2.42188
-0.623986	-3.02228	2.60775	-0.805	6.7404	4.32823	2.422
-0.621994	-3.062	2.49502	-0.805	6.74	4.33	2.43698
-0.620002	-3.062	2.496	-0.805	6.74	4.33703	2.437
-0.61801	-3.05788	2.55535	-0.864	6.82124	4.337	2.437
-0.616018	-3.0296	2.556	-0.864	6.822	4.337	2.434
-0.613986	-3.029	2.50556	-0.927	6.75499	4.32778	2.434
-0.611994	-3.02686	2.506	-0.927	6.756	4.328	2.41303
-0.610002	-3.026	2.506	-0.927	6.756	4.30589	2.413
-0.60801	-3.026	2.4971	-0.89	6.73699	4.306	2.413
-0.606017	-3.0313	2.497	-0.89	6.737	4.306	2.38603
-0.603986	-3.046	2.54239	-0.929	6.77761	4.37259	2.34105
-0.601994	-3.046	2.542	-0.929	6.777	4.371	2.341
-0.600012	-3.10288	2.542	-0.929	6.777	4.325	2.341
-0.59801	-3.113	2.52123	-0.941	6.74999	4.325	2.341
-0.596017	-3.113	2.521	-0.941	6.75	4.325	2.4259
-0.594015	-3.06997	2.44943	-0.961	6.84104	4.30783	2.426
-0.592013	-3.011	2.449	-0.961	6.841	4.308	2.41018
-0.590011	-3.01305	2.449	-0.961	6.841	4.287	2.41
-0.588009	-3.02597	2.45399	-0.933	6.73795	4.287	2.41
-0.586017	-3.026	2.454	-0.933	6.738	4.287	2.37804
-0.584015	-3.026	2.43213	-0.901	6.75101	4.26075	2.378
-0.582013	-3.03901	2.432	-0.901	6.751	4.261	2.42449
-0.580011	-3.049	2.432	-0.901	6.751	4.215	2.425
-0.578009	-3.03822	2.44598	-0.986	6.71715	4.215	2.425
-0.576017	-3.01	2.446	-0.986	6.717	4.215	2.36506
-0.574015	-3.01	2.52909	-0.883	6.65897	4.24341	2.365
-0.571984	-3.01	2.53	-0.953	6.659	4.243	2.49249
-0.569991	-2.97892	2.53	-0.953	6.659	4.23993	2.492
-0.567999	-2.966	2.47064	-0.955	6.70502	4.24	2.492
-0.566007	-3.0106	2.47	-0.955	6.705	4.24	2.42775
-0.564015	-3.072	2.43142	-0.986	6.60995	4.15883	2.428
-0.561983	-3.072	2.431	-0.986	6.61	4.16	2.42901
-0.559991	-3.072	2.431	-0.986	6.61	4.16717	2.429
-0.557999	-3.02036	2.43397	-0.999	6.64702	4.167	2.429
-0.556007	-3.011	2.434	-0.999	6.647	4.167	2.45912
-0.554014	-3.03568	2.44785	-1.036	6.67101	4.21976	2.459
-0.551983	-3.055	2.448	-1.036	6.671	4.11299	2.47218
-0.549991	-3.055	2.448	-1.036	6.671	4.116	2.472
-0.547999	-3.05332	2.37478	-0.991	6.56195	4.116	2.472
-0.546007	-3.04217	2.374	-0.991	6.562	4.116	2.48806
-0.544014	-3.042	2.39873	-1.069	6.64003	4.14124	2.488
-0.541983	-3.10302	2.399	-1.069	6.64	4.141	2.40995
-0.539991	-3.127	2.399	-1.069	6.64	4.10163	2.411
-0.537999	-3.10835	2.38911	-0.994	6.59898	4.102	2.411
-0.536006	-3.083	2.389	-0.994	6.599	4.102	2.43198
-0.534014	-3.083	2.43846	-1.132	6.47395	4.1121	2.432
-0.531983	-3.083	2.439	-1.132	6.474	4.112	2.45597
-0.529991	-3.08472	2.439	-1.132	6.474	4.1009	2.456
-0.527998	-3.085	2.37765	-1.028	6.56603	4.101	2.456
-0.526006	-3.085	2.377	-1.028	6.566	4.101	2.39008
-0.524014	-3.05549	2.32259	-1.031	6.49698	3.997	2.39
-0.521983	-3.013	2.30788	-1.031	6.497	3.998	2.42396
-0.51999	-3.02273	2.308	-1.031	6.497	4.01011	2.424
-0.517998	-3.08187	2.308	-0.994	6.495	4.01	2.424
-0.516006	-3.082	2.308	-0.994	6.495	4.01	2.48593
-0.514014	-3.082	2.32976	-1.015	6.47599	3.95548	2.486
-0.511983	-3.08767	2.33	-1.015	6.476	3.956	2.51796
-0.50999	-3.092	2.33	-1.015	6.476	3.96307	2.518
-0.507998	-3.10493	2.29537	-0.972	6.35739	3.963	2.518
-0.506006	-3.138	2.295	-0.972	6.358	3.963	2.49103
-0.504014	-3.138	2.37118	-1.063	6.40902	3.94685	2.48601
-0.501982	-3.138	2.372	-1.063	6.409	3.947	2.486
-0.49999	-3.10053	2.372	-1.063	6.409	3.87129	2.486
-0.498008	-3.085	2.32079	-1.054	6.32297	3.872	2.486
-0.496015	-3.09126	2.32	-1.054	6.35884	3.872	2.46016
-0.494013	-3.1	2.32298	-1.147	6.40001	3.88916	2.46
-0.492011	-3.1	2.323	-1.147	6.4	3.889	2.4915
-0.49	-3.1	2.323	-1.147	6.4	3.87393	2.492
-0.488007	-3.13962	2.27104	-1.111	6.28096	3.874	2.492
-0.486015	-3.147	2.271	-1.111	6.281	3.874	2.47908
-0.484013	-3.05051	2.27299	-1.11	6.22778	3.8841	2.479
-0.482011	-2.976	2.273	-1.11	6.227	3.884	2.52428
-0.479999	-2.976	2.273	-1.11	6.227	3.79459	2.525
-0.478007	-2.98958	2.32496	-1.074	6.20699	3.795	2.525
-0.476015	-3.07232	2.325	-1.074	6.207	3.795	2.47133
-0.473984	-3.073	2.31693	-1.125	6.15598	3.75177	2.471
-0.471992	-3.03345	2.317	-1.169	6.156	3.753	2.56145
-0.469999	-3.018	2.317	-1.169	6.156	3.70407	2.562
-0.468007	-3.018	2.317	-1.169	6.09498	3.705	2.562
-0.466015	-3.03113	2.317	-1.169	6.095	3.705	2.59196
-0.463984	-3.065	2.24739	-1.085	6.18403	3.74102	2.592
-0.461991	-3.065	2.248	-1.085	6.184	3.74	2.53048
-0.459999	-3.07095	2.248	-1.085	6.184	3.69943	2.531
-0.458007	-3.072	2.40924	-1.248	6.12898	3.7	2.531
-0.456015	-3.072	2.411	-1.248	6.129	3.7	2.58992
-0.453984	-3.08402	2.35653	-1.197	6.138	3.69287	2.59
-0.451991	-3.1	2.357	-1.197	6.138	3.59617	2.53656
-0.449999	-3.09351	2.357	-1.197	6.138	3.598	2.537
-0.448007	-3.05151	2.38964	-1.106	6.15801	3.598	2.537
-0.446015	-3.051	2.39	-1.106	6.158	3.598	2.59392
-0.443983	-3.051	2.46263	-1.093	6.10498	3.51748	2.594
-0.441991	-3.05723	2.462	-1.093	6.105	3.519	2.57484
-0.439999	-3.062	2.462	-1.093	6.105	3.5506	2.575
-0.438007	-3.06963	2.4165	-1.099	5.92393	3.55	2.575
-0.436015	-3.09	2.416	-1.099	5.924	3.55	2.6665
-0.433983	-3.09	2.51586	-1.231	5.96501	3.51127	2.668
-0.431991	-3.09	2.515	-1.231	5.965	3.512	2.58873
-0.429999	-3.07592	2.515	-1.231	5.965	3.54564	2.589
-0.428007	-3.07	2.43588	-1.102	5.90398	3.545	2.589
-0.426014	-3.06629	2.435	-1.102	5.904	3.545	2.67362
-0.423983	-3.061	2.48442	-1.086	5.77395	3.40026	2.675
-0.421991	-3.05583	2.4961	-1.086	5.774	3.403	2.68202
-0.419999	-3.025	2.496	-1.086	5.774	3.31803	2.682
-0.418007	-3.025	2.496	-0.96	5.82002	3.318	2.682
-0.416014	-3.025	2.496	-0.96	5.82	3.318	2.5964
-0.413983	-3.04777	2.47785	-1.073	5.69207	3.40361	2.595
-0.411991	-3.065	2.478	-1.073	5.694	3.402	2.68029
-0.409999	-3.065	2.478	-1.073	5.694	3.27766	2.68
-0.408006	-3.08392	2.44141	-0.99	5.80404	3.28	2.68
-0.406014	-3.19909	2.441	-0.99	5.804	3.28	2.63769
-0.403983	-3.202	2.48638	-0.958	5.64566	3.36765	2.70122
-0.401991	-3.14241	2.486	-0.958	5.648	3.366	2.701
-0.400008	-3.118	2.486	-0.958	5.648	3.26558	2.701
-0.398006	-3.118	2.41282	-0.962	5.54997	3.267	2.701
-0.396014	-3.11607	2.412	-0.962	5.64456	3.267	2.73347
-0.394012	-3.111	2.46268	-0.971	5.57698	3.18262	2.734
-0.39201	-3.111	2.463	-0.971	5.577	3.183	2.69326
-0.390008	-3.0476	2.463	-0.971	5.577	3.20024	2.693
-0.388006	-3.036	2.43704	-0.901	5.55809	3.2	2.693
-0.386014	-3.036	2.437	-0.901	5.558	3.2	2.69005
-0.384012	-3.07103	2.50159	-0.94	5.539	3.12968	2.69
-0.38201	-3.12	2.502	-0.94	5.539	3.13	2.70192
-0.379979	-3.11718	2.502	-0.94	5.539	3.00548	2.702
-0.377986	-3.10004	2.4062	-0.918	5.45859	3.009	2.702
-0.375994	-3.1	2.407	-0.918	5.459	3.009	2.75666
-0.374002	-3.1	2.41499	-1.041	5.44895	3.13539	2.757
-0.37201	-3.08548	2.415	-0.988	5.449	3.133	2.71129
-0.369978	-3.074	2.415	-0.988	5.449	2.9694	2.711
-0.367986	-3.10692	2.37265	-0.959	5.24194	2.974	2.711
-0.365994	-3.19	2.373	-0.959	5.243	2.974	2.82132
-0.364002	-3.19	2.45211	-0.936	5.28522	2.9424	2.822
-0.36201	-3.19	2.453	-0.936	5.285	2.943	2.78904
-0.359978	-3.15386	2.453	-0.936	5.285	2.99239	2.789
-0.357986	-3.14	2.36526	-0.964	5.20258	2.991	2.789
-0.355994	-3.16414	2.366	-0.964	5.203	2.991	2.82228
-0.354002	-3.196	2.35018	-1	5.1055	2.9064	2.822
-0.352009	-3.196	2.35	-1	5.106	2.92321	2.79204
-0.349978	-3.19492	2.35	-1	5.106	2.91477	2.792
-0.347986	-3.09768	2.4085	-1.101	5.16329	2.915	2.792
-0.345994	-3.082	2.408	-1.101	5.163	2.915	2.78696
-0.344001	-3.11913	2.27251	-1.014	5.11274	2.81655	2.787
-0.342009	-3.147	2.271	-1.014	5.113	2.817	2.83447
-0.339978	-3.147	2.271	-1.014	5.113	2.84613	2.835
-0.337986	-3.13647	2.27302	-1.008	5.07581	2.846	2.835
-0.335993	-3.06961	2.273	-1.008	5.076	2.846	2.91266
-0.334001	-3.069	2.35509	-0.984	5.10917	2.85002	2.912
-0.332009	-3.09726	2.356	-0.984	5.109	2.85	2.88628
-0.329978	-3.109	2.356	-0.984	5.109	2.73323	2.886
-0.327985	-3.109	2.356	-1.041	5.03864	2.736	2.886
-0.325993	-3.10295	2.356	-1.041	5.039	2.736	2.8396
-0.324001	-3.087	2.28973	-1.035	5.08021	2.69883	2.84
-0.322009	-3.087	2.34736	-1.035	5.08	2.699	2.96463
-0.319977	-3.10772	2.348	-1.035	5.08	2.61091	2.966
-0.317985	-3.111	2.35203	-1.12	5.01567	2.613	2.966
-0.315993	-3.111	2.352	-1.12	5.016	2.613	2.96903
-0.314001	-3.13717	2.29364	-1.102	4.9376	2.60396	2.969
-0.312008	-3.174	2.293	-1.102	4.938	2.604	2.90767
-0.309977	-3.16199	2.293	-1.102	4.938	2.66956	2.907
-0.307985	-3.092	2.32226	-1.12	5.00567	2.668	2.907
-0.305993	-3.092	2.322	-1.12	5.005	2.668	2.92213
-0.304	-3.06735	2.21813	-1.098	5.07737	2.60771	2.96455
-0.302008	-3.06589	2.217	-1.098	5.077	2.608	2.965
-0.300006	-3.073	2.217	-1.098	5.077	2.51712	2.965
-0.298004	-3.08803	2.221	-1.116	4.99498	2.518	2.965
-0.296012	-3.127	2.221	-1.116	4.93627	2.518	2.91805
-0.29401	-3.127	2.3741	-1.082	4.97401	2.49	2.918
-0.292008	-3.127	2.375	-1.082	4.974	2.49	2.96054
-0.290006	-3.08851	2.375	-1.082	4.974	2.44759	2.961
-0.288004	-3.072	2.28908	-1.099	4.82643	2.448	2.961
-0.286012	-3.07367	2.289	-1.099	4.825	2.448	2.96799
-0.28401	-3.076	2.28005	-1.144	4.86282	2.457	2.968
-0.282008	-3.076	2.28	-1.144	4.863	2.457	3.00658
-0.280006	-3.076	2.28	-1.144	4.863	2.40247	3.007
-0.278004	-3.17309	2.23005	-1.147	4.74714	2.403	3.007
-0.276002	-3.191	2.23	-1.147	4.746	2.403	3.00298
-0.274009	-3.14879	2.2479	-1.115	4.78681	2.30863	3.003
-0.271978	-3.116	2.248	-1.075	4.787	2.31	2.93974
-0.269986	-3.116	2.248	-1.075	4.787	2.32742	2.94
-0.267994	-3.11219	2.23796	-1.153	4.68248	2.327	2.94
-0.266001	-3.08733	2.238	-1.153	4.682	2.327	3.01431
-0.264009	-3.087	2.24686	-1.146	4.66309	2.24176	3.014
-0.261978	-3.10356	2.247	-1.146	4.663	2.243	3.02414
-0.259986	-3.11	2.247	-1.146	4.663	2.20202	3.024
-0.257993	-3.11	2.26507	-1.187	4.57441	2.203	3.024
-0.256001	-3.09859	2.265	-1.187	4.574	2.203	3.12743
-0.254009	-3.068	2.15178	-1.228	4.51726	2.2578	3.127
-0.251978	-3.06806	2.15	-1.228	4.517	2.15406	3.0905
-0.249985	-3.08528	2.15	-1.228	4.517	2.157	3.091
-0.247993	-3.088	2.25744	-1.232	4.51202	2.157	3.091
-0.246001	-3.088	2.257	-1.232	4.512	2.157	3.14723
-0.244009	-3.0897	2.14279	-1.191	4.50603	2.12484	3.147
-0.241977	-3.092	2.141	-1.191	4.506	2.125	3.12976
-0.239985	-3.08328	2.141	-1.191	4.506	2.09739	3.13
-0.237993	-3.033	2.14301	-1.264	4.44329	2.097	3.13
-0.236001	-3.033	2.143	-1.264	4.443	2.097	3.08582
-0.234009	-3.033	2.1302	-1.234	4.43703	1.9985	3.086
-0.231977	-3.04055	2.13	-1.234	4.437	1.999	3.08399
-0.229985	-3.046	2.13	-1.234	4.437	2.08713	3.084
-0.227993	-3.0729	2.14808	-1.284	4.34741	2.085	3.084
-0.226001	-3.141	2.148	-1.284	4.347	2.085	3.19547
-0.224008	-3.141	2.02984	-1.199	4.37089	2.02369	3.195
-0.221977	-3.141	2.12642	-1.199	4.371	2.024	3.18596
-0.219985	-3.1013	2.126	-1.199	4.371	1.99531	3.186
-0.217993	-3.085	2.10089	-1.235	4.35607	1.996	3.186
-0.216	-3.13664	2.101	-1.235	4.356	1.996	3.21211
-0.214008	-3.207	2.0882	-1.286	4.22395	1.99701	3.212
-0.211977	-3.207	2.088	-1.286	4.224	1.997	3.1417
-0.209985	-3.207	2.088	-1.286	4.224	1.95601	3.142
-0.207992	-3.08812	2.12315	-1.329	4.20591	1.957	3.142
-0.206	-3.067	2.123	-1.329	4.206	1.957	3.21933
-0.204008	-3.07346	2.123	-1.282	4.203	1.81629	3.20225
-0.201977	-3.126	2.123	-1.282	4.203	1.817	3.24619
-0.200004	-3.126	2.123	-1.282	4.203	1.89007	3.246
-0.198002	-3.126	2.18897	-1.24	4.09396	1.889	3.246
-0.19601	-3.126	2.189	-1.24	4.094	1.889	3.28198
-0.194008	-3.126	2.07263	-1.267	4.12201	1.84678	3.282
-0.192006	-3.15431	2.072	-1.267	4.122	1.847	3.30674
-0.190004	-3.166	2.072	-1.267	4.122	1.76377	3.307
-0.188002	-3.1225	2.10699	-1.333	4.02394	1.765	3.307
-0.186009	-3.063	2.107	-1.333	4.023	1.765	3.28501
-0.184007	-3.063	2.04632	-1.248	3.94535	1.71876	3.285
-0.182005	-3.063	2.046	-1.248	3.945	1.719	3.42159
-0.180003	-3.18572	2.046	-1.248	3.945	1.70682	3.423
-0.178001	-3.207	2.08099	-1.282	3.945	1.707	3.423
-0.17599	-3.207	2.081	-1.282	3.945	1.707	3.3796
-0.173997	-3.14116	2.06707	-1.296	3.80795	1.58461	3.38
-0.172005	-3.049	2.067	-1.337	3.808	1.587	3.42058
-0.169974	-3.06408	2.067	-1.337	3.808	1.69923	3.421
-0.167982	-3.151	2.06998	-1.337	3.79099	1.696	3.421
-0.165989	-3.151	2.07	-1.337	3.791	1.696	3.45532
-0.163997	-3.151	2.01231	-1.307	3.82601	1.58789	3.455
-0.162005	-3.13541	2.012	-1.307	3.826	1.59	3.43301
-0.159974	-3.123	2.012	-1.307	3.826	1.51343	3.433
-0.157981	-3.10514	2.012	-1.328	3.75798	1.512	3.433
-0.155989	-3.061	2.012	-1.328	3.758	1.512	3.42795
-0.153997	-3.061	1.94535	-1.3	3.69798	1.54448	3.428
-0.152005	-3.061	1.945	-1.3	3.698	1.52268	3.40001
-0.149973	-3.13168	1.945	-1.3	3.698	1.50473	3.4
-0.147981	-3.16	1.97485	-1.334	3.75302	1.505	3.4
-0.145989	-3.16086	1.975	-1.334	3.753	1.505	3.47975
-0.143997	-3.162	1.9173	-1.361	3.66697	1.46034	3.479
-0.142004	-3.162	1.917	-1.361	3.667	1.461	3.46613
-0.139973	-3.162	1.917	-1.361	3.667	1.33517	3.466
-0.137981	-3.12869	2.04633	-1.279	3.56596	1.337	3.466
-0.135989	-3.123	2.047	-1.279	3.566	1.337	3.53262
-0.133996	-3.12952	2.00323	-1.356	3.54199	1.41313	3.532
-0.132004	-3.177	2.003	-1.356	3.542	1.412	3.46469
-0.129973	-3.177	2.003	-1.356	3.542	1.40084	3.464
-0.127981	-3.16281	2.0627	-1.38	3.49298	1.401	3.464
-0.125988	-3.083	2.063	-1.38	3.493	1.401	3.56899
-0.123996	-3.083	2.00529	-1.346	3.39997	1.41318	3.568
-0.122004	-3.1465	1.90451	-1.346	3.4	1.413	3.55909
-0.119973	-3.172	1.904	-1.346	3.4	1.37342	3.559
-0.11798	-3.172	1.904	-1.368	3.393	1.374	3.559
-0.115988	-3.15196	1.904	-1.368	3.393	1.374	3.61049
-0.113996	-3.103	1.89306	-1.467	3.41713	1.29888	3.61
-0.112004	-3.103	1.893	-1.467	3.417	1.3	3.66841
-0.109972	-3.20686	1.893	-1.467	3.417	1.21374	3.669
-0.10798	-3.223	2.01639	-1.434	3.36043	1.215	3.669
-0.105988	-3.223	2.017	-1.434	3.361	1.215	3.56804
-0.103996	-3.20463	2.00208	-1.365	3.31476	1.215	3.65119
-0.102004	-3.179	2.002	-1.365	3.315	1.215	3.652
-0.100002	-3.18185	2.002	-1.365	3.315	1.16798	3.652
-0.0979996	-3.19994	1.91823	-1.398	3.315	1.168	3.652
-0.0960073	-3.2	1.917	-1.398	3.12287	1.168	3.675
-0.0940053	-3.2	1.97173	-1.405	3.14101	1.22356	3.675
-0.0920033	-3.15707	1.972	-1.405	3.141	1.223	3.69876
-0.0900013	-3.123	1.972	-1.405	3.141	1.20399	3.699
-0.0879993	-3.13505	1.964	-1.399	3.21168	1.204	3.699
-0.0860071	-3.166	1.964	-1.399	3.212	1.204	3.657
-0.0840051	-3.166	2.02768	-1.507	3.13897	1.14541	3.657
-0.0820031	-3.166	2.028	-1.507	3.139	1.146	3.68968
-0.0800011	-3.13511	2.028	-1.507	3.139	1.135	3.69
-0.0779991	-3.122	1.963	-1.426	3.09022	1.135	3.69
-0.0760069	-3.12957	1.963	-1.426	3.09	1.135	3.732
-0.0740049	-3.14	1.93824	-1.351	3.092	1.13703	3.732
-0.0720029	-3.14407	1.938	-1.37	3.092	1.137	3.75973
-0.0700009	-3.16857	1.938	-1.37	3.092	1.02839	3.76
-0.0679697	-3.16471	1.935	-1.37	2.99402	1.03	3.76
-0.0659775	-3.164	1.935	-1.37	2.995	1.03	3.8016
-0.0639852	-3.13935	1.961	-1.4	2.89904	0.916244	3.801
-0.061993	-3.121	1.961	-1.4	2.9	0.919	3.78894
-0.0600008	-3.121	1.961	-1.4	2.9	1.05297	3.789
-0.0579695	-3.12966	1.976	-1.466	2.97172	1.051	3.789
-0.0559772	-3.18194	1.976	-1.466	2.971	1.051	3.79509
-0.053985	-3.182	2.018	-1.428	2.83868	1.01531	3.795
-0.0519928	-3.14704	2.018	-1.428	2.84	1.00172	3.81208
-0.0500005	-3.133	2.018	-1.428	2.84	1.002	3.812
-0.0479693	-3.133	1.898	-1.483	2.84707	1.002	3.812
-0.0459771	-3.15951	1.898	-1.483	2.847	1.002	3.805
-0.0439849	-3.227	1.922	-1.459	2.81872	0.975483	3.805
-0.0419927	-3.227	1.922	-1.459	2.819	0.976	3.923
-0.0400004	-3.15701	1.922	-1.459	2.819	0.981001	3.923
-0.0379692	-3.145	1.979	-1.389	2.80587	0.981	3.923
-0.035977	-3.145	1.979	-1.389	2.806	0.981	3.856
-0.0339848	-3.10912	1.872	-1.426	2.76257	0.974881	3.856
-0.0319926	-3.06	1.872	-1.426	2.763	0.975	3.855
-0.0300003	-3.07187	1.872	-1.426	2.763	0.906988	3.855
-0.0279691	-3.147	2.025	-1.466	2.77108	0.907	3.855
-0.0259769	-3.147	2.025	-1.466	2.771	0.907	3.94
-0.0239847	-3.147	1.821	-1.445	2.74878	0.888645	3.94
-0.0219924	-3.13632	1.839	-1.445	2.749	0.889	3.889
-0.0200002	-3.128	1.839	-1.445	2.749	0.886	3.889
-0.017969	-3.12358	1.839	-1.499	2.65306	0.886	3.889
-0.0159768	-3.113	1.839	-1.499	2.654	0.886	3.965
-0.0139846	-3.113	1.899	-1.458	2.62976	0.850311	3.965
-0.0119923	-3.113	1.899	-1.458	2.63	0.851	4.019
-0.0100001	-3.1551	1.899	-1.458	2.63	0.776996	4.019
-0.0079689	-3.172	1.917	-1.463	2.66044	0.777	4.019
-0.00597668	-3.16323	1.917	-1.463	2.66	0.777	4.016
-0.00398445	-3.152	1.831	-1.481	2.58628	0.747431	3.94
-0.00199223	-3.152	1.831	-1.481	2.587	0.748	3.94
0	-3.152	1.831	-1.481	2.587	0.778	3.94
0.002002	-3.14759	1.87535	-1.453	2.54965	0.778	3.94
0.00599611	-3.146	1.876	-1.453	2.544	0.778	3.94
0.00791991
0.00856435
0.00912106
0.0106446		-2.10884	2.72075	0.420485	0.728	0.045
0.0120116			0.238	0.106
0.0128807	0.475483	0.149	0.238	0.106	0.728	0.233
0.0144042		0.149	0.238	0.566017	1.96867	0.233
0.0164355	0.168	1.39763	0.91999	0.227	1.121	0.233
0.0184277	0.168	0.444	0.399	0.227	1.121	0.233
0.02042	0.168	0.444	0.399	0.227	1.121	1.34827
0.0224122	1.7133	0.557614	0.655246	0.795708	3.49323	0.483
0.0244044	0.356	0.472	0.464	0.460164	1.689	0.507323
0.0264357	0.356	0.472	0.464	0.341	3.21548	0.489
0.028428	0.293858	0.360294	0.632824	0.18483	2.055	0.489
0.0304202	0.341	0.445	0.473843	0.307	2.055	0.509572
0.0324124	0.275424	0.501807	0.210215	0.160017	2.66894	0.494
0.0344046	0.324	0.459	0.425	0.275	2.202	0.36864
0.036436	0.324	0.459	0.425	0.275	2.23954	0.463
0.0384282	0.0122534	0.252137	0.670197	-0.124611	2.211	0.463
0.0404204	0.233	0.409	0.486	0.188	2.211	0.418245
0.0424126	-0.0778933	0.262925	0.158793	-0.0370681	2.84165	0.452
0.0444049	0.134	0.373	0.403	0.139	2.362	0.476263
0.0464362	0.134	0.373	0.403	0.139	2.03966	0.458
0.0484284	0.136709	0.0875286	-0.203964	-0.306543	2.285	0.458
0.0504206	0.135	0.304	0.252	0.042	2.16	0.405108
0.0524129	0.0501857	0.0889457	0.456997	-0.325458	1.9425	0.445
0.0544051	0.1	0.251	0.304	-0.038	2.18	0.230674
0.0564364	0.1	0.251	0.304	-0.038	1.92464	0.392
0.0584286	-0.0115405	0.251	0.223608	-0.143644	2.119	0.392
0.0604209	0.044	0.251	0.284	-0.061	2.119	0.18475
0.0624131	0.0405876	0.177963	-0.0550339	0.0446442	1.719	0.341
0.0644053	0.042	0.233	0.198	-0.411899	2.023	0.460565
0.0664366	0.042	0.233	0.198	-0.121	0.993177	0.371
0.0684289	-0.0701822	0.0881956	-0.103472	-0.272576	1.777	0.371
0.0704211	-0.046	0.198	0.123	-0.154	1.777	0.188132
0.0724133	-0.0430326	-0.329492	0.331939	-0.507678	0.777004	0.326
0.0744056	-0.043	0.068	0.176	-0.231	1.537	0.282159
0.0764369	-0.043	0.068	0.176	-0.231	0.536481	0.315
0.0784291	-0.045789	0.316236	0.0594308	-0.405543	1.298	0.315
0.0804213	-0.048	-0.380884	0.147	-0.269	1.298	0.440975
0.0824136	-0.0348781	0.345841	0.107577	-0.167949	0.65217	0.346
0.0844058	0	0.089	0.137	-0.247	1.143	0.0470872
0.0864371	0	0.089	0.137	-0.247	0.720187	0.271
0.0884098	0	-0.332	-0.103589	-0.672084	1.042	0.271
0.0904118	0.00352491	-0.013	0.077	-0.34	1.042	0.506412
0.0924138	0.005	0.214227	0.297766	-0.252729	0.317003	0.329
0.094406	0.00124508	0.043	0.133	-0.321	0.868	0.29313
0.096408	-0.004	0.043	0.133	-0.321	0.183865	0.32
0.09841	-0.004	-0.196392	-0.00283398	-1.07061	0.704	-0.0853913
0.100412	-0.004	-0.015	0.099	-0.485	0.704	0.22
0.102414	-0.0235228	0.236141	-0.109	-0.296678	0.520668	0.22
0.104406	-0.027	0.046	0.047	-0.704535	0.66	0.514927
0.106408	-0.0605402	0.046	0.047	-0.501	0.105183	0.294
0.10841	-0.087	-0.16397	0.0270244	-0.414155	0.527	0.294
0.110432	-0.087	-0.005	0.042	-0.482	0.527	0.110912
0.112414	-0.0890629	-0.202619	-0.27	-0.477407	0.335334	0.249
0.114426	-0.103777	-0.053	-0.036	-0.481	0.481	0.189073
0.116418	-0.104	-0.053	-0.036	-0.481	0.00488357	0.234
0.11841	-0.0759532	0.251663	0.177307	-0.884772	0.367	0.234
0.120442	-0.064	0.021	0.017	-0.569	0.367	0.502854
0.122434	-0.064	-0.0481433	0.137589	-0.564412	0.0446569	0.3
0.124426	-0.0801924	0.004	0.047	-0.568	0.29	0.232083
0.126418	-0.124	0.004	0.047	-0.568	-0.0969684	0.283
0.128411	-0.124	-0.338579	0.287	-0.467057	0.197	0.283
0.130442	-0.120567	-0.079	-0.0779028	-0.546	0.197	0.37306
0.132434	-0.12	-0.257959	-0.139981	-1.00024	0.523529	0.305
0.134426	-0.12	-0.123	0.011	-0.645	0.275	0.276624
0.136419	-0.10524	-0.123	0.011	-0.645	-0.607121	0.298
0.138411	-0.084	0.335147	0.123	-0.649588	0.063	0.298
0.140442	-0.089219	-0.012	0.039	-0.646	0.063	0.183803
0.142434	-0.120935	-0.125883	-0.274531	-0.664353	0.322549	0.27
0.144427	-0.121	-0.04	-0.039	-0.796826	0.125	0.513219
0.146419	-0.121	-0.04	-0.039	-0.682	-0.203715	0.33
0.148411	-0.0923944	-0.126677	0.037	-0.581057	0.046	0.33
0.150442	-0.069	-0.061	-0.02	-0.66	-0.104146	-0.0125895
0.152435	-0.0898056	0.113892	0.012157	-1.00412	0.01	0.246
0.154427	-0.143	-0.018	-0.012	-0.735	0.01	0.529654
0.156419	-0.143	-0.018	-0.012	-0.735	-0.666586	0.317
0.158411	-0.143	-0.323432	0.092	-0.647822	-0.152	0.317
0.160443	-0.0270611	-0.092	0.014	-0.716	-0.152	0.0888818
0.162435	0.021	-0.230287	-0.30757	-0.697647	0.232234	0.261
0.164427	-0.0548186	-0.126	-0.066	-1.01483	-0.06	0.249015
0.166419	-0.159	-0.126	-0.066	-0.778	-0.540293	0.258
0.168412	-0.159	-0.200294	0.102	-0.433876	-0.175	0.258
0.170443	-0.159	-0.144	-0.024	-0.703	-0.175	0.404647
0.172435	-0.0971645	0.0919007	0.241295	-0.721353	-0.667822	0.294
0.174427	-0.086	-0.086	0.042	-0.707	-0.293	0.274024
0.17642	-0.069721	-0.086	0.042	-0.707	-0.113412	0.289
0.178412	-0.057	-0.213951	-0.342	-1.26678	-0.25	0.289
0.180443	-0.057	-0.108706	-0.054	-0.829	-0.25	0.973355
0.182435	-0.057	0.0232866	-0.0941963	-0.619441	-0.634234	0.457
0.184428	-0.057	-0.081	-0.064	-1.08632	-0.342	-0.0743522
0.18642	-0.057	-0.081	-0.064	-0.85	-0.467294	0.324
0.188412	-0.130655	-0.0397255	-0.22	-0.831717	-0.372	0.324
0.190443	-0.162	-0.071	-0.103	-0.846	-0.372	0.613221
0.192416	-0.162	-0.399668	0.402236	-0.970017	-0.2845	0.395
0.194408	-0.12797	-0.152	0.023	-0.873	-0.351	0.295362
0.19641	-0.032	-0.152	0.023	-0.873	-0.609636	0.37
0.198412	-0.032	0.186451	-0.42944	-0.863858	-0.413	0.605127
0.200414	-0.0303084	-0.07	-0.089	-0.871	-0.413	0.428
0.202416	-0.03	-0.263502	0.071	-0.871	-0.383833	0.428
0.204409	-0.03	-0.117	-0.049	-0.980699	-0.406	0.356261
0.206411	-0.0470559	-0.117	-0.049	-0.895	-0.660465	0.41
0.208413	-0.072	-0.0428928	-0.168854	-0.904157	-0.467	0.41
0.210444	-0.0734136	-0.099	-0.079	-0.897	-0.467	0.255205
0.212436	-0.0819856	-0.214551	-0.0348926	-0.938383	-0.521294	0.372
0.214428	-0.082	-0.127	-0.068	-0.906	-0.48	0.487859
0.216421	-0.082	-0.127	-0.068	-0.906	-0.60947	0.401
0.218413	-0.0924579	-0.0981805	0.036	-1.27686	-0.511	0.401
0.220444	-0.101	-0.12	-0.042	-0.987	-0.511	0.531353
0.222436	-0.0933997	-0.450146	-0.114353	-1.02838	-0.57798	0.433
0.224429	-0.074	-0.2	-0.06	-1.01439	-0.527	0.289175
0.226421	-0.074	-0.2	-0.06	-1	-0.214929	0.397
0.228413	-0.074	0.00585324	0.12	-1.08699	-0.452	0.397
0.230444	-0.0669265	-0.15	-0.34059	-1.019	-0.452	0.233255
0.232437	-0.064	-0.0550829	-0.00354859	-0.848869	-0.0794216	0.357
0.234429	-0.050508	-0.127	-0.073	-0.982	-0.363	0.357
0.236421	-0.032	-0.127	-0.073	-0.982	-0.246493	0.357
0.238413	-0.032	0.0626372	-0.213	-0.922479	-0.335	0.357
0.240445	-0.032	-0.081	-0.108	-0.969	-0.335	0.373314
0.242437	-0.0387798	0.266943	0.225629	-1.17132	-0.602294	0.361
0.244429	-0.04	0.003	-0.025	-0.893448	-0.399	0.583951
0.246421	-0.015847	0.003	-0.025	-0.987	-0.0607067	0.416
0.248413	0.003	-0.405132	-0.493	-1.1564	-0.318	0.416
0.250445	0.003	-0.096	-0.142	-1.024	-0.380647	0.500405
0.252437	0.00221777	-0.315535	0.0067262	-1.024	-0.257824	0.437
0.254429	-0.00292492	-0.149	-0.105	-1.0148	-0.315	0.416681
0.256421	-0.003	-0.149	-0.105	-1.022	-0.0769417	0.432
0.258414	-0.0170343	-0.404598	0.119	-1.31502	-0.258	0.432
0.260445	-0.023	-0.211	-0.049	-1.086	-0.258	0.440127
0.262437	-0.023	0.000250873	-0.491159	-0.892879	-0.441764	0.434
0.264429	-0.0167811	-0.16	-0.159	-0.717533	-0.302	0.320216
0.266422	0	-0.16	-0.159	-0.973	0.140705	0.406
0.268414	0	0.0255146	-0.099	-1.26602	-0.196	0.406
0.270445	0.0111623	-0.115	-0.144	-1.037	-0.196	-0.00443644
0.272437	0.013	-0.106716	-0.0917448	-1.037	-0.45494	0.305
0.27443	0.013	-0.113	-0.131	-1.14276	-0.258	0.536632
0.276422	-0.0280504	-0.113	-0.131	-1.06	-0.258	0.362
0.278414	-0.087	-0.282024	0.157	-1.40339	-0.258	0.362
0.280445	-0.0717107	0.135952	-0.059	-1.135	-0.258	0.252279
0.282438	0.020867	-0.084	-0.239883	-1.12576	-0.00741242	0.335
0.28443	0.021	-0.084	-0.104	-1.133	-0.198	0.63978
0.286422	0.021	-0.084	-0.104	-1.133	-0.356706	0.41
0.288414	0.0232025	-0.32723	-0.244	-1.64036	-0.236	0.41
0.290416	0.025	-0.143	-0.139	-1.244	-0.236	0.150863
0.292418	0.0206274	-0.101676	0.121638	-0.656067	-0.548499	0.346
0.294411	0.009	-0.133	-0.074	-0.983447	-0.311	0.524372
0.296413	0.009	-0.133	-0.074	-1.087	-0.223397	0.39
0.298415	0.009	-0.145368	0.0538438	-1.15099	-0.29	0.497609
0.300417	0.0430522	-0.136	-0.042	-1.101	-0.29	0.417
0.302419	0.058	-0.350087	-0.158	-1.31478	-0.273333	0.417
0.304411	0.0435304	-0.188	-0.071	-1.21675	-0.286	0.656181
0.306413	0.023	-0.188	-0.071	-1.163	-0.444519	0.476
0.308415	0.023	-0.159181	-0.170878	-1.163	-0.324	0.476
0.310417	0.023	-0.181	-0.096	-1.163	-0.324	-0.0382238
0.312419	-0.00889209	-0.148063	-0.24	-1.218	-0.211501	0.349
0.314411	-0.015	-0.173	-0.132	-1.42709	-0.297	0.523318
0.316442	-0.00124472	-0.173	-0.132	-1.23	-0.665392	0.392
0.318435	0.009	-0.371088	-0.176054	-1.15777	-0.385	0.392
0.320427	0.009	-0.221	-0.143	-1.214	-0.385	0.302814
0.322419	0.00940884	-0.192181	-0.0483859	-1.214	-0.372471	0.37
0.324411	0.0119678	-0.214	-0.119	-1.25067	-0.382	0.27676
0.326443	0.012	-0.214	-0.119	-1.222	-0.344464	0.347
0.328435	0.00126703	-0.110691	-0.0788037	-1.06399	-0.373	0.347
0.330427	-0.003	-0.189	0.100021	-1.187	-0.373	0.525372
0.332419	-0.003	0.0548092	-0.057	-1.42534	-0.71547	0.391
0.334412	-0.0137612	-0.13	-0.057	-1.239	-0.455	0.597238
0.336443	-0.042	-0.13	-0.057	-1.239	0.105311	0.442
0.338435	-0.042	-0.444059	-0.201707	-1.41506	-0.32	0.442
0.340427	0.00177746	-0.206	-0.093	-1.278	-0.32	0.0595485
0.34242	0.01	-0.358897	-0.0890577	-1.29633	-0.756983	0.348
0.344412	0.01	-0.243	-0.092	-1.14908	-0.425	0.643204
0.346443	0.0112884	-0.243	-0.092	-1.253	-0.629887	0.421
0.348435	0.013	-0.189279	0.0326084	-1.50129	-0.474	0.421
0.350428	0.00455929	-0.23	-0.061	-1.308	-0.383781	0.652912
0.35242	-0.0537304	-0.395294	-0.415803	-1.07883	-0.410383	0.478
0.354412	-0.055	-0.27	-0.151	-1.31758	-0.442	0.210442
0.356443	-0.055	-0.27	-0.151	-1.271	-0.671975	0.412
0.358436	-0.0225271	-0.0551173	-0.412276	-1.25294	-0.497	0.412
0.360428	0.002	-0.218	-0.216	-1.267	-0.497	0.270113
0.36242	0.00675851	-0.189074	0.0126507	-1.36325	-0.59272	0.377
0.364412	0.02	-0.211	-0.158	-1.288	-0.52	0.340515
0.366444	0.02	-0.211	-0.158	-1.288	-0.854509	0.368
0.368436	0.02	-0.347368	0.16759	-1.28349	-0.6	0.368
0.370428	-0.00555708	-0.244	-0.077	-1.287	-0.6	0.153143
0.37242	-0.016	-0.0993674	-0.171614	-1.44742	-0.358619	0.315
0.374412	0.0204136	-0.209	-0.101	-1.47325	-0.542	0.262299
0.376444	0.074	-0.209	-0.101	-1.355	-0.849566	0.302
0.378436	0.074	0.0678681	-0.141196	-1.3866	-0.617	0.302
0.380428	0.074	-0.476721	-0.111	-1.362	-0.617	0.358755
0.38242	0.0238418	-0.223	-0.292344	-1.362	-0.196664	0.316
0.384413	0.015	-0.223	-0.157	-1.23859	-0.516	0.526804
0.386444	0.0470143	-0.223	-0.157	-1.335	-0.909049	0.368
0.388436	0.072	-0.512265	-0.349942	-1.49532	-0.61	0.368
0.390419	0.072	-0.293	-0.205	-1.37	-0.61	0.339657
0.392421	0.0754644	0.0582506	-0.0551944	-1.37	-0.343649	0.361
0.394413	0.0977493	-0.208	-0.167	-1.35172	-0.546	0.0731721
0.396415	0.098	-0.208	-0.167	-1.366	-0.750166	0.29
0.398417	0.027959	-0.22449	-0.0191806	-1.6746	-0.595	0.297971
0.400419	-0.003	-0.212	-0.13	-1.433	-0.595	0.292
0.402421	-0.003	-0.277873	-0.042	-1.433	-0.703205	0.292
0.404413	-0.00354693	-0.228	-0.108	-1.30959	-0.621	0.332539
0.406415	-0.005	-0.228	-0.108	-1.406	-1.00021	0.302
0.408417	-0.005	0.0601946	0.027834	-1.7036	-0.712	0.302
0.410419	-0.00248651	-0.158	-0.074	-1.471	-0.712	0.374882
0.412421	-0.002	-0.446195	-0.134	-1.26911	-0.64541	0.32
0.414433	-0.002	-0.228	-0.089	-1.20629	-0.696	0.189961
0.416425	0.00475187	-0.228	-0.089	-1.379	-0.708515	0.288
0.418417	0.014	-0.352434	0.0628145	-1.6125	-0.694828	0.288
0.420449	-0.0016152	-0.258	-0.051	-1.43	-0.698	0.247363
0.422441	-0.101908	0.0112412	-0.312276	-1.43	-0.626831	0.278
0.424433	-0.103	-0.193	-0.116	-1.48978	-0.681	0.615289
0.426425	-0.103	-0.193	-0.116	-1.443	-0.518718	0.361
0.428418	-0.0192305	-0.221858	-0.228	-1.54831	-0.642	0.361
0.430449	0.046	-0.2	0.0650206	-1.466	-0.642	0.0186716
0.432441	0.0405261	-0.357403	-0.369354	-1.57636	-1.13181	0.278
0.434433	0.026	-0.238	-0.161	-1.56817	-0.759	0.196927
0.436426	0.026	-0.238	-0.161	-1.507	-0.908798	0.258
0.438418	0.026	-0.0442403	-0.161	-1.49326	-0.795	0.258
0.440449	0.0691552	-0.191	-0.161	-1.504	-0.795	0.111176
0.442441	0.086	-0.410535	-0.257471	-1.504	-0.703115	0.222
0.444434	0.0417139	-0.244	-0.185	-1.48561	-0.773	0.222
0.446426	-0.021	-0.244	-0.185	-1.5	-0.635173	0.222
0.448418	-0.021	-0.656255	-0.153	-1.77929	-0.74	0.222
0.450449	-0.0210181	-0.344	-0.177	-1.561	-0.806825	0.378752
0.452442	-0.027875	-0.269441	0.0440795	-1.561	-0.756	0.261
0.454434	-0.029	-0.326	-0.122	-1.50582	-0.756	0.0212401
0.456426	0.00424374	-0.326	-0.122	-1.549	-0.591228	0.202
0.458418	0.031	-0.0085639	-0.45	-1.46659	-0.715	0.202
0.46045	0.031	-0.249	-0.204	-1.531	-0.715	0.604309
0.462442	0.0290053	-0.34427	-0.163804	-1.531	-1.04077	0.301
0.464434	0.0170057	-0.272	-0.194	-1.57698	-0.793	0.199407
0.466426	0.017	-0.272	-0.194	-1.541	-0.763764	0.276
0.468418	-0.032295	-0.111221	0.054	-1.87065	-1.13418	0.276
0.47045	-0.054	-0.233	-0.132	-1.613	-0.871	0.0850048
0.472442	-0.054	-0.19572	-0.220432	-1.48425	-0.946179	0.229
0.474434	-0.0319497	-0.224	-0.154	-1.46085	-0.889	0.050196
0.476426	0.024	-0.224	-0.154	-1.558	-0.642582	0.185
0.478419	0.024	-0.0755883	0.074	-1.65415	-0.83	0.185
0.48045	0.0333639	-0.32055	-0.097	-1.579	-0.83	0.607628
0.482442	0.035	0.0989474	-0.297981	-1.579	-0.84253	0.289
0.484434	0.035	-0.143	-0.147	-1.4599	-0.833	-0.304304
0.486427	0.0303491	-0.143	-0.147	-1.553	-0.82047	0.143
0.488419	0.024	-0.810853	-0.287	-1.57128	-0.83	0.143
0.49045	0.0270885	-0.305	-0.182	-1.557	-0.83	0.545309
0.492423	0.0466107	0.00492696	-0.358432	-1.557	-0.750832	0.242
0.494415	0.047	-0.23	-0.226	-2.08264	-0.811	-0.0133965
0.496417	0.047	-0.23	-0.226	-1.672	-1.2532	0.179
0.498419	0.0346133	-0.349554	0.0406164	-1.65802	-0.917	0.290594
0.500421	0.025	-0.259	-0.16	-1.669	-0.917	0.134118
0.502423	-0.0114528	-0.00374196	-0.264	-1.669	-0.908666	0.189
0.504415	-0.112	-0.197	-0.186	-1.65529	-0.915	0.140353
0.506417	-0.112	-0.197	-0.186	-1.666	-0.981747	0.177
0.508419	-0.112	-0.471785	-0.241932	-1.39129	-0.931	0.177
0.510421	-0.0730955	-0.263	-0.2	-1.606	-0.931	0.0960199
0.512433	-0.057	-0.151707	-0.224029	-1.606	-0.793335	0.157
0.514425	-0.0340152	-0.236	-0.206	-1.48658	-0.898	0.116412
0.516418	-0.001	-0.236	-0.206	-1.58	-1.54044	0.147
0.518449	-0.001	-0.467376	-0.194029	-2.12659	-1.052	0.147
0.520441	-0.001	-0.292	-0.203	-1.699	-1.052	0.147
0.522433	0.0383753	-0.160098	-0.102509	-1.699	-0.571129	0.147
0.524426	0.045	-0.26	-0.178	-1.71278	-0.937	-0.104647
0.526418	0.0224246	-0.26	-0.178	-1.702	-1.21131	0.085
0.528449	0.004	-0.12745	-0.0775093	-1.77549	-0.806971	0.085
0.530441	0.004	-0.228	-0.546923	-1.718	-0.956	-0.0895293
0.532434	0.00942056	-0.386435	-0.00178317	-1.718	-0.98527	0.042
0.534426	0.042848	-0.267	-0.189	-1.27246	-0.963	0.199902
0.536418	0.043	-0.267	-0.189	-1.621	-0.974888	0.081
0.538449	0.0500763	-0.490677	-0.30155	-1.71286	-0.966	0.081
0.540442	0.053	-0.321	-0.217	-1.641	-0.966	-0.11453
0.542434	0.053	-0.166627	-0.152686	-1.641	-1.33397	0.033
0.544426	0.0287089	-0.283	-0.201	-1.89363	-1.054	0.397389
0.546418	-0.034	-0.283	-0.201	-1.696	-0.741861	0.123
0.54845	-0.034	-0.249863	0.132629	-1.65466	-0.979	0.123
0.550442	0.0356996	-0.275	-0.118	-1.687	-1.18389	-0.223251
0.552434	0.047	-0.567496	-0.395354	-1.687	-1.08654	0.038
0.554426	0.047	-0.347	-0.187	-1.63647	-1.042	0.0501617
0.556419	0.0258893	-0.347	-0.187	-1.676	-1.14605	0.041
0.55845	-0.003	0.0465065	-0.219157	-1.91025	-1.067	0.041
0.560442	-0.0121773	-0.252	-0.195	-1.727	-1.067	-0.0241766
0.562434	-0.066	-0.483559	0.0823542	-1.727	-0.816111	0.025
0.564427	-0.066	-0.309	-0.126	-1.7959	-1.007	-0.153372
0.566419	-0.066	-0.309	-0.126	-1.742	-1.24423	-0.019
0.56845	-0.0428559	-0.325569	-0.628453	-1.82468	-1.10582	-0.019
0.570442	-0.026	-0.313	-0.251	-1.76	-1.074	-0.0271471
0.572435	-0.00912556	-0.118003	-0.198745	-1.40173	-1.32489	-0.021
0.574427	0.033	-0.265	-0.238	-1.80602	-1.134	0.554656
0.576419	0.033	-0.265	-0.238	-1.709	-0.900936	0.121
0.57845	0.033	-0.231863	-0.197804	-1.95703	-0.843837	0.121
0.580443	0.0230338	-0.513815	-0.228	-1.763	-1.022	-0.433001
0.582435	0.019	-0.0549413	-0.211921	-1.763	-1.26871	-0.015
0.584427	0.0292273	-0.254	-0.224	-1.74927	-1.081	-0.213642
0.586419	0.043	-0.254	-0.224	-1.76	-1.1143	-0.064
0.588451	0.043	-0.680644	-0.240079	-2.30567	-1.089	-0.064
0.590423	0.043	-0.357	-0.228	-1.879	-1.089	0.025402
0.592425	0.0150233	-0.154119	-0.163764	-1.48398	-1.13912	-0.042
0.594417	0.01	-0.307	-0.212	-1.80214	-1.101	-0.143225
0.596419	0.0377472	-0.307	-0.212	-1.795	-1.05522	-0.067
0.598421	0.059	-0.210629	-0.38379	-2.19266	-1.09	-0.326764
0.600423	0.059	-0.284	-0.255	-1.882	-1.09	-0.131
0.602425	0.0575614	-0.399278	-0.107	-1.78193	-1.16935	-0.131
0.604418	0.0481331	-0.312	-0.218	-1.7225	-1.109	0.326538
0.60642	0.048	-0.312	-0.218	-1.83	-1.31709	-0.018
0.608422	0.0352091	0.0379506	-0.357829	-1.66783	-1.159	-0.018
0.610424	0.03	-0.227	-0.253	-1.794	-1.159	-0.245569
0.612426	0.03	-0.712814	-0.013	-1.794	-1.44718	-0.074
0.614418	0.0197058	-0.345	-0.193	-1.97734	-1.228	-0.19547
0.61642	-0.008	-0.345	-0.193	-1.834	-0.741062	-0.104
0.618422	-0.008	-0.0568054	-0.133073	-2.06825	-1.55486	-0.104
0.620424	0.0167934	-0.275	-0.178	-1.886	-1.217	-0.209657
0.622445	0.021	-0.0480243	-0.141912	-1.55988	-0.965816	-0.13
0.624438	0.021	-0.22	-0.169	-1.97117	-1.157	-0.337
0.62643	0.00841717	-0.22	-0.169	-1.849	-1.52317	-0.181
0.628422	-0.009	-0.538192	-0.5963	-2.0382	-1.07875	-0.181
0.630453	-0.0141167	-0.297	0.108884	-1.891	-1.205	-0.250334
0.632446	-0.043	-0.247412	-0.434236	-1.891	-1.35571	-0.198
0.634438	-0.043	-0.285	-0.244	-1.79454	-1.241	0.0776482
0.63643	-0.043	-0.285	-0.244	-1.87	-1.00382	-0.13
0.638422	-0.0189396	-0.239544	-0.112	-1.65827	-1.00944	-0.13
0.640454	0	-0.274	-0.211	-1.823	-1.142	-0.476668
0.642446	0.0191812	-0.212015	0.102531	-2.08022	-1.50444	-0.215
0.644438	0.066	-0.259	-0.133	-2.14541	-1.229	0.0890237
0.64643	0.066	-0.259	-0.133	-1.937	-1.26181	-0.14
0.648423	0.066	-0.523471	-0.397	-1.86492	-0.762548	-0.14
0.650454	-0.00636486	-0.323	-0.199	-1.921	-1.76277	-0.311295
0.652446	-0.035	-0.223823	-0.480374	-2.17822	-1.276	-0.182
0.654438	-0.035	-0.299	-0.269	-1.61414	-1.276	-0.100927
0.656431	-0.035	-0.299	-0.269	-1.898	-1.30471	-0.162
0.658423	-0.035	-0.617192	-0.189	-1.74033	-0.99167	-0.162
0.660454	-0.035	-0.376	-0.249	-1.863	-1.213	-0.414255
0.662446	-0.0572716	-0.194176	-0.301255	-1.863	-1.36353	-0.224
0.664439	-0.061	-0.332	-0.262	-1.95027	-1.249	0.219481
0.666431	0.00693547	-0.332	-0.262	-1.882	-1.00294	-0.115
0.668423	0.058	-0.567545	-0.202	-2.04417	-1.38461	-0.115
0.670454	0.058	-0.389	-0.247	-1.918	-1.236	-0.289951
0.672447	0.0461337	-0.0046906	-0.146509	-1.918	-1.33636	-0.158
0.674439	-0.026721	-0.296	-0.222	-2.22575	-1.26	-0.406187
0.676431	-0.027	-0.296	-0.222	-1.985	-1.29691	-0.219
0.678423	0.0192161	-0.531545	0.074	-2.0796	-1.269	-0.219
0.680455	0.038	-0.287847	-0.148	-2.006	-1.269	-0.33699
0.682447	0.038	-0.337	-0.284667	-2.006	-1.28573	-0.248
0.684439	0.0287692	-0.337	-0.182	-1.8906	-1.273	-0.512461
0.686431	0.005	-0.337	-0.182	-1.981	-1.42474	-0.313
0.688424	0.005	-0.506427	-0.374	-2.10898	-1.14769	-0.313
0.690426	0.0323686	-0.378	-0.23	-2.009	-1.271	-0.00895648
0.692428	0.037	-0.262569	-0.326236	-2.009	-1.29186	-0.238
0.69442	0.037	-0.35	-0.254	-1.94501	-1.276	-0.213647
0.696422	0.0461417	-0.35	-0.254	-1.995	-1.1736	-0.232
0.698424	0.059	-0.259088	-0.198068	-2.05899	-1.251	-0.531626
0.700426	0.0556836	-0.328	-0.24	-2.009	-1.251	-0.306
0.702428	0.0350098	-0.443278	-0.54	-1.94987	-1.55553	-0.306
0.70442	0.035	-0.356	-0.315	-2.12434	-1.324	-0.638823
0.706422	0.035	-0.356	-0.315	-2.024	-1.22569	-0.388
0.708424	0.0607532	-0.248956	0.328214	-2.024	-1.15017	-0.388
0.710426	0.081	-0.33	-0.154	-2.024	-1.264	-0.29476
0.712428	0.0680041	-0.321766	-0.51	-2.024	-1.7062	-0.365
0.71442	0.035	-0.328	-0.243	-1.86816	-1.37	-0.405588
0.716452	0.035	-0.328	-0.243	-1.99	-1.37	-0.375
0.718444	0.035	-0.499651	-0.331107	-2.12995	-1.30259	-0.375
0.720436	0.0463341	-0.37	-0.265	-2.021	-1.354	-0.427765
0.722428	0.051	-0.324544	-0.000868963	-2.021	-1.25376	-0.388
0.72442	0.0641022	-0.359	-0.198	-2.19517	-1.33	-0.331177
0.726452	0.082	-0.359	-0.198	-2.059	-1.24658	-0.374
0.728444	0.082	-0.602809	-0.531629	-2.21249	-1.15586	-0.374
0.730436	0.082	-0.418	0.0164523	-2.093	-1.273	-0.570754
0.732428	0.0590906	-0.203117	-0.207	-1.89591	-1.59042	-0.422
0.734421	0.055	-0.366	-0.207	-2.05	-1.349	-0.361342
0.736452	0.0677513	-0.366	-0.207	-2.05	-1.32815	-0.407
0.738444	0.077	-0.622206	-0.158764	-2.37505	-1.17736	-0.407
0.740436	0.077	-0.428	-0.195	-2.122	-1.304	-0.6145
0.742429	0.0616144	-0.337088	-0.0570211	-2.122	-1.60889	-0.458
0.744421	-0.0386679	-0.406	-0.16	-2.03491	-1.377	-0.251762
0.746452	-0.04	-0.406	-0.16	-2.103	-1.30182	-0.407
0.748444	0.0240566	-0.104338	-0.385099	-1.99917	-1.359	-0.407
0.750437	0.049	-0.333	-0.216	-2.08	-1.45506	-0.565677
0.752429	0.049	-0.283412	-0.361863	-2.08	-1.382	-0.446
0.754421	0.0530743	-0.321	-0.253	-2.24501	-1.382	-0.654248
0.756452	0.064	-0.321	-0.253	-2.116	-1.50312	-0.498
0.758445	0.0639653	-0.308603	-0.220843	-2.24241	-1.16876	-0.498
0.760437	0.0528217	-0.318	-0.245	-2.144	-1.353	-0.725844
0.762429	0.051	-0.359324	-0.181924	-1.95149	-1.43235	-0.554
0.764421	0.051	-0.328	-0.229	-2.102	-1.372	-0.578294
0.766453	0.00685865	-0.328	-0.229	-2.102	-1.77713	-0.56
0.768445	-0.052	-0.584206	-0.104392	-2.06137	-1.469	-0.56
0.770437	-0.0501436	-0.39	-0.198	-2.093	-1.469	-0.474559
0.772429	-0.039	-0.468515	-0.35569	-2.34968	-1.42306	-0.539
0.774422	-0.039	-0.409	-0.238	-2.08483	-1.458	-0.0693153
0.776453	-0.039	-0.409	-0.238	-2.135	-1.29511	-0.423
0.778445	0.0042192	-0.574294	-0.34251	-2.18015	-1.37306	-0.423
0.780437	0.037	0.0592803	-0.264	-2.145	-1.408	-0.683393
0.78243	0.0426586	-0.326	0.000130987	-2.145	-1.82983	-0.487
0.784422	0.057	-0.326	-0.197	-2.0033	-1.509	-0.750185
0.786453	0.057	-0.326	-0.197	-2.114	-1.31688	-0.552
0.788445	0.057	-0.371456	-0.450236	-2.26058	-1.50477	-0.552
0.790428	0.0250048	-0.337	-0.26	-2.146	-1.473	-0.860843
0.79243	0.012	-0.4775	-0.0865408	-2.27461	-1.34353	-0.628
0.794422	0.0141163	-0.371	-0.216	-2.174	-1.442	-0.308128
0.796424	0.017	-0.371	-0.216	-2.174	-1.55021	-0.549
0.798426	0.017	-0.457573	-0.319873	-1.85861	-1.368	-0.512471
0.800428	0.017	-0.392	-0.242	-2.105	-1.444	-0.970755
0.80243	0.0349516	-0.487044	-0.382	-2.105	-1.46906	-0.646
0.804422	0.038	-0.415	-0.277	-2.20115	-1.45	-0.399011
0.806424	0.0435954	-0.415	-0.277	-2.126	-1.38341	-0.585
0.808426	0.048	-0.200913	-0.241044	-2.6032	-1.78401	-0.585
0.810458	0.048	-0.363	-0.268	-2.23	-1.518	-0.670648
0.81245	0.0442129	-0.680766	-0.472498	-1.9914	-1.30449	-0.606
0.814442	0.022	-0.44	-0.319	-2.178	-1.467	-0.683117
0.816434	0.022	-0.44	-0.319	-2.178	-1.592	-0.625
0.818426	0.0178151	-0.312371	-0.247	-2.21012	-1.78592	-0.625
0.820458	0.016	-0.409	-0.301	-2.185	-1.566	-0.694334
0.82245	0.016	-0.250377	-0.172372	-2.01064	-0.628248	-0.642
0.824442	0.0197164	-0.37	-0.269	-2.147	-1.342	-0.751588
0.826434	0.029	-0.37	-0.269	-2.147	-1.38777	-0.669
0.828427	0.029	-0.345235	-0.233	-2.90409	-1.88084	-0.669
0.830458	0.0349817	-0.364	-0.227843	-2.312	-1.48	-0.889236
0.83245	0.036	-0.469749	-0.0429794	-2.312	-1.71025	-0.723
0.834442	0.036	-0.39	-0.2	-2.11011	-1.535	-0.475727
0.836435	0.0287564	-0.39	-0.2	-2.268	-1.77218	-0.662
0.838427	0.019	-0.517951	-0.212	-2.16705	-1.592	-0.662
0.840458	0.0247778	-0.421	-0.203	-2.246	-1.592	-0.747648
0.84245	0.0607803	-0.400664	-0.568786	-2.39283	-1.345	-0.683
0.844443	0.061	-0.416	-0.294	-2.278	-1.533	-0.768127
0.846435	0.061	-0.416	-0.294	-2.278	-1.36656	-0.704
0.848427	0.0762905	-0.43251	-0.178	-2.14952	-1.86524	-0.704
0.850459	0.088	-0.42	-0.265	-2.25	-1.49927	-0.732549
0.852451	0.103	-0.440336	-0.208725	-2.19953	-1.43322	-0.711
0.854443	0.142	-0.425	-0.251	-2.1977	-1.532	-0.613712
0.856435	0.142	-0.425	-0.251	-2.23	-1.532	-0.687
0.858427	0.142	0.107441	-0.287	-2.25753	-1.85701	-0.687
0.860459	0.191181	-0.296	-0.26	-2.236	-1.61	-1.28245
0.862451	0.21	-0.540035	-0.268039	-2.87838	-1.61837	-0.833
0.864443	0.19579	-0.356	-0.262	-2.376	-1.612	-0.285757
0.866435	0.176	-0.356	-0.262	-2.376	-1.612	-0.698
0.868428	0.176	-0.405529	-0.462	-1.95386	-1.5495	-0.698
0.870459	0.174633	-0.368	-0.312	-2.284	-1.597	-1.05154
0.872451	-0.00964673	-0.376134	-0.147195	-2.7612	-1.68491	-0.785
0.874443	-0.039	-0.37	-0.271	-1.91539	-1.618	-0.711853
0.876436	0.0106717	-0.37	-0.271	-2.285	-1.618	-0.767
0.878428	0.05	-0.485569	-0.183	-2.69001	-1.85967	-0.767
0.880459	0.05	-0.588766	-0.249	-2.375	-1.676	-1.01895
0.882451	0.0501465	-0.330117	-0.265079	-2.375	-1.14014	-0.829
0.884444	0.051	-0.416	-0.253	-2.42539	-1.548	-1.08095
0.886436	0.051	-0.416	-0.253	-2.386	-1.81467	-0.891
0.888428	0.0447153	-0.473784	-0.101	-2.00661	-1.37449	-0.891
0.890459	0.042	-0.43	-0.215	-2.303	-1.555	-0.675622
0.892432	0.042	-0.332617	-0.632021	-2.303	-1.78889	-0.838
0.894424	0.0344863	-0.406	-0.319	-2.33042	-1.611	-0.878539
0.896426	0.015	-0.406	-0.319	-2.309	-1.58603	-0.848
0.898428	0.015	-0.414255	-0.137216	-2.26329	-1.85501	-0.96358
0.90043	0.0286845	-0.408	-0.274	-2.299	-1.665	-0.877
0.902432	0.031	-0.366829	-0.278	-2.299	-1.38099	-0.877
0.904425	0.031	-0.398	-0.275	-2.44316	-1.597	-1.02294
0.906427	-0.00771866	-0.398	-0.275	-2.331	-1.597	-0.913
0.908429	-0.06	-0.220966	-0.61858	-2.42267	-1.57617	-0.913
0.910431	-0.0522702	-0.355	-0.361	-2.351	-1.592	-0.552638
0.912433	-0.005	-0.445575	-0.137	-2.351	-1.92613	-0.824
0.914444	-0.005	-0.377	-0.305	-2.56318	-1.672	-1.42543
0.916437	-0.005	-0.377	-0.305	-2.398	-1.672	-0.972
0.918429	0.0462383	-0.805175	-0.245073	-2.07715	-1.55533	-0.972
0.92046	0.085	-0.481	-0.29	-2.328	-1.644	-0.59001
0.922452	0.071794	-0.0925582	-0.269902	-2.328	-2.13799	-0.878
0.924445	0.04	-0.387	-0.285	-3.24445	-1.762	-1.12182
0.926437	0.04	-0.387	-0.285	-2.531	-1.762	-0.938
0.928429	0.04	-0.465515	-0.193	-2.04515	-1.45444	-0.938
0.93046	0.0608583	-0.406	-0.26602	-2.425	-1.688	-0.979244
0.932453	0.069	-0.699398	-0.359471	-2.425	-1.7801	-0.948
0.934445	0.0624978	-0.477	-0.287	-2.4882	-1.71	-1.21959
0.936437	0.054	-0.477	-0.287	-2.439	-1.71	-1.015
0.938429	0.054	-0.344765	-0.199	-2.25566	-1.41491	-1.015
0.940461	0.0540215	-0.445	-0.265	-2.399	-1.639	-0.88449
0.942453	0.0625927	-0.188794	-0.791571	-2.399	-1.92367	-0.983
0.944445	0.064	-0.383	-0.396	-2.17779	-1.707	-0.8168
0.946437	0.0244289	-0.383	-0.396	-2.35	-1.707	-0.942
0.948429	-0.005	-0.75078	0.016	-2.36375	-1.74387	-0.942
0.950461	-0.005	-0.472	-0.293	-2.353	-1.66588	-1.3009
0.952453	-0.0148096	-0.0959552	-0.200549	-2.353	-1.704	-1.03
0.954445	-0.0739505	-0.381	-0.27	-2.53358	-1.704	-1.34213
0.956437	-0.074	-0.381	-0.27	-2.393	-1.704	-1.107
0.95843	-0.0775679	-0.612412	-0.49	-2.56717	-1.86785	-1.107
0.960461	-0.079	-0.437	-0.325	-2.431	-1.744	-0.985244
0.962453	-0.079	-0.267573	-0.0918616	-2.431	-1.98624	-1.077
0.964445	-0.0558526	-0.396	-0.267	-2.53032	-1.802	-0.565623
0.966438	0.003	-0.396	-0.267	-2.453	-1.802	-0.949
0.96843	0.003	-0.437324	-0.363	-2.5355	-1.39238	-0.949
0.970461	0.0343361	-0.406	-0.291	-2.471	-1.702	-1.40931
0.972453	0.039	-0.414265	-0.431687	-2.471	-1.76883	-1.062
0.974446	0.039	-0.408	-0.326	-2.16852	-1.718	-1.15389
0.976438	0.00479372	-0.408	-0.326	-2.404	-1.718	-1.085
0.97843	-0.042	-0.333618	-0.206	-2.74777	-1.84908	-1.085
0.980461	-0.0275837	-0.899008	-0.296	-2.479	-1.75	-1.07278
0.982454	0.052	-0.155485	-0.428648	-2.479	-1.74165	-1.082
0.984446	0.052	-0.428	-0.329	-2.66681	-1.748	-1.16989
0.986438	0.052	-0.428	-0.329	-2.52	-1.748	-1.104
0.98843	0.0430013	-0.324691	-0.229	-2.29145	-1.71933	-1.104
0.990432	0.036	-0.403	-0.304	-2.47	-1.741	-1.29071
0.992434	0.0211771	-0.650353	-0.384196	-2.47	-1.891	-1.15
0.994427	-0.016	-0.463	-0.324	-2.63912	-1.777	-1.05833
0.996429	-0.016	-0.463	-0.324	-2.507	-1.777	-1.127
0.998431	-0.016	-0.0828229	-0.31601	-2.45672	-1.79748	-1.0216
1.00043	-0.000453995	-0.371	-0.322	-2.496	-1.782	-1.25118
1.00243	0.006	-0.873282	-0.282	-2.496	-2.00701	-1.138
1.00443	-0.00505293	-0.493	-0.312	-2.29031	-1.836	-0.902855
1.00643	-0.02	-0.493	-0.312	-2.451	-1.836	-1.079
1.00843	-0.02	0.0422186	-0.280039	-2.72983	-1.95889	-1.079
1.01043	-0.02	-0.363	-0.304	-2.512	-1.866	-1.31441
1.01243	-0.0676537	-0.527683	-0.232	-2.512	-1.46599	-1.137
1.01446	-0.076	-0.403	-0.286	-2.40613	-1.77	-1.189
1.01645	-0.0118639	-0.403	-0.286	-2.489	-1.77	-1.15
1.01844	0.035	-0.671121	0.066	-2.57609	-1.99054	-1.15
1.02043	0.035	-0.469	-0.198	-2.508	-1.823	-0.914589
1.02246	0.0216207	-0.605692	-0.539668	-2.508	-1.80623	-1.092
1.02446	-0.051	-0.502	-0.283	-2.77038	-1.819	-1.54399
1.02645	-0.051	-0.502	-0.283	-2.565	-1.819	-1.205
1.02844	-0.028739	-0.16888	-0.377614	-2.15707	-1.93551	-1.205
1.03043	-0.02	-0.42	-0.387	-2.476	-1.847	-1.16829
1.03246	-0.02	-0.241887	-0.314941	-2.476	-1.71707	-1.196
1.03446	-0.0117338	-0.377	-0.324	-2.54505	-1.816	-0.932195
1.03645	0.008	-0.377	-0.324	-2.491	-1.816	-1.131
1.03844	0.00794461	-0.291689	-0.394961	-2.36266	-2.14472	-1.131
1.04043	-0.0306255	-0.356	-0.342	-2.463	-1.895	-1.46423
1.04246	-0.037	-0.807497	-0.289745	-2.463	-1.80698	-1.213
1.04446	-0.037	-0.465	-0.329	-2.72998	-1.874	-1.24547
1.04645	-0.0088168	-0.465	-0.329	-2.521	-1.874	-1.221
1.04844	0.029	-0.473125	-0.360538	-2.34683	-1.76971	-1.221
1.05043	0.0236321	-0.467	-0.337	-2.483	-1.70716	-1.10722
1.05247	-0.009	-0.0983465	-0.421412	-2.483	-2.09163	-1.193
1.05446	-0.009	-0.378	-0.358	-2.75919	-1.881	-1.72467
1.05645	-0.009	-0.378	-0.358	-2.543	-1.881	-1.324
1.05844	-0.00446292	-0.670496	-0.338289	-2.68051	-1.98112	-1.324
1.06043	-0.001	-0.45	-0.353	-2.573	-1.905	-1.30368
1.06247	-0.0066655	-0.512133	-0.123881	-2.573	-1.63676	-1.319
1.06446	-0.02	-0.465	-0.296	-2.58681	-1.841	-1.09549
1.06645	-0.02	-0.465	-0.296	-2.576	-1.841	-1.264
1.06844	-0.02	-0.302502	-0.705994	-2.64475	-2.26651	-1.264
1.07043	0.027379	-0.425	-0.4	-2.591	-1.943	-1.25994
1.07247	0.047	-0.623824	0.0220607	-2.591	-1.61608	-1.263
1.07446	0.0299085	-0.473	-0.295	-2.79814	-1.865	-1.18985
1.07645	0.008	-0.473	-0.295	-2.636	-1.865	-1.245
1.07844	0.008	-0.347064	-0.496055	-2.46183	-2.06524	-1.245
1.08043	0.008	-0.446123	-0.346	-2.598	-1.913	-1.58635
1.08247	0.0451558	-0.443	-0.0967832	-2.598	-1.95072	-1.329
1.08446	0.051	-0.443	-0.284	-2.4696	-1.922	-1.34932
1.08645	0.0382771	-0.443	-0.284	-2.57	-1.922	-1.334
1.08844	0.029	-0.378001	-0.630918	-2.67524	-2.01795	-1.334
1.09047	0.029	-0.427	-0.372	-2.593	-1.945	-1.49325
1.09244	0.0226845	-0.67052	-0.408044	-2.593	-1.71946	-1.373
1.09443	-0.0175999	-0.486	-0.381	-2.62957	-1.891	-1.20294
1.09643	-0.018	-0.486	-0.381	-2.601	-1.891	-1.331
1.09843	-0.0279988	-0.611786	0.0934092	-2.76555	-1.9785	-1.59076
1.10043	-0.032	-0.517	-0.264	-2.637	-1.912	-1.395
1.10244	-0.032	-0.298796	-0.676	-2.637	-2.09159	-1.395
1.10443	-0.031451	-0.464	-0.367	-2.55015	-1.955	-1.23304
1.10643	-0.03	-0.464	-0.367	-2.618	-1.955	-1.355
1.10843	-0.03	-0.513405	-0.283102	-2.618	-2.11334	-1.355
1.11045	0.0150766	-0.476	-0.346	-2.618	-1.993	-1.37129
1.11245	0.022	-0.352342	-0.209834	-2.618	-1.77556	-1.359
1.11444	0.022	-0.446	-0.312	-2.71446	-1.941	-1.56575
1.11643	0.0136258	-0.446	-0.312	-2.639	-1.941	-1.41
1.11846	0.002	-0.247678	-0.243666	-2.61144	-1.97027	-1.41
1.12045	-0.00833443	-0.398	-0.295	-2.633	-1.948	-1.59331
1.12245	-0.067	-0.855536	-0.226666	-2.633	-2.06926	-1.455
1.12444	-0.067	-0.509	-0.278	-2.8397	-1.977	-1.03745
1.12643	-0.067	-0.509	-0.278	-2.678	-1.977	-1.352
1.12846	-0.0347637	-0.496665	-0.551335	-2.71475	-1.77263	-1.352
1.13046	-0.011	-0.506	-0.269627	-2.686	-1.928	-1.69825
1.13245	-0.0194064	-0.266316	-0.327	-2.686	-1.73147	-1.437
1.13444	-0.04	-0.447	-0.327	-2.45633	-1.881	-1.69207
1.13643	-0.04	-0.447	-0.327	-2.636	-1.881	-1.5
1.13846	-0.04	-0.273029	-0.363177	-2.63141	-2.00552	-1.5
1.14046	-0.0197832	-0.405	-0.336	-2.635	-1.911	-1.223
1.14245	-0.012	-0.73812	-0.689727	-2.635	-2.3166	-1.432
1.14444	-0.00167665	-0.487	-0.424	-2.88763	-2.008	-1.49678
1.14643	0.012	-0.487	-0.424	-2.69	-2.008	-1.448
1.14846	0.012	-0.619549	-0.391843	-2.45574	-1.64003	-1.448
1.15046	0.0125206	-0.519	-0.416	-2.639	-2.06217	-1.41541
1.15245	0.0637007	-0.206192	0.0623356	-2.639	-1.64039	-1.44
1.15444	0.072	-0.442	-0.297	-2.87326	-1.879	-1.39546
1.15643	-0.0193873	-0.442	-0.297	-2.69	-1.879	-1.429
1.15846	-0.089	-0.47928	-0.630629	-2.80943	-1.77864	-1.429
1.16046	-0.089	-0.451	-0.38	-2.716	-1.855	-1.34763
1.16245	-0.069009	-0.552561	-0.203136	-2.716	-2.44041	-1.409
1.16444	0.0587009	-0.476	-0.336	-2.52767	-1.995	-1.79207
1.16643	0.06	-0.476	-0.336	-2.675	-1.995	-1.505
1.16846	0.0130485	-0.53399	0.0458645	-2.74849	-1.98664	-1.505
1.17046	-0.005	-0.49	-0.241	-2.691	-1.993	-1.49686
1.17245	-0.005	-0.481875	-0.429922	-2.691	-2.07245	-1.503
1.17444	0.000483639	-0.488	-0.288	-2.77368	-2.012	-1.47108
1.17643	0.015	-0.488	-0.288	-2.709	-2.012	-1.495
1.17846	0.0148012	-0.479716	-0.488981	-2.31857	-2.11654	-1.495
1.18046	-0.0177691	-0.374161	-0.338	-2.624	-2.037	-1.10441
1.18245	-0.023	-0.459	-0.410353	-2.624	-1.73175	-1.399
1.18444	-0.023	-0.459	-0.356	-2.7567	-1.964	-1.52669
1.18643	-0.00974572	-0.459	-0.356	-2.653	-1.964	-1.431
1.18846	0.009	-0.508706	-0.46855	-2.48333	-1.89291	-1.431
1.19046	0.00682131	-0.471	-0.384	-2.616	-1.947	-1.87448
1.19244	-0.0059723	-0.393905	-0.0668371	-2.616	-1.98041	-1.54
1.19443	-0.006	-0.452	-0.305	-2.56572	-1.955	-1.43638
1.19643	-0.006	-0.452	-0.305	-2.605	-1.955	-1.514
1.19844	0.00349308	-0.658373	-0.844304	-3.01181	-1.88833	-1.70048
1.20044	0.011	-0.502	-0.439	-2.694	-1.939	-1.56
1.20244	0.0112811	-0.757258	-0.115	-2.694	-2.1353	-1.56
1.20443	0.012	-0.564	-0.358	-2.78542	-1.986	-1.88283
1.20643	0.012	-0.564	-0.358	-2.714	-1.986	-1.641
1.20844	0.012	-0.25522	-0.405941	-2.682	-2.17767	-1.641
1.21044	-0.00135009	-0.489	-0.37	-2.707	-2.032	-1.47865
1.21247	-0.007	-0.497263	-0.245546	-2.707	-1.99847	-1.601
1.21446	0.00470951	-0.491	-0.339	-2.68407	-2.024	-1.577
1.21645	0.02	-0.491	-0.339	-2.702	-2.024	-1.595
1.21845	0.02	-0.326122	-0.449383	-2.90236	-2.133	-1.595
1.22044	0.02	-0.451	-0.367	-2.746	-2.05	-1.46918
1.22247	-0.0221142	-0.42621	-0.640335	-2.746	-1.74823	-1.564
1.22446	-0.029	-0.445	-0.435	-3.08043	-1.978	-1.676
1.22645	-0.0272789	-0.445	-0.435	-2.82	-1.978	-1.592
1.22845	-0.026	-0.853618	-0.403462	-2.44375	-2.12364	-1.592
1.23044	-0.026	-0.544	-0.335	-2.738	-2.013	-1.48241
1.23247	-0.0258576	-0.386411	-0.504491	-2.738	-2.33573	-1.565
1.23446	-0.0250005	-0.506	-0.429	-2.7154	-2.09	-1.79634
1.23645	-0.025	-0.506	-0.429	-2.733	-2.09	-1.622
1.23845	0.00141014	-0.316137	-0.212176	-2.88442	-1.89222	-1.622
1.24044	0.012	-0.46	-0.374	-2.766	-2.043	-1.49196
1.24247	0.012	-0.567824	-0.450373	-2.766	-1.91307	-1.59
1.24446	0.0204747	-0.486	-0.393	-2.70273	-2.012	-1.97962
1.24645	0.042	-0.486	-0.393	-2.752	-2.012	-1.686
1.24845	0.042	-0.795559	-0.42848	-2.76577	-2.17489	-1.686
1.25044	0.0231228	-0.561	-0.402	-2.755	-1.87896	-1.76321
1.25247	0.02	-0.432441	-0.438177	-2.755	-2.009	-1.705
1.25446	0.02	-0.53	-0.411	-2.84539	-2.009	-1.3722
1.25645	0.0043336	-0.53	-0.411	-2.775	-2.009	-1.623
1.25845	-0.016	-0.439196	-0.426769	-2.72912	-1.84194	-1.623
1.26044	-0.016	-0.508	-0.415	-2.765	-1.969	-1.49312
1.26247	-0.016	-0.760972	-0.149705	-2.765	-2.04418	-1.591
1.26446	-0.016	-0.569	-0.349	-2.8825	-1.987	-1.93899
1.26645	-0.016	-0.569	-0.349	-2.791	-1.987	-1.678
1.26845	0.00124479	-0.445176	-0.408134	-3.11219	-1.95776	-1.678
1.27044	0.014	-0.539	-0.364	-2.861	-1.98	-1.38171
1.27247	0.00515952	-0.397999	-0.657433	-2.861	-2.28071	-1.605
1.27446	-0.016	-0.505	-0.437	-2.77513	-2.052	-1.717
1.27645	-0.016	-0.505	-0.437	-2.842	-2.052	-1.633
1.27845	-0.016	-0.224333	-0.35027	-2.35563	-1.86119	-1.633
1.28044	0.0495956	-0.478274	-0.415	-2.736	-2.007	-1.93741
1.28247	0.076	-0.471882	-0.290392	-2.736	-2.37036	-1.708
1.28446	0.0271828	-0.453	-0.384	-2.79103	-2.094	-1.524
1.28645	-0.039	-0.453	-0.384	-2.748	-2.094	-1.662
1.28845	-0.039	-0.580951	-0.41948	-2.93561	-1.98541	-1.662
1.29044	-0.039	-0.484	-0.393	-2.789	-2.068	-1.99482
1.29244	0.0287363	-0.422015	-0.260838	-2.789	-2.0139	-1.744
1.29443	0.04	-0.469	-0.36	-3.11353	-2.055	-1.63639
1.29644	0.0516815	-0.469	-0.36	-2.86	-2.055	-1.717
1.29844	0.061	-0.481368	-0.547771	-2.36634	-2.16511	-2.00077
1.30044	0.061	-0.472	-0.407	-2.752	-2.081	-1.36488
1.30244	0.0489235	-0.673736	-0.487	-2.752	-2.23915	-1.683
1.30443	-0.0247883	-0.521	-0.427	-3.20909	-2.119	-1.83843
1.30644	-0.025	-0.521	-0.427	-2.852	-2.119	-1.722
1.30844	0.0177401	-0.615693	-0.08342	-2.75144	-1.97299	-1.722
1.31044	0.036	-0.544	-0.341	-2.83	-2.084	-1.71388
1.31247	0.036	-0.535737	-0.62604	-2.83	-1.89605	-1.72
1.31446	0.030428	-0.542	-0.412	-2.77497	-2.039	-1.66
1.31646	0.017	-0.542	-0.412	-2.818	-2.039	-1.705
1.31845	0.017	-0.550368	-0.0138325	-2.80425	-1.97218	-1.705
1.32044	0.017	-0.544	-0.311	-2.815	-2.023	-1.70906
1.32247	0.017	-0.676215	-0.395412	-2.815	-2.28286	-1.706
1.32446	0.017	-0.576	-0.332	-3.13262	-2.085	-1.998
1.32646	-0.00466889	-0.576	-0.332	-2.884	-2.085	-1.779
1.32845	-0.033	-0.0690002	-0.584304	-2.83816	-2.32218	-1.779
1.33044	-0.0246783	-0.453	-0.256	-2.874	-2.142	-1.99518
1.33247	0.032	-0.791801	-0.0957046	-2.874	-1.64743	-1.832
1.33446	0.032	-0.535	-0.295	-2.41368	-2.024	-1.78736
1.33646	0.032	-0.535	-0.295	-2.774	-2.024	-1.821
1.33845	-0.00126864	-0.224705	-0.724706	-3.23235	-2.31344	-1.821
1.34044	-0.026	-0.46	-0.404	-2.874	-2.092	-1.65439
1.34247	0.00324294	-0.708236	-0.580864	-2.874	-2.19678	-1.78
1.34446	0.082	-0.52	-0.448	-3.03971	-2.117	-1.81653
1.34646	0.082	-0.52	-0.448	-2.91	-2.117	-1.789
1.34845	0.082	-0.714452	-0.0261789	-2.63957	-1.92093	-1.789
1.35044	0.0384634	-0.567	-0.341	-2.851	-2.1284	-1.80932
1.35247	0.021	-0.289803	-0.787179	-2.851	-2.39835	-1.794
1.35446	0.0346069	-0.5	-0.452	-3.2837	-2.159	-1.95228
1.35646	0.053	-0.5	-0.452	-2.945	-2.159	-1.833
1.35853	0.053	-0.575177	-0.272866	-2.71386	-2.07057	-1.833
1.36044	0.053	-0.518	-0.407	-2.895	-2.138	-1.81268
1.36247	-0.0349464	-0.377333	-0.222097	-2.895	-1.92844	-1.828
1.36446	-0.048	-0.484	-0.361	-2.65564	-2.088	-1.90511
1.36646	-0.0158634	-0.484	-0.361	-2.843	-2.088	-1.847
1.36845	0.008	-0.608118	-0.778879	-2.91634	-2.22984	-1.847
1.37044	0.008	-0.514	-0.467	-2.859	-2.122	-1.77792
1.37247	0.00294651	-0.505725	0.0193749	-2.859	-2.49503	-1.83
1.37446	-0.024	-0.512	-0.346	-2.89583	-2.211	-1.96817
1.37646	-0.024	-0.512	-0.346	-2.867	-2.211	-1.864
1.37853	-0.067738	-0.553765	-0.286289	-2.9271	-1.83623	-1.864
1.38044	-0.082	-0.578807	-0.331	-2.88	-2.122	-1.74615
1.38247	-0.082	-0.428431	-0.491785	-2.88	-2.13038	-1.835
1.38446	-0.0543259	-0.51	-0.371	-3.09094	-2.124	-2.07476
1.38646	0.011	-0.51	-0.371	-2.926	-2.124	-1.894
1.38845	0.0108277	-0.754106	-0.926858	-2.19845	-2.03639	-1.894
1.39044	-0.0303138	-0.569	-0.512	-2.767	-2.103	-1.894
1.39244	-0.037	-0.358744	-0.0314112	-2.767	-2.36195	-1.894
1.39444	-0.037	-0.518	-0.392	-3.17838	-2.165	-2.1086
1.39644	0.00467566	-0.518	-0.392	-2.857	-2.165	-1.947
1.39844	0.062	-0.297249	-0.368029	-2.65131	-2.41084	-1.64665
1.40044	0.0552499	-0.467	-0.386	-2.812	-2.224	-1.873
1.40244	0.015	-0.458766	-0.238	-2.812	-1.66852	-1.873
1.40444	0.015	-0.465	-0.349	-2.82114	-2.091	-1.73533
1.40644	0.015	-0.465	-0.349	-2.814	-2.091	-1.839
1.40844	0.0104777	-0.642039	-0.788463	-3.26652	-2.57851	-1.839
1.41044	0.007	-0.508	-0.459	-2.913	-2.208	-2.02593
1.41247	8.75e-05	-0.338595	-0.595498	-2.913	-1.97329	-1.885
1.41447	-0.016	-0.467	-0.493	-2.50419	-2.152	-1.82404
1.41646	-0.016	-0.467	-0.493	-2.824	-2.152	-1.87
1.41849	-0.016	-0.106681	-0.215695	-3.1792	-2.08913	-1.87
1.42044	0.02728	-0.38	-0.423	-2.901	-2.137	-2.05287
1.42247	0.045	-0.768392	-0.563687	-2.901	-2.48488	-1.915
1.42447	0.0317819	-0.474	-0.458	-2.50138	-2.22	-2.02472
1.42646	0.015	-0.474	-0.458	-2.814	-2.22	-1.942
1.42845	0.015	-0.412169	-0.0992549	-3.25496	-2.0702	-1.942
1.43044	0.015	-0.459	-0.447	-2.91	-2.184	-1.76726
1.43247	0.0340619	-0.703395	-0.270431	-2.91	-2.09598	-1.899
1.43447	0.037	-0.518	-0.358	-3.08455	-2.163	-1.95988
1.43646	0.00150877	-0.518	-0.358	-2.948	-2.163	-1.914
1.43845	-0.027	-0.229558	-0.373769	-2.4882	-2.27535	-1.914
1.44044	-0.027	-0.447	-0.362	-2.851	-2.19	-2.22691
1.44247	-0.0229648	-0.977214	-0.486608	-2.851	-2.08141	-1.991
1.44447	0	-0.575	-0.393	-3.12201	-2.164	-1.7069
1.44646	0	-0.575	-0.393	-2.91	-2.164	-1.921
1.44845	-0.0194634	-0.229682	-0.574344	-2.72167	-1.98858	-1.921
1.45044	-0.027	-0.49	-0.439	-2.869	-2.40873	-2.09168
1.45247	-0.027	-0.63498	-0.0571355	-2.869	-2.192	-1.963
1.45447	-0.00759893	-0.525	-0.344	-2.84144	-2.192	-1.77607
1.45646	0.04	-0.525	-0.344	-2.863	-2.192	-1.917
1.45845	0.0400417	-0.691565	-0.568708	-2.89515	-2.34653	-1.917
1.46044	0.04947	-0.566	-0.401	-2.87	-2.229	-2.25429
1.46247	0.051	-0.363028	-0.565805	-2.87	-1.63175	-2
1.46447	0.051	-0.517	-0.442	-2.93431	-2.086	-1.85777
1.46646	0.0226476	-0.517	-0.442	-2.884	-2.086	-1.965
1.46845	-0.015	-0.407311	-0.394693	-3.28821	-2.33242	-1.965
1.47044	-0.0165821	-0.49	-0.43	-2.972	-2.145	-1.7862
1.47247	-0.026	-0.465146	-0.663138	-2.972	-2.31624	-1.921
1.47447	-0.026	-0.484	-0.488	-2.81123	-2.186	-2.1567
1.47646	-0.026	-0.484	-0.488	-2.937	-2.186	-1.979
1.47845	0.0155881	-0.638377	-0.148966	-2.87538	-2.33636	-1.979
1.48044	0.047	-0.538491	-0.402	-2.924	-2.222	-2.10498
1.48247	0.00970715	-0.526	-0.72759	-2.924	-1.97558	-2.01
1.48447	-0.077	-0.526	-0.483	-3.20372	-2.163	-2.09534
1.48646	-0.077	-0.526	-0.483	-2.985	-2.163	-2.031
1.48845	-0.077	-0.704753	-0.305599	-2.70588	-2.27159	-2.031
1.49044	-0.00109249	-0.57	-0.438	-2.924	-2.189	-1.7059
1.49245	0.029	-0.43379	-0.42198	-2.924	-2.20981	-1.951
1.49444	0.0118642	-0.537	-0.434	-2.956	-2.194	-2.18179
1.49644	-0.011	-0.537	-0.434	-2.931	-2.194	-2.008
1.49844	-0.011	-0.658732	-0.517898	-3.19611	-2.23155	-1.60212
1.50044	-0.010887	-0.567	-0.455	-2.989	-2.203	-1.908
1.50245	0.0242577	-0.40643	-0.319	-2.989	-2.27791	-1.908
1.50444	0.03	-0.528	-0.421	-3.04842	-2.221	-2.3291
1.50644	-0.0178861	-0.528	-0.421	-3.002	-2.221	-2.012
1.50844	-0.054	-0.280969	-0.612766	-3.002	-1.87475	-2.012
1.51044	-0.054	-0.468	-0.469	-3.002	-2.138	-2.1461
1.51245	-0.0456573	-0.830312	-0.00899998	-3.002	-2.32528	-2.045
1.51444	0.00834086	-0.556	-0.354	-2.64029	-2.183	-1.93568
1.51645	0.009	-0.556	-0.354	-2.923	-2.183	-2.018
1.51844	0.0403357	-0.700102	-0.250127	-3.09736	-2.4333	-2.018
1.52047	-0.00678949	-0.591	-0.328	-2.961	-2.243	-2.33204
1.52247	-0.049	-0.240209	-0.818805	-2.961	-2.17183	-2.095
1.52446	-0.0290597	-0.506	-0.451	-2.91053	-2.226	-2.09094
1.52645	0.022	-0.506	-0.451	-2.95	-2.226	-2.094
1.52844	0.022	-0.656137	-0.471	-2.91788	-2.07222	-2.094
1.53047	-0.0266647	-0.543	-0.56051	-2.943	-2.189	-2.00835
1.53247	-0.034	-0.671259	-0.482	-2.943	-2.31878	-2.073
1.53446	-0.034	-0.574	-0.482	-3.1816	-2.22	-2.09327
1.53645	-0.0470468	-0.574	-0.482	-2.995	-2.22	-2.078
1.53852	-0.065	-0.053777	0.0431029	-2.7451	-2.17385	-2.078
1.54047	-0.058619	-0.447	-0.352	-2.941	-2.209	-2.44098
1.54247	-0.023	-0.769716	-0.665531	-2.941	-2.4853	-2.167
1.54446	-0.023	-0.525	-0.43	-3.11077	-2.275	-1.81433
1.54645	-0.023	-0.525	-0.43	-2.978	-2.275	-2.08
1.54844	-0.0302927	-0.691368	-0.274	-2.82658	-2.00485	-2.08
1.55047	-0.036	-0.566	-0.391	-2.945	-2.26422	-2.17789
1.55247	-0.0173101	-0.309482	-0.423157	-2.945	-2.223	-2.104
1.55446	0.028	-0.504	-0.399	-3.20195	-2.223	-1.82024
1.55645	0.028	-0.504	-0.399	-3.001	-2.223	-2.034
1.55844	0.028	-0.46748	-0.411	-2.77158	-2.40634	-2.034
1.56047	-0.0186581	-0.495	-0.402	-2.951	-2.267	-2.00959
1.56247	-0.037	-0.883914	-0.735629	-2.951	-2.14141	-2.028
1.56446	-0.00978121	-0.589	-0.485	-3.3502	-2.237	-2.36164
1.56645	0.026	-0.589	-0.485	-3.038	-2.237	-2.11
1.56844	0.026	-0.511903	-0.265	-2.81775	-2.17033	-2.11
1.57047	0.0260251	-0.57	-0.43	-2.99	-2.221	-2.20765
1.57247	0.0560241	-0.656885	0.0845122	-2.99	-2.36334	-2.134
1.57446	0.061	-0.591	-0.302	-3.45343	-2.255	-2.01194
1.57645	0.0358294	-0.591	-0.302	-3.091	-2.255	-2.104
1.57852	0.017	-0.23053	-0.899809	-2.49403	-2.40642	-2.104
1.58048	0.017	-0.714007	-0.45	-2.962	-2.291	-2.27489
1.58247	0.0136224	-0.554	-0.373627	-2.962	-1.98539	-2.146
1.58446	-0.0069483	-0.554	-0.431	-2.95737	-2.218	-2.32096
1.58645	-0.007	-0.554	-0.431	-2.961	-2.218	-2.189
1.58844	0.0378652	-0.440383	-0.531	-2.83301	-2.45967	-2.189
1.59045	0.056	-0.526	-0.456	-2.933	-2.276	-1.82819
1.59245	0.056	-0.674593	-0.484069	-2.933	-2.23006	-2.1
1.59444	0.0445576	-0.562	-0.463	-3.0747	-2.265	-2.08376
1.59644	0.014	-0.562	-0.463	-2.964	-2.265	-2.096
1.59844	0.014	-0.566058	-0.498956	-3.08741	-2.08583	-2.1041
1.60045	0.0733837	-0.563	-0.472	-2.991	-2.222	-1.69665
1.60245	0.0355347	-0.517711	-0.32	-2.991	-2.17188	-1.999
1.60444	0.017	-0.552	-0.434	-3.36125	-2.21	-2.65981
1.60644	0.0208642	-0.552	-0.434	-3.072	-2.21	-2.165
1.60844	0.026	-0.671398	-0.258215	-2.70633	-2.0975	-2.165
1.61048	0.0222306	-0.581	-0.39	-2.992	-2.183	-1.60351
1.61245	0.002	-0.457484	-0.65	-2.992	-2.22477	-2.027
1.61447	0.002	-0.551	-0.455	-3.18033	-2.193	-2.40178
1.61646	0.002	-0.551	-0.455	-3.033	-2.193	-2.119
1.61845	-0.0112797	-0.720005	-0.410509	-3.29023	-2.67511	-2.119
1.62045	-0.021	-0.592	-0.444	-3.089	-2.308	-2.29332
1.62248	-0.0164986	-0.224267	-0.496255	-3.089	-2.25351	-2.162
1.62447	-0.006	-0.503	-0.457	-2.8134	-2.295	-1.99091
1.62646	-0.006	-0.503	-0.457	-3.029	-2.295	-2.12
1.62845	-0.006	-0.633002	-0.184984	-3.22192	-1.80816	-2.12
1.63045	0.000350497	-0.535	-0.396	-3.071	-2.178	-2.29027
1.63248	0.003	-0.824961	-0.61108	-3.071	-2.68515	-2.162
1.63447	-0.011848	-0.605	-0.445	-2.79999	-2.299	-2.32435
1.63646	-0.0271792	-0.605	-0.445	-3.012	-2.299	-2.202
1.63846	-0.018	-0.58875	-0.464711	-3.03956	-2.09511	-2.202
1.64045	-0.018	-0.601	-0.45	-3.018	-2.25	-2.0557
1.64248	0.00183865	-0.418739	-0.220881	-3.018	-2.37391	-2.166
1.64447	0.005	-0.557	-0.393	-2.86183	-2.28	-2.21065
1.64646	0.036146	-0.557	-0.393	-2.984	-2.28	-2.177
1.64846	0.0563964	-0.69919	-0.783283	-2.91969	-2.30088	-2.177
1.65045	0.053	-0.592	-0.492	-2.97	-2.35873	-1.85661
1.65248	0.0583817	-0.476016	-0.242783	-2.97	-2.08164	-2.097
1.65447	0.09	-0.564	-0.43	-2.92407	-2.25	-2.1621
1.65646	0.09	-0.564	-0.43	-2.96	-2.25	-2.113
1.65846	0.0964518	-0.551812	-0.23683	-3.20804	-2.3753	-2.113
1.66045	0.0404452	-0.561	-0.381	-3.014	-2.28	-2.29521
1.66248	-0.003	-0.445016	-0.364921	-3.014	-2.27582	-2.158
1.66447	0.0135629	-0.533	-0.377	-3.21611	-2.279	-2.33296
1.66646	0.055	-0.533	-0.377	-3.058	-2.279	-2.201
1.66846	0.055	-0.5655	-0.735745	-2.96613	-2.25394	-2.201
1.67045	0.0327204	-0.541	-0.468	-3.038	-2.273	-2.24959
1.67248	0.029	-0.532715	-0.339372	-3.038	-1.97229	-2.213
1.67447	0.029	-0.539	-0.436	-3.29982	-2.201	-2.03804
1.67646	0.0302767	-0.539	-0.436	-3.095	-2.201	-2.17
1.67846	0.032	-0.868067	-0.451769	-3.10419	-2.75649	-2.17
1.68045	0.032	-0.446848	-0.44	-3.097	-2.334	-2.25908
1.68248	0.0320692	-0.495154	-0.572648	-3.097	-1.97064	-2.192
1.68447	0.0363553	-0.558	-0.473	-3.12451	-2.247	-2.41171
1.68646	0.037	-0.558	-0.473	-3.103	-2.247	-2.246
1.68846	0.0160691	-0.480811	-0.484827	-2.59051	-2.67301	-2.246
1.69045	0	-0.539	-0.476	-2.991	-2.349	-2.17716
1.69245	-0.00823982	-0.790782	-0.572118	-2.991	-2.26576	-2.229
1.69444	-0.0277287	-0.6	-0.5	-3.37039	-2.329	-1.9817
1.69644	-0.02	-0.6	-0.5	-3.074	-2.329	-2.168
1.69845	-0.02	-0.908389	-0.67978	-2.94601	-1.76165	-2.73396
1.70045	-0.0319971	-0.676	-0.545	-3.046	-2.193	-2.31
1.70245	-0.037	-0.414681	-0.329	-3.046	-2.60086	-2.31
1.70444	-0.037	-0.613	-0.491	-3.05057	-2.291	-2.3627
1.70644	0.0018412	-0.613	-0.491	-3.047	-2.291	-2.323
1.70845	0.099	-0.337149	-0.443059	-2.88702	-2.21591	-2.323
1.71049	0.098435	-0.546	-0.479	-3.012	-2.273	-2.0626
1.71245	0.0122963	-0.187805	-0.675	-3.012	-2.39369	-2.259
1.71444	-0.003	-0.459	-0.528	-2.95715	-2.302	-1.89819
1.71645	0.0289918	-0.459	-0.528	-3	-2.302	-2.17
1.71845	0.053	-0.693679	-0.475288	-3.35138	-2.13513	-2.17
1.72045	0.053	-0.516	-0.515	-3.078	-2.262	-2.3846
1.72247	0.0548644	-0.990599	-0.474902	-3.078	-2.30805	-2.223
1.72446	0.065	-0.631	-0.505	-2.72891	-2.273	-2.23113
1.72646	0.065	-0.631	-0.505	-3.002	-2.273	-2.225
1.72845	0.0728968	-0.566076	-0.299263	-3.17319	-2.64706	-2.225
1.73048	0.0365359	-0.615	-0.308293	-3.04	-2.363	-2.43948
1.73247	0.009	-0.648099	-0.686315	-3.04	-2.15787	-2.277
1.73446	0.00988506	-0.805045	-0.484	-2.98488	-2.314	-2.08242
1.73646	0.012	-0.667	-0.484	-3.028	-2.314	-2.40059
1.73845	0.012	-0.326149	-0.456	-3.30731	-2.13944	-2.272
1.74048	0.012	-0.583	-0.477	-3.09	-2.272	-2.272
1.74247	0.0302166	-0.707122	-0.609648	-3.09	-2.32623	-2.272
1.74446	0.037	-0.613	-0.51	-3.1589	-2.285	-2.44631
1.74646	-0.00472805	-0.613	-0.51	-3.105	-2.285	-2.315
1.74845	-0.059	-0.462863	0.0899999	-3.29871	-2.46438	-2.315
1.75048	-0.0592868	-0.576	-0.36	-3.148	-2.18824	-2.0593
1.75247	-0.0609809	-0.745633	-0.689609	-3.148	-2.294	-2.252
1.75446	-0.0344077	-0.617	-0.442	-2.42684	-2.294	-2.37186
1.75646	-0.03	-0.617	-0.442	-2.991	-2.294	-2.282
1.75845	-0.00654139	-0.669751	-0.482	-3.40095	-2.22308	-2.282
1.76048	0.011	-0.63	-0.452	-3.082	-2.277	-2.39199
1.76247	0.0322714	-0.468642	-0.351509	-3.082	-2.29786	-2.309
1.76446	0.086	-0.591	-0.427	-3.06822	-2.282	-2.24108
1.76646	0.086	-0.591	-0.427	-3.079	-2.282	-2.292
1.76845	0.086	-0.412459	-0.531	-3.079	-2.43218	-2.292
1.77048	0.0721471	-0.547	-0.453	-3.079	-2.318	-2.04758
1.77247	0.067	-0.580099	-0.328392	-3.079	-2.16365	-2.232
1.77446	0.0241983	-0.555	-0.422	-3.39135	-2.281	-2.18406
1.77646	-0.034	-0.555	-0.422	-3.147	-2.281	-2.56459
1.77845	-0.034	-0.660501	-0.522	-2.67398	-2.81915	-2.305
1.78048	-0.0334629	-0.494115	-0.447	-3.042	-2.41	-1.78357
1.78247	0.00425008	-0.56	-0.684158	-3.042	-1.82179	-2.177
1.78446	0.01	-0.489664	-0.506	-3.13819	-2.269	-2.56853
1.78646	0.00830813	-0.543	-0.506	-3.063	-2.269	-2.275
1.78845	0.00573666	-0.843273	-0.514	-3.36925	-2.50261	-2.275
1.79045	0.004	-0.617	-0.508	-3.13	-2.325	-2.31559
1.79245	-0.00693733	-0.641766	-0.383696	-3.13	-2.2917	-2.285
1.79444	-0.072	-0.623	-0.477	-2.86946	-2.317	-2.30493
1.79645	-0.072	-0.623	-0.477	-3.073	-2.317	-2.46816
1.79845	-0.0191892	-0.566191	-0.289229	-3.03643	-2.4797	-2.12724
1.80045	0.0239254	-0.609	-0.43	-3.065	-2.356	-2.26271
1.80245	0.04	-0.291977	-0.534	-3.065	-2.29773	-2.278
1.80445	-0.00943892	-0.532	-0.456	-3.15199	-2.342	-2.42547
1.80645	-0.134	-0.532	-0.456	-3.084	-2.342	-2.315
1.80845	-0.134	-0.7955	-0.487961	-3.12988	-2.30863	-2.315
1.81052	-0.02338	-0.596	-0.464	-3.094	-2.334	-2.33137
1.81245	0.00264834	-0.526008	-0.492	-3.094	-2.50047	-2.319
1.81445	0.007	-0.351714	-0.471	-3.13979	-2.374	-2.30306
1.81645	-0.00842435	-0.524	-0.471	-3.104	-2.374	-2.315
1.81845	-0.029	-0.84514	-0.356169	-2.77363	-2.16124	-2.315
1.82045	-0.0196625	-0.602	-0.443	-3.032	-2.323	-2.43271
1.82245	0.0414974	-0.980781	-0.739	-3.032	-2.32718	-2.344
1.82445	0.042	-0.694	-0.517	-3.2243	-2.324	-2.05305
1.82648	0.042	-0.694	-0.517	-3.074	-2.324	-2.271
1.82847	0.0233987	-0.306067	-0.0524337	-3.04181	-2.75726	-2.271
1.83046	0.01	-0.6	-0.702472	-3.067	-2.428	-2.57321
1.83245	0.0122074	-0.727633	-0.271003	-3.067	-2.21499	-2.345
1.83445	0.0210903	-0.631	-0.424	-3.45618	-2.377	-2.17515
1.83648	0.041	-0.631	-0.424	-3.152	-2.377	-2.303
1.83847	0.041	-0.232398	-0.705374	-2.74276	-2.12704	-2.303
1.84046	0.0265451	-0.533	-0.494	-3.063	-2.317	-2.17687
1.84245	0.021	-0.772399	-0.37179	-3.063	-2.54671	-2.272
1.84445	0.0296172	-0.591	-0.463	-3.10421	-2.372	-2.70875
1.84648	0.0318983	-0.591	-0.463	-3.072	-2.372	-2.38
1.84847	0.011	-0.595067	-0.229862	-3.23294	-2.21729	-2.38
1.85046	0.0105962	-0.592	-0.405	-3.107	-2.30219	-2.26607
1.85245	-0.0260829	-1.0708	-0.164523	-3.107	-2.3811	-2.352
1.85445	-0.032	-0.28286	-0.344	-3.11158	-2.34	-2.13279
1.85648	0.00972099	-0.605	-0.344	-3.108	-2.34	-2.297
1.85847	0.0206299	-0.552124	-0.733904	-3.48046	-2.10166	-2.297
1.86046	-0.005	-0.592	-0.441	-3.189	-2.283	-2.28887
1.86245	-0.0131108	-0.43928	-0.732727	-3.189	-2.62011	-2.295
1.86445	-0.061	-1.08746	-0.515	-2.62583	-2.364	-2.2671
1.86648	-0.061	-0.684	-0.515	-3.066	-2.364	-2.288
1.86847	-0.0046351	-0.244724	-0.169312	-3.35109	-2.11729	-2.288
1.87046	0.018	-0.576	-0.429	-3.128	-2.305	-2.31645
1.87245	0.018	-0.778251	-0.476307	-3.128	-2.96674	-2.295
1.87445	0.0376688	-0.625	-0.441	-3.41187	-2.464	-2.52218
1.87648	0.087	-0.625	-0.441	-3.19	-2.464	-2.352
1.87847	0.087	-0.633135	-0.702276	-3.06125	-2.10439	-2.352
1.88046	0.087	-0.416494	-0.506	-3.162	-2.378	-2.46985
1.88245	0.018762	-0.576	-0.13937	-3.162	-2.54031	-2.381
1.88445	-0.009	-0.576	-0.413	-2.83289	-2.417	-2.40093
1.88648	0.0321054	-0.576	-0.413	-3.09	-2.417	-2.386
1.88847	0.084	-0.685819	-0.879277	-3.15871	-2.18284	-2.386
1.89045	0.084	-0.603	-0.529	-3.105	-2.361	-2.30076
1.89245	0.084	-0.706189	-0.556596	-3.105	-2.47337	-2.365
1.89445	0.0422987	-0.628	-0.536	-3.05472	-2.388	-2.07006
1.89645	0.035	-0.628	-0.536	-3.094	-2.388	-2.291
1.89845	0.0579521	-0.494094	-0.228376	-2.89288	-2.29205	-2.5464
1.90045	0.075	-0.595	-0.459	-3.05	-2.365	-2.354
1.90246	0.0655871	-0.619703	-0.451	-3.05	-2.51067	-2.354
1.90445	0.0328275	-0.601	-0.457	-3.46138	-2.4	-2.31901
1.90645	-0.0197184	-0.601	-0.457	-3.14	-2.4	-2.341
1.90845	-0.02	-0.76157	-0.588839	-2.94441	-2.24565	-2.341
1.91045	-0.0271812	-0.64	-0.49	-3.097	-2.363	-2.44247
1.91246	-0.03	-0.64	-0.462	-3.097	-2.23814	-2.366
1.91445	-0.00831555	-0.54082	-0.483	-3.25467	-2.333	-2.35404
1.91648	0.022	-0.616	-0.483	-3.132	-2.333	-2.363
1.91847	0.022	-0.706352	-0.210668	-3.21009	-2.24937	-2.363
1.92046	0.0219565	-0.638	-0.415	-3.149	-2.313	-2.61902
1.92246	0.0150996	-0.682635	-0.919608	-3.149	-2.52183	-2.426
1.92445	0.014	-0.649	-0.543	-2.99583	-2.363	-2.42999
1.92648	0.014	-0.649	-0.543	-3.115	-2.363	-2.427
1.92847	0.0204675	-0.611763	-0.22545	-3.34007	-2.10888	-2.427
1.93046	0.029	-0.64	-0.942336	-3.164	-2.302	-2.34979
1.93246	0.0265256	-0.708982	-0.583	-3.164	-2.444	-2.408
1.93445	0.012	-0.372875	-0.583	-2.86217	-2.336	-2.21389
1.93648	0.012	-0.588	-0.583	-3.097	-2.336	-2.40464
1.93847	0.012	-0.434917	-0.293587	-3.32667	-2.5318	-2.371
1.94046	0.0388558	-0.551	-0.511	-3.147	-2.383	-2.48899
1.94246	0.059	-0.551	-0.428213	-3.147	-2.525	-2.4
1.94445	0.0315658	-0.847479	-0.49	-3.18304	-2.417	-2.15332
1.94648	-0.037	-0.623	-0.49	-3.155	-2.417	-2.339
1.94847	-0.037	-0.312696	-0.686962	-2.97127	-2.20817	-2.339
1.95046	-0.037	-0.548	-0.539	-3.115	-2.40877	-2.64009
1.95246	-0.0406137	-0.856389	-0.617845	-3.115	-2.27259	-2.413
1.95445	-0.042	-0.624	-0.559	-3.0204	-2.352	-2.18654
1.95648	-0.040218	-0.624	-0.559	-3.094	-2.352	-2.61826
1.95847	-0.038	-0.578489	-0.329881	-2.71275	-2.05964	-2.422
1.96046	-0.038	-0.613	-0.502	-3.011	-2.282	-2.25132
1.96246	-0.0374741	-0.613	-0.289118	-3.011	-2.45324	-2.38
1.96445	0.010294	-0.50182	-0.448	-3.07857	-2.323	-2.30826
1.96648	0.018	-0.586	-0.448	-3.026	-2.323	-2.362
1.96847	-0.0329069	-0.668748	-0.701236	-3.48074	-2.43994	-2.362
1.97046	-0.069	-0.606	-0.511	-3.125	-2.351	-2.56113
1.97246	-0.069	-0.622231	-0.246869	-3.125	-2.28	-2.411
1.97445	-0.0572462	-0.589411	-0.444	-3.21059	-2.334	-2.71391
1.97648	0.015	-0.605	-0.444	-3.144	-2.334	-2.487
1.97847	0.015	-0.551214	-0.576648	-3.04754	-2.32982	-2.487
1.98046	0.0357143	-0.587863	-0.477	-3.123	-2.333	-2.32038
1.98246	0.044	-0.591	-0.603152	-3.123	-2.5293	-2.446
1.98445	0.044	-0.591	-0.509	-3.19156	-2.38	-2.38622
1.98648	0.0110348	-0.591	-0.509	-3.138	-2.38	-2.431
1.98847	-0.067	-0.632374	-0.308019	-3.36703	-1.9874	-2.431
1.99046	-0.0666197	-0.601	-0.459	-3.188	-2.286	-2.39853
1.99246	-0.0210022	-0.661866	-0.667939	-3.188	-2.63683	-2.423
1.99445	-0.013	-0.508938	-0.512	-2.90003	-2.37	-2.423
1.99645	-0.013	-0.59	-0.512	-3.125	-2.37	-2.56067
1.99845	0.00114721	-0.74272	-0.480039	-3.41297	-2.62834	-2.29484
2.00065	0.02	-0.627	-0.504	-3.188	-2.432	-2.417
2.00345	-0.0147037	-0.627	-0.297112	-3.188	-2.08126	-2.417
2.00572	-0.041	-0.794111	-0.458	-2.93218	-2.357	-2.96566
2.00638	-0.041	-0.689	-0.458	-3.139	-2.357	-2.536
2.00716	-0.0461829	-0.689	-0.458	-3.139	-2.357	-2.536
2.00869	-0.067815
2.00935	-0.074
2.0106	-0.074
2.0124	-0.074
2.01443	-0.0542786	0.337699	0.213862	-2.78192	-1.98689	-2.402
2.01642	-0.003		-0.309			0.737281
2.01841	-0.003	-0.369	-0.309	-2.975	-2.216	-2.207
2.02041	-0.0480979	-0.369	-0.309	-2.975	-2.216	-2.207
2.0224	-0.057	-0.397523	0.681805	-2.975	-1.32098	-2.207
2.02443	-0.057	-0.371	-0.261	-0.11937	-2.16	-2.207
2.02642	-0.0345688	-0.371	0.0119613	-2.82	-2.16	-1.99486
2.02841	-0.003	-0.371	0.164225	-2.82	-1.48832	-2.184
2.03041	-0.003	0.109294	-0.18	-3.19465	-2.078	-1.97971
2.0324	-0.003	-0.311	-0.18	-2.864	-2.078	-2.159
2.03443	0.00464557	-0.468401	-0.123725	-3.07326	-1.7473	-2.159
2.03642	0.006	-0.331	-0.173	-2.889	-2.038	-2.58624
2.03841	-0.0288401	-0.459079	-0.874721	-2.889	-2.46318	-2.211
[truncated: 11,739 more rows]
