# Supplementary material for: FacZ is a GpsB-interacting protein that prevents aberrant division-site placement in Staphylococcus aureus
Source: Nat Microbiol. 2024 Mar 5;9(3):801–13. doi: 10.1038/s41564-024-01607-y (PMC10914604; doi:10.1038/s41564-024-01607-y)
Supplement: Supplementary file 10 — Enrichment and probability values for volcano plots. [file 41564_2024_1607_MOESM10_ESM.xlsx]

## Sheet: Ext. Data Figure 2A
Extended Data Figure 2A - Csd and Ely screen volcano plots
	Csd data					Ely data
	Locus	Fold Enrichment (Sorted vs Unsorted)	-log2(Mann Pvalue)			Locus	Fold Enrichment (Sorted vs Unsorted)	-log2(Mann Pvalue)
	SAOUHSC_00001	-1.54751	4.28138			SAOUHSC_00001	-3.66383	1.81595
	SAOUHSC_00002	0.691891	1.814			SAOUHSC_00002	-3.70087	3.66346
	SAOUHSC_00003	0				SAOUHSC_00003	0
	SAOUHSC_00004	-0.14688	3.65017			SAOUHSC_00004	0.255199	3.66386
	SAOUHSC_00005	0	1			SAOUHSC_00005	-1.32193	3.48362
	SAOUHSC_00006	-1.8365	1.93363			SAOUHSC_00006	-0.906981	1.00076
	SAOUHSC_00007	-2.34887	2.81241			SAOUHSC_00007	0.676087	1.1581
	SAOUHSC_00008	-0.91784	1.03508			SAOUHSC_00008	-0.129734	3.45377
	SAOUHSC_00009	0.415001	3.46501			SAOUHSC_00009	-1	2.28536
	SAOUHSC_00010	-0.7269	1.26902			SAOUHSC_00010	-0.275786	1.13498
	SAOUHSC_00012	-1.73697	2.45085			SAOUHSC_00012	-0.451662	2.35749
	SAOUHSC_00013	-1.1156	1.83719			SAOUHSC_00013	-1.47033	1.37645
	SAOUHSC_00014	-3.41735	4.95746			SAOUHSC_00014	0.425244	3.0835
	SAOUHSC_00015	-2.87197	6.59682			SAOUHSC_00015	-0.747584	5.20083
	SAOUHSC_00017	-3.9703	3.8127			SAOUHSC_00017	1.81172	2.65601
	SAOUHSC_00018	0	1.81585			SAOUHSC_00018	-1.58511	3.66418
	SAOUHSC_00019	-0.99137	6.23871			SAOUHSC_00019	-0.700873	4.25331
	SAOUHSC_00020	-1	2.63804			SAOUHSC_00020	0	1
	SAOUHSC_00021	-0.73697	2.65115			SAOUHSC_00021	-1.32193	2.66093
	SAOUHSC_00022	-0.5679	2.20919			SAOUHSC_00022	-0.080393	2.41856
	SAOUHSC_00023	-0.6691	1.51662			SAOUHSC_00023	-0.692455	2.31377
	SAOUHSC_00024	-1.0598	2.59862			SAOUHSC_00024	-0.376508	2.22911
	SAOUHSC_00025	-1.54582	3.70069			SAOUHSC_00025	-0.433818	3.34427
	SAOUHSC_00026	-3	3.65199			SAOUHSC_00026	-1.41504	1.81834
	SAOUHSC_00027	0				SAOUHSC_00027	3.16993	2.55721
	SAOUHSC_00030	-0.91675	2.08593			SAOUHSC_00030	0.0799754	1.00489
	SAOUHSC_00031	0.321928	1			SAOUHSC_00031	0	1
	SAOUHSC_00033	-0.42391	2.37453			SAOUHSC_00033	0.172872	1.35352
	SAOUHSC_00034	-3	2.61393			SAOUHSC_00034	-1	2.60294
	SAOUHSC_00035	-1.3441	2.69184			SAOUHSC_00035	0.0848807	1.21686
	SAOUHSC_00036	-1.0218	2.51947			SAOUHSC_00036	0.0467006	1.43915
	SAOUHSC_00037	-0.65245	3.28989			SAOUHSC_00037	0.245739	1.34082
	SAOUHSC_00039	-0.73889	4.07735			SAOUHSC_00039	-0.70934	3.20784
	SAOUHSC_00041	-1.14051	1.05154			SAOUHSC_00041	-0.242294	2.91121
	SAOUHSC_00042	-0.79736	6.08804			SAOUHSC_00042	1.32095	1.59637
	SAOUHSC_00043	-1.15746	2.41189			SAOUHSC_00043	0.254715	2.95878
	SAOUHSC_00044	-0.68826	3.25335			SAOUHSC_00044	-0.135744	2.515
	SAOUHSC_00045	2.25481	2.20157			SAOUHSC_00045	0.519844	2.14444
	SAOUHSC_00046	-0.96578	4.36922			SAOUHSC_00046	-0.718331	3.0049
	SAOUHSC_00047	-1.02474	2.80597			SAOUHSC_00047	0.387252	1.00951
	SAOUHSC_00049	-0.72929	5.1792			SAOUHSC_00049	0.254836	1.43317
	SAOUHSC_00050	-1.70416	3.84294			SAOUHSC_00050	0.138028	3.43826
	SAOUHSC_00051	-1.10749	1.6394			SAOUHSC_00051	-0.148801	2.14609
	SAOUHSC_00052	0.089091	1.19723			SAOUHSC_00052	-0.341537	2.44415
	SAOUHSC_00053	-1.48884	1.33003			SAOUHSC_00053	-0.208894	1.05646
	SAOUHSC_00054	-0.26482	1.35003			SAOUHSC_00054	1.28161	1
	SAOUHSC_00055	-0.86828	1.13121			SAOUHSC_00055	0.27023	1.70185
	SAOUHSC_00056	-0.87965	2.49417			SAOUHSC_00056	0.540325	2.92983
	SAOUHSC_00057	-1.97087	2.22462			SAOUHSC_00057	-0.964376	1.50989
	SAOUHSC_00058	-0.16424	3.06994			SAOUHSC_00058	0.399882	3.15443
	SAOUHSC_00060	-1.64521	3.96809			SAOUHSC_00060	-0.146723	2.19198
	SAOUHSC_00061	-0.98051	2.85704			SAOUHSC_00061	0.763582	1
	SAOUHSC_00062	-1.24366	1.15491			SAOUHSC_00062	-0.179841	1.64025
	SAOUHSC_00064	-1.10936	4.35788			SAOUHSC_00064	-0.131471	2.97224
	SAOUHSC_00065	-1.0862	2.58984			SAOUHSC_00065	-0.268643	2.87686
	SAOUHSC_00067	-0.64341	1.41063			SAOUHSC_00067	0.382169	2.05115
	SAOUHSC_00069	-0.87832	1.73869			SAOUHSC_00069	-0.398779	1.96324
	SAOUHSC_00070	-0.42237	4.05487			SAOUHSC_00070	0.4609	2.47259
	SAOUHSC_00071	-0.50615	2.27903			SAOUHSC_00071	0.193583	3.26585
	SAOUHSC_00072	-0.97625	4.0804			SAOUHSC_00072	-0.694321	3.04172
	SAOUHSC_00074	-1.65245	2.31413			SAOUHSC_00074	-1.20523	2.27816
	SAOUHSC_00075	-1.17527	1.02614			SAOUHSC_00075	0.621149	1.3241
	SAOUHSC_00076	-1.08498	1.69854			SAOUHSC_00076	-0.220446	1.70867
	SAOUHSC_00077	-0.82879	3.65566			SAOUHSC_00077	0.15017	2.55725
	SAOUHSC_00078	-0.09265	1.43542			SAOUHSC_00078	0.286999	1.00531
	SAOUHSC_00079	-1.16069	2.10996			SAOUHSC_00079	0.068602	3.28795
	SAOUHSC_00080	-1.14784	2.77081			SAOUHSC_00080	0.0149265	1.28351
	SAOUHSC_00081	-1.18869	3.96604			SAOUHSC_00081	-1.94953	2.10855
	SAOUHSC_00082	-1.16683	1.89546			SAOUHSC_00082	-0.32265	1.21299
	SAOUHSC_00083	-0.39062	2.6328			SAOUHSC_00083	0.0304067	2.86389
	SAOUHSC_00084	-2.44772	3.50509			SAOUHSC_00084	-0.206395	2.25648
	SAOUHSC_00085	-0.30579	1.28054			SAOUHSC_00085	0.173895	2.0808
	SAOUHSC_00086	-0.66566	1.01568			SAOUHSC_00086	1.41034	1.62842
	SAOUHSC_00087	-2.32193	3.63664			SAOUHSC_00087	-2.32193	3.63664
	SAOUHSC_00088	-0.9365	1.39697			SAOUHSC_00088	0.678252	1.09723
	SAOUHSC_00089	-0.57562	2.50953			SAOUHSC_00089	-0.528032	1.80399
	SAOUHSC_00090	-0.97087	1.06982			SAOUHSC_00090	-0.262054	2.22701
	SAOUHSC_00091	-1.57304	7.75638			SAOUHSC_00091	-0.573252	2.30826
	SAOUHSC_00092	-0.95065	2.46096			SAOUHSC_00092	-0.107182	1.84269
	SAOUHSC_00093	-0.96297	2.97586			SAOUHSC_00093	-0.594443	2.31812
	SAOUHSC_00094	-1.05739	2.04619			SAOUHSC_00094	-0.22011	2.00908
	SAOUHSC_00096	-0.75584	4.51878			SAOUHSC_00096	0.292428	1.12392
	SAOUHSC_00097	-1.82215	2.18916			SAOUHSC_00097	0.021764	2.47263
	SAOUHSC_00099	-2.04097	8.74563			SAOUHSC_00099	-0.990223	3.81329
	SAOUHSC_00100	0.621524	1.99602			SAOUHSC_00100	1.7914	1.39814
	SAOUHSC_00101	2	3.66397			SAOUHSC_00101	2	4.59037
	SAOUHSC_00102	-1.22702	3.06724			SAOUHSC_00102	-0.663374	3.4797
	SAOUHSC_00103	-1.32699	2.19903			SAOUHSC_00103	-0.988218	1.90869
	SAOUHSC_00104	-0.92002	2.10444			SAOUHSC_00104	-0.182622	2.3905
	SAOUHSC_00105	-1.47113	6.20093			SAOUHSC_00105	-1.41619	4.88063
	SAOUHSC_00106	-0.93677	2.08464			SAOUHSC_00106	0.394734	1.89893
	SAOUHSC_00107	-1.05739	2.84841			SAOUHSC_00107	-0.14417	2.49042
	SAOUHSC_00108	-0.20889	2.80932			SAOUHSC_00108	0.615322	1.65361
	SAOUHSC_00109	-2.90725	3.73055			SAOUHSC_00109	-0.152003	1.39254
	SAOUHSC_00110	-0.97341	2.14742			SAOUHSC_00110	0.511873	1.79648
	SAOUHSC_00112	1.58496	1			SAOUHSC_00112	0.736994	1.81607
	SAOUHSC_00113	-0.95372	4.46671			SAOUHSC_00113	0.198746	3.74462
	SAOUHSC_00114	-1.19562	2.69133			SAOUHSC_00114	-0.429537	3.09578
	SAOUHSC_00115	-1.02356	1.47803			SAOUHSC_00115	-0.227523	2.62052
	SAOUHSC_00116	-1.77942	2.70955			SAOUHSC_00116	-0.329522	1.67859
	SAOUHSC_00117	-0.67577	3.7304			SAOUHSC_00117	0.631896	3.97998
	SAOUHSC_00118	-0.94342	1.33735			SAOUHSC_00118	1.11103	1.36487
	SAOUHSC_00119	-0.95288	1.7576			SAOUHSC_00119	0.908813	1.30993
	SAOUHSC_00120	-0.28033	3.80719			SAOUHSC_00120	0.843743	2.25732
	SAOUHSC_00121	-1.04573	2.22196			SAOUHSC_00121	1.00748	1.77136
	SAOUHSC_00122	-1.22095	4.58946			SAOUHSC_00122	0.14496	1.17277
	SAOUHSC_00123	-0.73624	2.13061			SAOUHSC_00123	0.196229	1.62696
	SAOUHSC_00124	-1.12816	3.96064			SAOUHSC_00124	0.0963968	5.73972
	SAOUHSC_00125	-1.22331	5.67206			SAOUHSC_00125	0.365021	1.98041
	SAOUHSC_00126	-0.8044	1.69631			SAOUHSC_00126	-0.269512	1.31273
	SAOUHSC_00127	-0.33534	1.33886			SAOUHSC_00127	0.657731	1.47889
	SAOUHSC_00128	-0.80239	4.40409			SAOUHSC_00128	0.229957	1.34132
	SAOUHSC_00129	-1.78339	3.2025			SAOUHSC_00129	-0.569394	2.6429
	SAOUHSC_00130	-0.74009	3.08898			SAOUHSC_00130	-0.618606	1.33155
	SAOUHSC_00131	-2.55809	3.85482			SAOUHSC_00131	-0.52824	3.65843
	SAOUHSC_00132	-0.49961	1.64256			SAOUHSC_00132	-0.0146453	2.53262
	SAOUHSC_00133	-1.12532	2.13625			SAOUHSC_00133	-0.423526	1.48413
	SAOUHSC_00134	-0.9596	1.28515			SAOUHSC_00134	-0.401444	1.3913
	SAOUHSC_00135	-0.77794	1.93799			SAOUHSC_00135	0.778293	1.99421
	SAOUHSC_00136	-1.16553	1.4308			SAOUHSC_00136	-0.480559	1.75347
	SAOUHSC_00137	-1.30864	3.34534			SAOUHSC_00137	-0.250337	3.8678
	SAOUHSC_00138	-0.9686	6.26306			SAOUHSC_00138	-0.932637	6.80901
	SAOUHSC_00139	-0.62749	1.31262			SAOUHSC_00139	-0.576691	2.33281
	SAOUHSC_00141	-1.51087	2.22918			SAOUHSC_00141	-0.291415	1.34334
	SAOUHSC_00142	-2.49248	1.40849			SAOUHSC_00142	-1.01013	1.89286
	SAOUHSC_00143	-1.51622	2.38175			SAOUHSC_00143	-1.08896	3.2039
	SAOUHSC_00144	-1.20324	8.0228			SAOUHSC_00144	-1.42973	21.9905
	SAOUHSC_00145	-2.16036	2.17569			SAOUHSC_00145	-0.480156	2.37937
	SAOUHSC_00146	0.121281	2.61251			SAOUHSC_00146	-4.83239	5.24412
	SAOUHSC_00147	-0.80188	1.09493			SAOUHSC_00147	0.301705	1.03369
	SAOUHSC_00148	-1.16586	2.3585			SAOUHSC_00148	-0.438698	1.26208
	SAOUHSC_00149	-0.96663	1.27028			SAOUHSC_00149	-0.256873	2.37972
	SAOUHSC_00150	-1.14401	1.0203			SAOUHSC_00150	0.541515	1.57442
	SAOUHSC_00151	-2.58467	5.07512			SAOUHSC_00151	-2.07157	4.20624
	SAOUHSC_00152	-0.961	2.08425			SAOUHSC_00152	-0.356975	3.21225
	SAOUHSC_00153	-1.34813	1.91111			SAOUHSC_00153	-0.551522	2.46623
	SAOUHSC_00155	3.46243	3.1484			SAOUHSC_00155	0.731965	2.76283
	SAOUHSC_00156	-1.29371	2.13327			SAOUHSC_00156	1.26867	1.31185
	SAOUHSC_00157	-1.32049	1.97381			SAOUHSC_00157	0.0563061	1.22085
	SAOUHSC_00158	-1.31581	3.24452			SAOUHSC_00158	0.379177	1.38863
	SAOUHSC_00160	-1.11841	4.81215			SAOUHSC_00160	0.317304	2.80213
	SAOUHSC_00162	-0.30704	4.70892			SAOUHSC_00162	0.293135	4.26921
	SAOUHSC_00163	-1.08559	1.61263			SAOUHSC_00163	0.171079	2.69739
	SAOUHSC_00164	-0.80793	2.29501			SAOUHSC_00164	0.229711	3.49526
	SAOUHSC_00166	-0.47293	1.20456			SAOUHSC_00166	0.183836	1.39636
	SAOUHSC_00167	-0.12816	2.87306			SAOUHSC_00167	1.3425	2.84591
	SAOUHSC_00168	1.70509	3.42014			SAOUHSC_00168	0.220701	1.15909
	SAOUHSC_00169	-0.65449	2.66502			SAOUHSC_00169	-0.376695	2.64387
	SAOUHSC_00170	-0.64363	2.31632			SAOUHSC_00170	-0.207894	5.55762
	SAOUHSC_00171	-1.33025	3.61898			SAOUHSC_00171	-0.0229766	1.74149
	SAOUHSC_00172	-1.08192	2.69352			SAOUHSC_00172	-0.133211	4.6964
	SAOUHSC_00173	-0.53011	1.28303			SAOUHSC_00173	1.14189	1.10773
	SAOUHSC_00174	-0.0039	1.01391			SAOUHSC_00174	0.780478	1.22958
	SAOUHSC_00175	-1.32554	2.29543			SAOUHSC_00175	-0.294066	2.14856
	SAOUHSC_00176	-1.6827	3.47544			SAOUHSC_00176	-1.22162	2.87675
	SAOUHSC_00177	-0.54582	2.66725			SAOUHSC_00177	0.909811	2.65563
	SAOUHSC_00178	-0.87329	1.01073			SAOUHSC_00178	-0.798617	1.29765
	SAOUHSC_00179	-2.80692	2.02224			SAOUHSC_00179	-0.129261	1.74443
	SAOUHSC_00180	-1.45482	2.17506			SAOUHSC_00180	0.52095	3.09059
	SAOUHSC_00181	-0.98936	3.28249			SAOUHSC_00181	0.184471	1.54173
	SAOUHSC_00182	-1.08988	4.05799			SAOUHSC_00182	-0.57583	2.13134
	SAOUHSC_00183	-1.2923	4.08724			SAOUHSC_00183	-0.635091	5.73362
	SAOUHSC_00184	-1.04127	1.54706			SAOUHSC_00184	-0.717145	3.15436
	SAOUHSC_00185	-0.89004	1.92681			SAOUHSC_00185	-0.739372	1.37243
	SAOUHSC_00186	-2.17072	3.7456			SAOUHSC_00186	-0.346848	1.74808
	SAOUHSC_00187	-1.37744	4.12624			SAOUHSC_00187	-0.281912	3.33988
	SAOUHSC_00188	1.35021	2.04826			SAOUHSC_00188	1.56579	1.24632
	SAOUHSC_00190	-0.95568	3.37818			SAOUHSC_00190	0.979221	1.46524
	SAOUHSC_00191	-1.49614	1.461			SAOUHSC_00191	-0.932912	1.461
	SAOUHSC_00192	-1.06703	6.70387			SAOUHSC_00192	0.361544	2.23554
	SAOUHSC_00195	-1.16683	1.90391			SAOUHSC_00195	0.0939658	1.0058
	SAOUHSC_00196	-0.78687	3.17501			SAOUHSC_00196	-0.0877334	2.3619
	SAOUHSC_00197	-0.67024	1.76314			SAOUHSC_00197	-0.168123	3.67829
	SAOUHSC_00198	-1.09912	3.29542			SAOUHSC_00198	0.291604	4.00405
	SAOUHSC_00199	-1.26951	2.66285			SAOUHSC_00199	-0.115285	1.20644
	SAOUHSC_00200	-1.37407	5.30145			SAOUHSC_00200	-0.604937	2.13761
	SAOUHSC_00201	-0.54435	5.02201			SAOUHSC_00201	-0.209728	3.0692
	SAOUHSC_00202	-1.48722	3.19736			SAOUHSC_00202	-0.933187	1.791
	SAOUHSC_00203	-1.96466	1.53313			SAOUHSC_00203	0.614663	1.9774
	SAOUHSC_00204	-0.64702	1.47579			SAOUHSC_00204	-0.166503	1.0271
	SAOUHSC_00206	-1.92303	1.43138			SAOUHSC_00206	1.40964	1.00278
	SAOUHSC_00209	-0.15184	1.48938			SAOUHSC_00209	-0.40316	1.26799
	SAOUHSC_00211	-1.27614	1.65935			SAOUHSC_00211	-1.49086	1.99029
	SAOUHSC_00213	-0.28261	4.92649			SAOUHSC_00213	0.804136	3.20827
	SAOUHSC_00214	-1.45799	2.53899			SAOUHSC_00214	0.515107	1.249
	SAOUHSC_00215	-0.36476	1.33599			SAOUHSC_00215	1.3158	1.93079
	SAOUHSC_00216	-0.72786	2.18153			SAOUHSC_00216	0.692338	2.50841
	SAOUHSC_00217	-1.59074	2.95403			SAOUHSC_00217	-0.384584	1.32239
	SAOUHSC_00218	-0.32193	3.38379			SAOUHSC_00218	1.37851	3.38379
	SAOUHSC_00219	-1.15425	2.02157			SAOUHSC_00219	0.155231	2.0331
	SAOUHSC_00220	-0.96804	1.26171			SAOUHSC_00220	0.209516	2.00325
	SAOUHSC_00221	-1.09851	1.66062			SAOUHSC_00221	0.273576	4.29798
	SAOUHSC_00222	-1.17397	4.24348			SAOUHSC_00222	-0.6878	2.35121
	SAOUHSC_00223	-0.41504	2.64292			SAOUHSC_00223	0	1
	SAOUHSC_00225	-0.58489	1			SAOUHSC_00225	1.22237	4.28682
	SAOUHSC_00226	1	2.65877			SAOUHSC_00226	3.24793	1.82945
	SAOUHSC_00227	-1.84115	11.8364			SAOUHSC_00227	0.774587	2.14425
	SAOUHSC_00228	-0.86407	3.10318			SAOUHSC_00228	0.247806	1.65004
	SAOUHSC_00229	-1.55554	2.46221			SAOUHSC_00229	-0.253601	1.28978
	SAOUHSC_00230	-0.66635	1.69638			SAOUHSC_00230	1.19856	1.13873
	SAOUHSC_00231	-0.87541	4.71134			SAOUHSC_00231	-0.361787	2.2017
	SAOUHSC_00232	-0.41196	1.92735			SAOUHSC_00232	1.29784	1.31132
	SAOUHSC_00233	-0.60034	2.57012			SAOUHSC_00233	-1.38458	4.90922
	SAOUHSC_00234	-0.92194	1.23404			SAOUHSC_00234	0.678433	1.77471
	SAOUHSC_00235	-1.32988	1.60472			SAOUHSC_00235	-0.164561	1.28667
	SAOUHSC_00236	-0.77769	2.1043			SAOUHSC_00236	-0.212066	2.86143
	SAOUHSC_00237	-0.51705	3.39745			SAOUHSC_00237	0.273217	3.67115
	SAOUHSC_00239	-0.64928	3.09605			SAOUHSC_00239	0.646992	2.08394
	SAOUHSC_00240	-0.76391	1.0336			SAOUHSC_00240	-0.188036	1.43655
	SAOUHSC_00241	-1.0081	1.28261			SAOUHSC_00241	-0.310254	1.97443
	SAOUHSC_00242	-1.4489	1.57272			SAOUHSC_00242	0.532267	2.61956
	SAOUHSC_00243	-1.45958	4.52479			SAOUHSC_00243	-1.28947	4.47858
	SAOUHSC_00244	-0.11325	1.05705			SAOUHSC_00244	-0.773738	1.85762
	SAOUHSC_00245	-0.25154	1			SAOUHSC_00245	-3.64386	1.84744
	SAOUHSC_00246	-0.73576	1.98897			SAOUHSC_00246	0.501414	1.48897
	SAOUHSC_00247	-0.28402	3.06604			SAOUHSC_00247	-0.254634	3.00479
	SAOUHSC_00248	-0.45403	3.92361			SAOUHSC_00248	1.42514	5.33012
	SAOUHSC_00249	-0.68061	1.23596			SAOUHSC_00249	-0.193305	1.257
	SAOUHSC_00250	-0.84581	3.19614			SAOUHSC_00250	0.0313952	2.89241
	SAOUHSC_00251	-0.63846	1.31343			SAOUHSC_00251	0.280125	2.42135
	SAOUHSC_00253	-1.36997	2.62394			SAOUHSC_00253	-0.364942	3.07064
	SAOUHSC_00254	-1.19628	4.52025			SAOUHSC_00254	0.0738202	3.89833
	SAOUHSC_00255	-0.76587	3.12715			SAOUHSC_00255	-0.217759	1.8752
	SAOUHSC_00256	-0.29354	2.68684			SAOUHSC_00256	0.890641	2.79726
	SAOUHSC_00257	0.018634	1.73779			SAOUHSC_00257	0.799336	1
	SAOUHSC_00258	-0.94397	3.41841			SAOUHSC_00258	0.0643311	1.78184
	SAOUHSC_00259	0.021053	2.04445			SAOUHSC_00259	0.556405	1.48961
	SAOUHSC_00260	-1.11904	2.95492			SAOUHSC_00260	0.227371	1.04817
	SAOUHSC_00261	-0.42663	1.7778			SAOUHSC_00261	0.450697	1.72417
	SAOUHSC_00262	-0.79286	4.17607			SAOUHSC_00262	-0.195451	2.58743
	SAOUHSC_00264	-1.31581	1.92539			SAOUHSC_00264	-0.294597	1.8249
	SAOUHSC_00265	1.53052	1.03185			SAOUHSC_00265	1.28948	1.59531
	SAOUHSC_00266	-0.88843	4.63286			SAOUHSC_00266	0.265197	3.35345
	SAOUHSC_00267	-0.53053	1.09375			SAOUHSC_00267	0.106884	1.37141
	SAOUHSC_00268	-0.81578	3.96581			SAOUHSC_00268	0.348119	1.29198
	SAOUHSC_00269	-1.0625	2.0611			SAOUHSC_00269	-0.0860479	1.85469
	SAOUHSC_00270	-1.3259	3.7721			SAOUHSC_00270	0.412511	1.59765
	SAOUHSC_00271	-0.84658	2.63108			SAOUHSC_00271	-0.41754	3.21157
	SAOUHSC_00272	-0.92112	1.07633			SAOUHSC_00272	-0.952043	1.16292
	SAOUHSC_00274	-0.44575	1.7158			SAOUHSC_00274	-0.631288	1.97146
	SAOUHSC_00275	-0.80894	1.35837			SAOUHSC_00275	0.169925	1.599
	SAOUHSC_00276	-0.10936	1.59266			SAOUHSC_00276	0.116764	1.00299
	SAOUHSC_00277	-0.94203	1.48189			SAOUHSC_00277	-0.478748	2.14087
	SAOUHSC_00278	-1.26604	3.40386			SAOUHSC_00278	0.117961	1.84649
	SAOUHSC_00279	-1.58511	2.21858			SAOUHSC_00279	-0.832899	2.08193
	SAOUHSC_00280	-1	4.00195			SAOUHSC_00280	-0.473731	3.37107
	SAOUHSC_00281	-1.0026	2.29032			SAOUHSC_00281	-0.327529	2.12408
	SAOUHSC_00282	-0.96466	2.00263			SAOUHSC_00282	0.330099	1.00674
	SAOUHSC_00284	-0.32373	1.21765			SAOUHSC_00284	0.270469	1.26288
	SAOUHSC_00285	-0.8484	4.61191			SAOUHSC_00285	0.0691522	1.53542
	SAOUHSC_00287	-0.57068	3.28794			SAOUHSC_00287	0.681044	3.25659
	SAOUHSC_00290	-0.51973	1.82804			SAOUHSC_00290	-0.201576	2.0629
	SAOUHSC_00291	-0.79186	1.60499			SAOUHSC_00291	-0.161008	1.55548
	SAOUHSC_00292	-1.19067	2.93295			SAOUHSC_00292	0.573375	3.15022
	SAOUHSC_00293	-0.94842	2.33762			SAOUHSC_00293	0.411426	2.17337
	SAOUHSC_00294	-0.62972	1.52914			SAOUHSC_00294	0.184725	1.48516
	SAOUHSC_00295	-1.54288	7.08953			SAOUHSC_00295	-0.222465	1.85169
	SAOUHSC_00296	-0.91784	1.54359			SAOUHSC_00296	0.333767	2.06347
	SAOUHSC_00297	-0.29248	2.1781			SAOUHSC_00297	1.33159	1.17566
	SAOUHSC_00298	-1.7824	3.40457			SAOUHSC_00298	-1.60823	2.84707
	SAOUHSC_00299	-0.8049	2.45377			SAOUHSC_00299	1.01913	1.49413
	SAOUHSC_00300	-1.33424	2.91373			SAOUHSC_00300	0.0413832	1.40587
	SAOUHSC_00301	-1.77448	3.75328			SAOUHSC_00301	-0.331518	1.5291
	SAOUHSC_00302	-1.96016	1.16173			SAOUHSC_00302	-0.0866606	1.23866
	SAOUHSC_00304	-1.39062	2.96908			SAOUHSC_00304	-1.28455	3.40307
	SAOUHSC_00305	0				SAOUHSC_00305	0
	SAOUHSC_00306	-1.06794	3.44164			SAOUHSC_00306	0.789103	2.20303
	SAOUHSC_00307	-1.0625	1.28853			SAOUHSC_00307	0.192068	1.62262
	SAOUHSC_00308	-0.90698	1.63995			SAOUHSC_00308	0.392647	1.88607
	SAOUHSC_00309	-1.78289	4.35881			SAOUHSC_00309	0.331017	2.43821
	SAOUHSC_00310	-1.19529	2.26935			SAOUHSC_00310	-0.120765	2.91982
	SAOUHSC_00311	-0.19265	2.0537			SAOUHSC_00311	1.04264	1.42671
	SAOUHSC_00312	-0.92002	4.06012			SAOUHSC_00312	0.650305	2.28027
	SAOUHSC_00313	-0.39783	3.01531			SAOUHSC_00313	0.413161	1.99466
	SAOUHSC_00314	-0.5511	1.82003			SAOUHSC_00314	1.37145	1.02444
	SAOUHSC_00315	-0.86171	1.93949			SAOUHSC_00315	0.300417	2.65209
	SAOUHSC_00316	-2.53366	3.82442			SAOUHSC_00316	-1.87091	2.8755
	SAOUHSC_00317	-1.01625	3.81373			SAOUHSC_00317	0.139339	1.31995
	SAOUHSC_00318	-1.27788	1.92121			SAOUHSC_00318	0.0106366	1.27338
	SAOUHSC_00319	-0.42275	1.04961			SAOUHSC_00319	-0.160685	1.53859
	SAOUHSC_00320	-0.9143	2.44571			SAOUHSC_00320	0.697329	1.76414
	SAOUHSC_00322	-0.93981	1.65402			SAOUHSC_00322	0.298541	1.47584
	SAOUHSC_00323	-0.83007	3.0199			SAOUHSC_00323	-1.41504	1.50255
	SAOUHSC_00324	-0.92002	1.41101			SAOUHSC_00324	0.890019	1.9582
	SAOUHSC_00325	-1.4135	1.98478			SAOUHSC_00325	0.917088	2.30356
	SAOUHSC_00326	-0.65063	2.94614			SAOUHSC_00326	-0.961002	4.13301
	SAOUHSC_00327	-0.71383	4.45898			SAOUHSC_00327	0.192952	6.36672
	SAOUHSC_00328	-0.50001	1.60096			SAOUHSC_00328	0.0284277	1.02926
	SAOUHSC_00329	-0.50656	1.0982			SAOUHSC_00329	1.11882	1.02396
	SAOUHSC_00330	-0.85022	1.99384			SAOUHSC_00330	0.365133	1.25532
	SAOUHSC_00331	2.80735	2.56535			SAOUHSC_00331	3.45943	2.56535
	SAOUHSC_00332	-0.36792	2.47442			SAOUHSC_00332	0.151989	2.06038
	SAOUHSC_00333	-0.26188	1.34089			SAOUHSC_00333	0.873498	1.20408
	SAOUHSC_00334	-1.22972	3.718			SAOUHSC_00334	-0.117318	3.70028
	SAOUHSC_00335	-0.99913	3.17928			SAOUHSC_00335	0.688583	1.15856
	SAOUHSC_00336	0.728487	2.79384			SAOUHSC_00336	0.266157	3.53811
	SAOUHSC_00337	-0.76709	1.82427			SAOUHSC_00337	-0.59031	1.85032
	SAOUHSC_00338	-1.04811	1.23957			SAOUHSC_00338	0.092884	2.54504
	SAOUHSC_00339	-1.28069	3.36515			SAOUHSC_00339	-0.0075216	2.02691
	SAOUHSC_00340	0.025312	3.10367			SAOUHSC_00340	-0.636885	5.38405
	SAOUHSC_00341	-0.81274	3.26003			SAOUHSC_00341	0.15056	2.4218
	SAOUHSC_00342	-0.59815	1.73043			SAOUHSC_00342	0.277747	2.14065
	SAOUHSC_00344	-0.9754	3.78098			SAOUHSC_00344	3.36716	3.63434
	SAOUHSC_00345	0				SAOUHSC_00345	0
	SAOUHSC_00346	-0.92796	1.34289			SAOUHSC_00346	-0.927963	1.36759
	SAOUHSC_00347	-1.15072	1			SAOUHSC_00347	-1.30543	1.47848
	SAOUHSC_00348	0				SAOUHSC_00348	0
	SAOUHSC_00349	0				SAOUHSC_00349	0
	SAOUHSC_00350	-1.58511	2.61226			SAOUHSC_00350	0	1
	SAOUHSC_00351	-1.51664	6.53019			SAOUHSC_00351	-0.162299	3.29164
	SAOUHSC_00352	-0.86828	1.61425			SAOUHSC_00352	0.593306	1.02895
	SAOUHSC_00353	-1.68316	3.05229			SAOUHSC_00353	1.20445	2.94793
	SAOUHSC_00354	-2.10718	3.88076			SAOUHSC_00354	0.102188	1.16676
	SAOUHSC_00355	0.587461	1.00481			SAOUHSC_00355	0.77762	1.3808
	SAOUHSC_00356	-1.80743	2.54333			SAOUHSC_00356	-0.748554	1.87452
	SAOUHSC_00357	-1.7004	5.19588			SAOUHSC_00357	1.02751	2.6843
	SAOUHSC_00358	-5.39289	6.42918			SAOUHSC_00358	-0.485398	1
	SAOUHSC_00359	-0.94758	2.51497			SAOUHSC_00359	1.87448	1.46085
	SAOUHSC_00360	-0.27422	1.35868			SAOUHSC_00360	0.492007	1.58831
	SAOUHSC_00362	-1.68501	3.44861			SAOUHSC_00362	0.0805212	1.5977
	SAOUHSC_00363	-0.32446	2.13324			SAOUHSC_00363	-0.929061	2.894
	SAOUHSC_00364	3.20716	6.00144			SAOUHSC_00364	3.55639	4.28021
	SAOUHSC_00365	3.75489	6.90217			SAOUHSC_00365	0.584963	1.82159
	SAOUHSC_00366	-0.44969	1.05471			SAOUHSC_00366	-0.22297	1.21342
	SAOUHSC_00367	-2.40736	3.78375			SAOUHSC_00367	-0.204898	3.16482
	SAOUHSC_00369	0.505891	1.85778			SAOUHSC_00369	0.565597	1.33131
	SAOUHSC_00370	-1.76562	2.15385			SAOUHSC_00370	-1.62816	4.01198
	SAOUHSC_00371	-0.56384	1.01207			SAOUHSC_00371	0.475915	1.3052
	SAOUHSC_00372	-1	2.62718			SAOUHSC_00372	0	1
	SAOUHSC_00373	-2.57261	6.18932			SAOUHSC_00373	-0.745164	4.34754
	SAOUHSC_00374	-2.80692	4.5897			SAOUHSC_00374	-0.485398	1.48625
	SAOUHSC_00375	0	1			SAOUHSC_00375	-1.58511	3.66452
	SAOUHSC_00376	-0.64386	1.28127			SAOUHSC_00376	-0.965784	3.58914
	SAOUHSC_00377	-0.74178	2.35364			SAOUHSC_00377	0.0443242	3.02082
	SAOUHSC_00378	-1.07795	1.50905			SAOUHSC_00378	-1.66292	1.07474
	SAOUHSC_00381	-2.15457	1.03895			SAOUHSC_00381	-0.631288	1.76458
	SAOUHSC_00382	-1.42237	2.70573			SAOUHSC_00382	0.607011	4.80635
	SAOUHSC_00383	-1.29796	3.4332			SAOUHSC_00383	-0.380446	4.94325
	SAOUHSC_00384	-0.76048	1.71883			SAOUHSC_00384	1.85643	1.84043
	SAOUHSC_00386	0.626953	2.15878			SAOUHSC_00386	-0.220614	4.19145
	SAOUHSC_00387	-1.23718	1.38104			SAOUHSC_00387	-0.58489	1
	SAOUHSC_00389	-0.90347	2.65624			SAOUHSC_00389	-0.973129	4.00858
	SAOUHSC_00390	-1.18148	2.20274			SAOUHSC_00390	-0.511485	3.03354
	SAOUHSC_00391	-0.20058	2.18558			SAOUHSC_00391	0.842617	1.34033
	SAOUHSC_00392	-0.05754	1.9087			SAOUHSC_00392	-0.0641631	1.44941
	SAOUHSC_00393	-1.41773	2.56962			SAOUHSC_00393	-0.541408	2.01722
	SAOUHSC_00394	-1.19595	2.23529			SAOUHSC_00394	1.02439	2.97542
	SAOUHSC_00395	-1.30472	3.30426			SAOUHSC_00395	-1.4856	6.58475
	SAOUHSC_00397	-0.25791	1.27886			SAOUHSC_00397	0.00230647	1
	SAOUHSC_00398	-1.265	1.30811			SAOUHSC_00398	0.35321	1.82944
	SAOUHSC_00399	-1	2.49518			SAOUHSC_00399	0.188401	1.25987
	SAOUHSC_00400	-0.88098	2.54525			SAOUHSC_00400	0.306029	1.35393
	SAOUHSC_00401	-2.09727	4.4377			SAOUHSC_00401	-0.522012	2.2902
	SAOUHSC_00402	-1.22837	3.33014			SAOUHSC_00402	-0.346298	2.4092
	SAOUHSC_00404	-1.04782	2.52308			SAOUHSC_00404	0.307778	1.97763
	SAOUHSC_00405	-1.04543	2.8153			SAOUHSC_00405	-0.273169	2.0614
	SAOUHSC_00406	-0.39916	2.03496			SAOUHSC_00406	0.78668	2.52736
	SAOUHSC_00407	-0.93044	1.86673			SAOUHSC_00407	0.339593	1.07058
	SAOUHSC_00408	-0.71999	1.06526			SAOUHSC_00408	-0.152003	1.30787
	SAOUHSC_00409	-1.44811	2.16283			SAOUHSC_00409	-0.991083	1.64235
	SAOUHSC_00410	0.004322	3.09895			SAOUHSC_00410	0.646439	3.58888
	SAOUHSC_00412	-0.59662	1.43841			SAOUHSC_00412	1.13323	2.05919
	SAOUHSC_00413	-0.32193	1.00547			SAOUHSC_00413	-0.736966	1.40393
	SAOUHSC_00414	-1	2.62283			SAOUHSC_00414	-1	2.62283
	SAOUHSC_00415	0.439889	1.16712			SAOUHSC_00415	0.542605	1.76635
	SAOUHSC_00416	-0.67738	3.70708			SAOUHSC_00416	0.330329	2.54169
	SAOUHSC_00417	0	1.70618			SAOUHSC_00417	-2.73697	2.74395
	SAOUHSC_00418	0.956354	1.45147			SAOUHSC_00418	0.797677	1.45147
	SAOUHSC_00420	0.584963	1.82515			SAOUHSC_00420	0	1
	SAOUHSC_00421	-0.65063	2.54569			SAOUHSC_00421	0.418999	1.82512
	SAOUHSC_00422	-0.50738	3.99057			SAOUHSC_00422	0.481299	2.96223
	SAOUHSC_00423	-2.05889	2.86755			SAOUHSC_00423	-0.796862	2.82274
	SAOUHSC_00424	-1.69013	2.46662			SAOUHSC_00424	-0.542879	4.3966
	SAOUHSC_00426	0.153157	2.35753			SAOUHSC_00426	1.05658	1.73975
	SAOUHSC_00427	1.44297	1.73471			SAOUHSC_00427	0.909965	1.32147
	SAOUHSC_00428	-1.12469	3.13119			SAOUHSC_00428	0.275245	1.31898
	SAOUHSC_00429	-0.99395	1.67173			SAOUHSC_00429	0.312317	2.02265
	SAOUHSC_00430	-1.82368	1.4524			SAOUHSC_00430	0.31371	1.6851
	SAOUHSC_00431	0.939904	1.28276			SAOUHSC_00431	4.1456	4.7948
	SAOUHSC_00433	1.06323	1.33075			SAOUHSC_00433	4.0496	5.14417
	SAOUHSC_00434	-0.80163	1.51374			SAOUHSC_00434	-0.446935	2.68549
	SAOUHSC_00435	-1.0517	4.52864			SAOUHSC_00435	-0.0839056	3.17375
	SAOUHSC_00436	-1.42237	2.94786			SAOUHSC_00436	-0.0972704	2.78838
	SAOUHSC_00437	-0.65631	3.61432			SAOUHSC_00437	0.101919	1.98343
	SAOUHSC_00438	-1.19199	4.76184			SAOUHSC_00438	0.104739	3.67003
	SAOUHSC_00439	-0.8646	4.08875			SAOUHSC_00439	0.3639	2.76131
	SAOUHSC_00441	-2.19562	2.19387			SAOUHSC_00441	-0.682001	1.7408
	SAOUHSC_00442	-0.58489	1.82493			SAOUHSC_00442	1.22237	3.6924
	SAOUHSC_00444	0	1			SAOUHSC_00444	-1	2.59853
	SAOUHSC_00445	0				SAOUHSC_00445	0
	SAOUHSC_00450	-0.37445	3.00743			SAOUHSC_00450	0.0406821	1
	SAOUHSC_00451	0	1			SAOUHSC_00451	1	2.6611
	SAOUHSC_00452	-1.15972	1.53313			SAOUHSC_00452	-1.64702	1.06025
	SAOUHSC_00454	-1	2.6423			SAOUHSC_00454	1	2.65955
	SAOUHSC_00455	-1.39593	2.12205			SAOUHSC_00455	-1.95904	5.16173
	SAOUHSC_00456	-2.80692	3.64573			SAOUHSC_00456	-1.80743	1.83912
	SAOUHSC_00457	-1.48843	4.32794			SAOUHSC_00457	-0.434598	1.71733
	SAOUHSC_00458	-1.47554	2.57221			SAOUHSC_00458	0.674009	2.19685
	SAOUHSC_00459	-0.46574	1.33115			SAOUHSC_00459	0.788268	1.8898
	SAOUHSC_00461	1.76554	1.44331			SAOUHSC_00461	1	2.47634
	SAOUHSC_00462	-0.93512	1.59871			SAOUHSC_00462	0.771379	2.268
	SAOUHSC_00463	-1	3.35618			SAOUHSC_00463	-0.815529	2.52346
	SAOUHSC_00464	-1.58511	1.00296			SAOUHSC_00464	-0.186393	1.00296
	SAOUHSC_00465	1.55621	1.3665			SAOUHSC_00465	1.0675	1.40212
	SAOUHSC_00466	0.521955	1.03053			SAOUHSC_00466	-1.37857	2.44505
	SAOUHSC_00467	-0.8625	4.93042			SAOUHSC_00467	0.0703893	5.00932
	SAOUHSC_00468	-0.21073	1.39759			SAOUHSC_00468	0.244644	1.8318
	SAOUHSC_00469	-0.21056	1.47937			SAOUHSC_00469	-0.237183	1.65542
	SAOUHSC_00471	-1.58511	3.66357			SAOUHSC_00471	-0.58489	1.82445
	SAOUHSC_00472	-0.32193	1.50516			SAOUHSC_00472	0	1.49121
	SAOUHSC_00474	-2.94786	3.3865			SAOUHSC_00474	-0.952322	1.83461
	SAOUHSC_00475	1	2.63318			SAOUHSC_00475	2	4.59571
	SAOUHSC_00477	-0.91621	3.24163			SAOUHSC_00477	2.94821	5.10851
	SAOUHSC_00479	-2.32193	4.58886			SAOUHSC_00479	3.3505	3.31158
	SAOUHSC_00480	-0.04573	1.24372			SAOUHSC_00480	0.965766	1.88274
	SAOUHSC_00481	-1.10439	1.47519			SAOUHSC_00481	0.761541	1.85074
	SAOUHSC_00482	0				SAOUHSC_00482	1	2.60847
	SAOUHSC_00483	1.38029	3.25589			SAOUHSC_00483	0.637471	1.007
	SAOUHSC_00484	1.58496	1.4204			SAOUHSC_00484	1.58496	1.4087
	SAOUHSC_00485	0	1			SAOUHSC_00485	-1	2.63804
	SAOUHSC_00486	-4.3133	2.85569			SAOUHSC_00486	-2.78289	2.84627
	SAOUHSC_00487	-0.69199	2.07613			SAOUHSC_00487	-0.276835	2.03384
	SAOUHSC_00488	-0.20473	1.89363			SAOUHSC_00488	-1.19034	2.95157
	SAOUHSC_00489	-0.41504	1.81529			SAOUHSC_00489	0	1
	SAOUHSC_00490	0				SAOUHSC_00490	1.58496	3.65365
	SAOUHSC_00491	-0.90698	1.00693			SAOUHSC_00491	-3.90617	3.65708
	SAOUHSC_00493	-1	2.65826			SAOUHSC_00493	0.584963	2.06711
	SAOUHSC_00497	-1	2.17316			SAOUHSC_00497	0.321928	1.41984
	SAOUHSC_00499	0	1			SAOUHSC_00499	2	1.83058
	SAOUHSC_00500	-0.36253	1.50117			SAOUHSC_00500	2.87446	1.46703
	SAOUHSC_00501	-3.67116	8.88042			SAOUHSC_00501	-1.29654	8.5277
	SAOUHSC_00502	-0.04365	1.25922			SAOUHSC_00502	0.722466	1.65789
	SAOUHSC_00503	-3.30187	1.62591			SAOUHSC_00503	0.151079	1.00812
	SAOUHSC_00504	-1.77596	2.64661			SAOUHSC_00504	-1.08222	1.31887
	SAOUHSC_00505	-2.12721	3.95562			SAOUHSC_00505	-1.21591	6.38493
	SAOUHSC_00507	-0.2255	1.42835			SAOUHSC_00507	-0.519735	1.00205
	SAOUHSC_00508	-0.48803	1.66562			SAOUHSC_00508	0.216734	1.14092
	SAOUHSC_00509	1.50248	1			SAOUHSC_00509	0.584963	1.44739
	SAOUHSC_00510	2	3.65889			SAOUHSC_00510	0
	SAOUHSC_00511	-1	2.97312			SAOUHSC_00511	-0.58489	2.0668
	SAOUHSC_00512	-1.77251	2.93877			SAOUHSC_00512	-0.0537932	2.90995
	SAOUHSC_00513	-0.53053	5.90833			SAOUHSC_00513	1.08093	1.7452
	SAOUHSC_00514	-1.3876	3.99247			SAOUHSC_00514	0.762391	2.07047
	SAOUHSC_00515	-1.38383	1.217			SAOUHSC_00515	0.10017	1.2204
	SAOUHSC_00516	-2.32193	2.60632			SAOUHSC_00516	-1.32193	1
	SAOUHSC_00517	-2	4.59739			SAOUHSC_00517	-1	2.66303
	SAOUHSC_00518	0				SAOUHSC_00518	1.58496	3.65528
	SAOUHSC_00519	-1	2.66101			SAOUHSC_00519	-0.415038	1.6111
	SAOUHSC_00520	0				SAOUHSC_00520	0
	SAOUHSC_00521	0				SAOUHSC_00521	0
	SAOUHSC_00523	0.187641	1.6688			SAOUHSC_00523	0.772561	1.6264
	SAOUHSC_00524	-0.0687	1.69304			SAOUHSC_00524	0.188401	1.61871
	SAOUHSC_00525	-0.20158	1.36047			SAOUHSC_00525	0.430606	2.53475
	SAOUHSC_00526	0				SAOUHSC_00526	0
	SAOUHSC_00527	-1	2.62792			SAOUHSC_00527	1	2.6634
	SAOUHSC_00528	-1	2.63053			SAOUHSC_00528	-1	2.63053
	SAOUHSC_00529	0	1			SAOUHSC_00529	0	1
	SAOUHSC_00530	1.58496	3.66263			SAOUHSC_00530	1	2.64264
	SAOUHSC_00531	1.29219	1.17639			SAOUHSC_00531	-0.665203	1.93649
	SAOUHSC_00532	-0.66749	3.64803			SAOUHSC_00532	-0.355682	1.95404
	SAOUHSC_00533	-1.2382	2.25708			SAOUHSC_00533	-0.982506	1.91497
	SAOUHSC_00534	-1.11247	3.78226			SAOUHSC_00534	-0.0391918	1.6798
	SAOUHSC_00535	-0.66018	2.99351			SAOUHSC_00535	0.673647	1.01574
	SAOUHSC_00536	-0.85413	1.00738			SAOUHSC_00536	-0.30668	2.05873
	SAOUHSC_00537	-2.32193	2.59536			SAOUHSC_00537	-0.321928	1
	SAOUHSC_00538	-0.28051	1.9483			SAOUHSC_00538	-0.688032	1.92164
	SAOUHSC_00539	-1.28525	1.55462			SAOUHSC_00539	0.687329	2.12298
	SAOUHSC_00540	-0.74977	2.36136			SAOUHSC_00540	0.517628	4.10712
	SAOUHSC_00541	-1.4274	3.40454			SAOUHSC_00541	0.269153	1.04914
	SAOUHSC_00542	-1.05499	3.8584			SAOUHSC_00542	0.263876	3.12119
	SAOUHSC_00543	1.58496	3.6593			SAOUHSC_00543	2.32193	4.59483
	SAOUHSC_00544	-0.82726	3.33014			SAOUHSC_00544	0.671112	2.91825
	SAOUHSC_00545	-0.9448	4.14623			SAOUHSC_00545	-0.64905	6.46136
	SAOUHSC_00547	-0.77522	6.23034			SAOUHSC_00547	0.62798	5.49299
	SAOUHSC_00548	-1.48197	2.06074			SAOUHSC_00548	0.116897	3.85218
	SAOUHSC_00549	-1	2.64139			SAOUHSC_00549	0	1
	SAOUHSC_00550	-0.61661	4.41597			SAOUHSC_00550	1.64635	2.39373
	SAOUHSC_00551	-0.54646	1			SAOUHSC_00551	-1.75001	2.29233
	SAOUHSC_00552	-0.59444	7.06855			SAOUHSC_00552	0.461109	2.01953
	SAOUHSC_00553	-0.48459	2.38281			SAOUHSC_00553	1.38294	2.90105
	SAOUHSC_00554	-0.96466	1.32732			SAOUHSC_00554	0.622743	1.21604
	SAOUHSC_00555	0.520347	1.2096			SAOUHSC_00555	0.763157	1.1951
	SAOUHSC_00556	-0.98936	3.5096			SAOUHSC_00556	0.205643	3.22509
	SAOUHSC_00557	-0.77349	3.95165			SAOUHSC_00557	0.163112	4.3771
	SAOUHSC_00558	-1.20423	2.22836			SAOUHSC_00558	-0.331336	2.74633
	SAOUHSC_00559	-0.94675	1.45437			SAOUHSC_00559	-0.0335695	1.83211
	SAOUHSC_00560	0.527971	1.61105			SAOUHSC_00560	0.158725	1.61105
	SAOUHSC_00561	-1.1421	2.44534			SAOUHSC_00561	0.0443242	1.47849
	SAOUHSC_00562	-0.93346	1.04962			SAOUHSC_00562	-0.146723	1.29207
	SAOUHSC_00564	-1.4937	4.64106			SAOUHSC_00564	-0.7471	1.03307
	SAOUHSC_00565	-1.83033	3.10193			SAOUHSC_00565	0.129349	1.03425
	SAOUHSC_00567	-2.66292	4.36391			SAOUHSC_00567	1	2.02258
	SAOUHSC_00569	-0.83934	3.7868			SAOUHSC_00569	0.300651	2.93171
	SAOUHSC_00571	0.035624	2.66396			SAOUHSC_00571	0.800496	1.36891
	SAOUHSC_00572	-0.8762	1.08814			SAOUHSC_00572	0.541217	1.21403
	SAOUHSC_00573	1	2.63914			SAOUHSC_00573	1	2.63914
	SAOUHSC_00574	1	2.63888			SAOUHSC_00574	0
	SAOUHSC_00575	-0.58489	1.82278			SAOUHSC_00575	-0.58489	1.82278
	SAOUHSC_00577	-0.41504	1.8099			SAOUHSC_00577	0.321928	3.46028
	SAOUHSC_00578	-1	1.83048			SAOUHSC_00578	0.321928	1.60609
	SAOUHSC_00579	0.584963	1.51333			SAOUHSC_00579	-0.415038	1.61107
	SAOUHSC_00580	-1	2.60139			SAOUHSC_00580	4.32193	1
	SAOUHSC_00581	-0.96832	6.72558			SAOUHSC_00581	0.237197	3.0231
	SAOUHSC_00582	-0.98165	1.77326			SAOUHSC_00582	0.866077	1.07198
	SAOUHSC_00584	-1.00636	3.28935			SAOUHSC_00584	-0.221119	3.27937
	SAOUHSC_00585	-1.19462	2.10816			SAOUHSC_00585	0.653335	1.61356
	SAOUHSC_00586	-0.95904	1.47348			SAOUHSC_00586	-0.527408	1.46259
	SAOUHSC_00587	-2.37333	4.07517			SAOUHSC_00587	0.0659858	4.58681
	SAOUHSC_00588	-0.86644	3.22575			SAOUHSC_00588	0.742524	1.37956
	SAOUHSC_00591	-1.16586	3.07203			SAOUHSC_00591	0.388024	2.50644
	SAOUHSC_00592	-0.88044	1.22125			SAOUHSC_00592	-0.0637107	3.14626
	SAOUHSC_00593	-2.05889	3.90267			SAOUHSC_00593	-0.380822	2.50883
	SAOUHSC_00595	0.321928	1			SAOUHSC_00595	2.08746	1.81124
	SAOUHSC_00596	-1.14401	2.7615			SAOUHSC_00596	0.77804	1.26163
	SAOUHSC_00598	-1.26153	3.35859			SAOUHSC_00598	1.19944	1.76781
	SAOUHSC_00599	-1.32409	2.51053			SAOUHSC_00599	-0.352916	3.56438
	SAOUHSC_00600	-2.61883	3.56451			SAOUHSC_00600	-1.17821	3.4023
	SAOUHSC_00602	-0.83624	1.90288			SAOUHSC_00602	0.147437	2.73674
	SAOUHSC_00603	-1.21558	2.17408			SAOUHSC_00603	-0.0312088	1.44445
	SAOUHSC_00604	-2.57347	2.99136			SAOUHSC_00604	-0.0588937	1.03289
	SAOUHSC_00605	-0.89593	2.01099			SAOUHSC_00605	-0.837532	2.46546
	SAOUHSC_00606	-1.11873	1.78417			SAOUHSC_00606	-0.0865074	1.16925
	SAOUHSC_00607	-1.56022	1.00619			SAOUHSC_00607	0.024887	1
	SAOUHSC_00608	0.045024	1			SAOUHSC_00608	0.841329	1.51689
	SAOUHSC_00610	-3.32193	1.61105			SAOUHSC_00610	-2.40431	1.61105
	SAOUHSC_00611	-0.19265	1.49462			SAOUHSC_00611	-0.245027	3.27189
	SAOUHSC_00612	-0.26119	2.53402			SAOUHSC_00612	-0.245027	3.9843
	SAOUHSC_00613	-0.1805	1.00172			SAOUHSC_00613	1.16337	1.22174
	SAOUHSC_00614	-0.47975	1.47299			SAOUHSC_00614	-0.140348	1.74846
	SAOUHSC_00615	-1.16101	3.28078			SAOUHSC_00615	0.844868	2.00556
	SAOUHSC_00616	-0.26309	1.66242			SAOUHSC_00616	-0.304897	2.12255
	SAOUHSC_00617	-0.8839	2.76135			SAOUHSC_00617	-0.170881	2.32708
	SAOUHSC_00618	0.407407	1.19789			SAOUHSC_00618	-0.30561	3.7571
	SAOUHSC_00619	-0.03003	1.67657			SAOUHSC_00619	-0.387978	2.84635
	SAOUHSC_00620	-1	1.64518			SAOUHSC_00620	-1	1.64518
	SAOUHSC_00621	-0.40183	3.17779			SAOUHSC_00621	-0.430703	1.70505
	SAOUHSC_00622	-1.62193	3.84487			SAOUHSC_00622	0.385155	2.64892
	SAOUHSC_00624	-2.43909	2.03745			SAOUHSC_00624	-0.562133	1.57444
	SAOUHSC_00625	-0.65154	3.24301			SAOUHSC_00625	-0.378757	1.10577
	SAOUHSC_00626	-1.1504	1.37929			SAOUHSC_00626	-2.8879	5.28613
	SAOUHSC_00627	-0.79286	1.04378			SAOUHSC_00627	-0.0417141	1.26386
	SAOUHSC_00628	-0.30294	1.27464			SAOUHSC_00628	0.367147	4.89387
	SAOUHSC_00629	-0.49818	1.30366			SAOUHSC_00629	0.24184	2.68817
	SAOUHSC_00632	-0.51457	1.01331			SAOUHSC_00632	1.08746	1.37667
	SAOUHSC_00633	-0.67162	2.34324			SAOUHSC_00633	0.0243197	2.10378
	SAOUHSC_00634	2.32193	5.47746			SAOUHSC_00634	1	2.64369
	SAOUHSC_00636	-2.32193	5.47565			SAOUHSC_00636	-1.32193	3.48829
	SAOUHSC_00637	1	1.83048			SAOUHSC_00637	-1	2.64078
	SAOUHSC_00638	-1.96578	4.67142			SAOUHSC_00638	-0.643856	3.20964
	SAOUHSC_00639	0.09126	2.02443			SAOUHSC_00639	1.12095	2.38825
	SAOUHSC_00640	1	2.63989			SAOUHSC_00640	1	2.63989
	SAOUHSC_00641	1	1.83098			SAOUHSC_00641	0.584963	1.82304
	SAOUHSC_00642	-0.73697	1.00344			SAOUHSC_00642	0.485427	1.61105
	SAOUHSC_00643	-0.34795	1.83028			SAOUHSC_00643	0.716245	1.43448
	SAOUHSC_00644	-0.80818	6.00395			SAOUHSC_00644	-0.140348	4.44081
	SAOUHSC_00645	1	2.6238			SAOUHSC_00645	0
	SAOUHSC_00646	-0.23735	2.09349			SAOUHSC_00646	-0.198427	2.50906
	SAOUHSC_00647	-1.49411	3.32523			SAOUHSC_00647	-0.309896	1.8308
	SAOUHSC_00648	-2.74082	2.01012			SAOUHSC_00648	0.0322419	1.05141
	SAOUHSC_00651	-0.48823	1.83916			SAOUHSC_00651	0.359746	1.72987
	SAOUHSC_00652	-1.10284	1.32197			SAOUHSC_00652	-0.754869	2.11411
	SAOUHSC_00653	-0.43616	1.81661			SAOUHSC_00653	-0.0281162	3.24148
	SAOUHSC_00654	-0.70416	2.18363			SAOUHSC_00654	-0.161653	1.95379
	SAOUHSC_00655	-1.06311	5.00456			SAOUHSC_00655	-1.25567	1.98153
	SAOUHSC_00656	-0.95148	1.70908			SAOUHSC_00656	0.546067	1.3927
	SAOUHSC_00658	-2.1291	1			SAOUHSC_00658	-0.374449	1.77706
	SAOUHSC_00659	1	2.63269			SAOUHSC_00659	0
	SAOUHSC_00660	-1.11654	5.46231			SAOUHSC_00660	0.117828	2.21148
	SAOUHSC_00661	-0.26534	4.29495			SAOUHSC_00661	1.04236	1.28128
	SAOUHSC_00662	-0.79086	2.74153			SAOUHSC_00662	1.0197	1.05615
	SAOUHSC_00663	0.97541	1.83613			SAOUHSC_00663	1.02956	1.53379
	SAOUHSC_00664	-0.87408	1.41823			SAOUHSC_00664	0.249263	1.24802
	SAOUHSC_00665	-3.78986	6.83066			SAOUHSC_00665	-0.464942	1.89566
	SAOUHSC_00666	-4.28209	4.36233			SAOUHSC_00666	-1.10874	2.88807
	SAOUHSC_00667	-3.93016	5.94902			SAOUHSC_00667	-0.764886	2.8365
	SAOUHSC_00668	-3.88044	14.0063			SAOUHSC_00668	-0.85909	3.80101
	SAOUHSC_00669	-0.20191	1.25639			SAOUHSC_00669	0.214374	1.246
	SAOUHSC_00670	-1.94175	2.25066			SAOUHSC_00670	0.524465	2.8487
	SAOUHSC_00671	-2	3.12864			SAOUHSC_00671	-2.28349	3.15047
	SAOUHSC_00672	-2.50717	5.10771			SAOUHSC_00672	-1.77843	5.04728
	SAOUHSC_00673	-1.40622	2.62392			SAOUHSC_00673	-1.62016	6.28329
	SAOUHSC_00674	0.926607	1.69846			SAOUHSC_00674	0.131194	3.20589
	SAOUHSC_00675	-1.41773	1.35644			SAOUHSC_00675	0	1.00499
	SAOUHSC_00676	-0.67346	1.33024			SAOUHSC_00676	-1.89004	2.68421
	SAOUHSC_00677	-1.56149	2.67428			SAOUHSC_00677	-0.988218	2.05708
	SAOUHSC_00678	1.05589	1.62744			SAOUHSC_00678	0.83131	1.78311
	SAOUHSC_00679	-0.0199	2.65555			SAOUHSC_00679	1.22379	2.21683
	SAOUHSC_00681	-0.50656	1.42463			SAOUHSC_00681	1.00317	2.78795
	SAOUHSC_00682	-0.2365	2.34543			SAOUHSC_00682	0.527971	2.32291
	SAOUHSC_00683	-1.88897	3.1906			SAOUHSC_00683	1.27166	1.29674
	SAOUHSC_00684	-1.84788	2.21947			SAOUHSC_00684	0.760774	2.00512
	SAOUHSC_00685	1.26849	1.01085			SAOUHSC_00685	-2.45958	1.57123
	SAOUHSC_00686	-1.14465	2.65315			SAOUHSC_00686	0.521453	1
	SAOUHSC_00687	-1.46554	3.4291			SAOUHSC_00687	1.20101	2.36435
	SAOUHSC_00688	-0.42082	1.74203			SAOUHSC_00688	-0.245711	1.22202
	SAOUHSC_00689	-0.73937	6.021			SAOUHSC_00689	0.776778	4.40188
	SAOUHSC_00690	-1.40125	1.48719			SAOUHSC_00690	-0.697827	2.1065
	SAOUHSC_00691	-1.3827	2.97962			SAOUHSC_00691	-0.671623	4.60075
	SAOUHSC_00692	-0.58208	1.17562			SAOUHSC_00692	0.287354	1.00997
	SAOUHSC_00693	-0.55131	3.35819			SAOUHSC_00693	0.311736	4.40659
	SAOUHSC_00694	-0.58489	1.82062			SAOUHSC_00694	-0.58489	1.82062
	SAOUHSC_00695	-0.83727	1			SAOUHSC_00695	-0.454822	1.68269
	SAOUHSC_00696	-0.22938	1.39469			SAOUHSC_00696	0.790438	1.64454
	SAOUHSC_00697	-2.58467	3.65441			SAOUHSC_00697	-2.58467	3.65441
	SAOUHSC_00698	-0.43635	3.27382			SAOUHSC_00698	0.382059	1.54125
	SAOUHSC_00699	-0.36606	2.64158			SAOUHSC_00699	-0.138124	6.33419
	SAOUHSC_00701	-0.37688	1.32684			SAOUHSC_00701	0.1396	1.01295
	SAOUHSC_00702	-4.81604	7.14935			SAOUHSC_00702	-0.220614	2.15044
	SAOUHSC_00703	-2.24127	3.29406			SAOUHSC_00703	0.616358	1.22128
	SAOUHSC_00704	-1.0514	2.12495			SAOUHSC_00704	0.259905	1.53415
	SAOUHSC_00705	-1	2.62283			SAOUHSC_00705	1.32193	1
	SAOUHSC_00706	-0.9928	2.96916			SAOUHSC_00706	0.414136	2.09108
	SAOUHSC_00707	-2.71407	2.80753			SAOUHSC_00707	-0.392326	1.21891
	SAOUHSC_00708	-0.54393	2.32848			SAOUHSC_00708	0.291604	2.63685
	SAOUHSC_00710	-1.63308	8.69287			SAOUHSC_00710	-2.84684	11.4925
	SAOUHSC_00711	-0.68015	1.42968			SAOUHSC_00711	-0.300093	2.55826
	SAOUHSC_00712	0.035624	2.26862			SAOUHSC_00712	0.972693	2.19469
	SAOUHSC_00713	-0.07537	4.08591			SAOUHSC_00713	1.10615	3.10469
	SAOUHSC_00714	-1.13416	1.70442			SAOUHSC_00714	0.0503275	1.00986
	SAOUHSC_00715	-1.52367	2.17146			SAOUHSC_00715	-0.450282	2.2426
	SAOUHSC_00716	-0.9686	1.65703			SAOUHSC_00716	0.178874	2.50359
	SAOUHSC_00717	-0.9526	2.34604			SAOUHSC_00717	-1.49167	1.43768
	SAOUHSC_00718	0.081067	1.08475			SAOUHSC_00718	-0.711228	2.97533
	SAOUHSC_00719	0.785258	2.49493			SAOUHSC_00719	-0.425269	3.28639
	SAOUHSC_00720	0.740884	1			SAOUHSC_00720	1.79888	1.01584
	SAOUHSC_00721	-1.88577	2.85397			SAOUHSC_00721	-0.180495	4.57407
	SAOUHSC_00722	-0.65631	3.45384			SAOUHSC_00722	-0.868806	2.92576
	SAOUHSC_00723	-0.65177	7.8997			SAOUHSC_00723	-0.300448	7.79133
	SAOUHSC_00724	-2.35402	4.34173			SAOUHSC_00724	-0.817308	1.22713
	SAOUHSC_00726	-1.33789	1.56369			SAOUHSC_00726	0.0878701	1.41648
	SAOUHSC_00727	-0.51973	2.97589			SAOUHSC_00727	0.297954	1.3272
	SAOUHSC_00728	1.33668	1.2901			SAOUHSC_00728	1.22318	3.6741
	SAOUHSC_00729	-0.56747	8.69737			SAOUHSC_00729	-0.381385	4.19537
	SAOUHSC_00730	0.910272	2.1226			SAOUHSC_00730	1.6156	1.95085
	SAOUHSC_00731	-1.16845	2.01317			SAOUHSC_00731	0.0229004	2.04627
	SAOUHSC_00732	-0.50656	2.45159			SAOUHSC_00732	0.388134	2.21202
	SAOUHSC_00733	-0.95484	7.13684			SAOUHSC_00733	0.642563	6.2011
	SAOUHSC_00734	-0.70369	1.83977			SAOUHSC_00734	-1	1.4257
	SAOUHSC_00736	-0.62349	2.37418			SAOUHSC_00736	-0.19446	2.07315
	SAOUHSC_00738	-3.29761	14.7521			SAOUHSC_00738	-0.72547	4.40471
	SAOUHSC_00739	0.169925	2.05695			SAOUHSC_00739	1.85798	2.01422
	SAOUHSC_00740	-0.49614	1.82551			SAOUHSC_00740	-0.477342	2.68849
	SAOUHSC_00741	0				SAOUHSC_00741	0
	SAOUHSC_00742	-1	2.65753			SAOUHSC_00742	0.321928	1.50416
	SAOUHSC_00743	-1.32193	1.82991			SAOUHSC_00743	-0.321928	1.59861
	SAOUHSC_00746	-0.30525	1.55566			SAOUHSC_00746	1.17485	2.29652
	SAOUHSC_00747	-0.80793	2.61554			SAOUHSC_00747	1.06281	2.15961
	SAOUHSC_00748	-1.8329	4.11006			SAOUHSC_00748	-1.24777	4.06089
	SAOUHSC_00749	-0.25463	2.36175			SAOUHSC_00749	0.46999	2.03859
	SAOUHSC_00752	0	1			SAOUHSC_00752	1	1.61911
	SAOUHSC_00753	0.048934	3.85828			SAOUHSC_00753	-0.272994	1.71415
	SAOUHSC_00754	0.762306	2.00526			SAOUHSC_00754	0.707436	1.22199
	SAOUHSC_00755	-4.20823	1.64427			SAOUHSC_00755	-2.8879	1.08824
	SAOUHSC_00756	-2.0523	3.04864			SAOUHSC_00756	0.119157	1.0317
	SAOUHSC_00757	-0.54625	1.16623			SAOUHSC_00757	0.444137	4.32694
	SAOUHSC_00758	1.54641	3.28361			SAOUHSC_00758	1.76676	3.28363
	SAOUHSC_00759	1.70044	1.75928			SAOUHSC_00759	0.807355	1.07562
	SAOUHSC_00760	-1	1.82925			SAOUHSC_00760	-1	1.82925
	SAOUHSC_00762	-0.26309	2.26221			SAOUHSC_00762	2.05891	2.98374
	SAOUHSC_00763	-0.82521	3.082			SAOUHSC_00763	-0.134477	3.54894
	SAOUHSC_00764	-0.69596	1.45149			SAOUHSC_00764	-0.059044	1.00555
	SAOUHSC_00765	-0.52305	1.19635			SAOUHSC_00765	0.415975	1.79551
	SAOUHSC_00766	-2.8879	5.22851			SAOUHSC_00766	-1.3681	1.05859
	SAOUHSC_00767	-1.05739	2.03643			SAOUHSC_00767	-5.26534	4.3874
	SAOUHSC_00769	-0.26309	1.00284			SAOUHSC_00769	0.415001	2.45052
	SAOUHSC_00771	0	1.8075			SAOUHSC_00771	0.584963	1.61106
	SAOUHSC_00773	-1.36438	3.21161			SAOUHSC_00773	0.0306892	3.7417
	SAOUHSC_00774	-1.13765	1			SAOUHSC_00774	1.84435	2.92617
	SAOUHSC_00775	-2.70087	4.30803			SAOUHSC_00775	1.04103	1.09432
	SAOUHSC_00776	0.451224	1.29331			SAOUHSC_00776	0.839718	1.08744
	SAOUHSC_00778	-1	2.60139			SAOUHSC_00778	-1	2.60139
	SAOUHSC_00779	0.370611	1.06489			SAOUHSC_00779	2.35267	1.35993
	SAOUHSC_00780	0.052555	1.52072			SAOUHSC_00780	0.655901	1.50255
	SAOUHSC_00781	3.05889	1.6186			SAOUHSC_00781	0	1
	SAOUHSC_00782	7.42098	5.55558			SAOUHSC_00782	3.61298	1.49551
	SAOUHSC_00783	-0.77078	2.57297			SAOUHSC_00783	-0.326624	1.318
	SAOUHSC_00784	-0.89298	1.42476			SAOUHSC_00784	-1.7004	3.48425
	SAOUHSC_00785	-1.75828	1.60189			SAOUHSC_00785	0.539035	1.811
	SAOUHSC_00787	-0.52346	3.83157			SAOUHSC_00787	0.446044	1.82881
	SAOUHSC_00788	0.917546	2.64037			SAOUHSC_00788	-0.71052	2.6529
	SAOUHSC_00789	1.22237	2.9929			SAOUHSC_00789	0.874443	2.28118
	SAOUHSC_00790	0				SAOUHSC_00790	0
	SAOUHSC_00792	-1.07643	4.7301			SAOUHSC_00792	0.222434	4.62503
	SAOUHSC_00793	-0.95037	1.56589			SAOUHSC_00793	0.371503	1.03855
	SAOUHSC_00794	-1.95121	2.93143			SAOUHSC_00794	-0.48076	1.23627
	SAOUHSC_00795	-1.39214	1.50509			SAOUHSC_00795	1.6189	2.26435
	SAOUHSC_00796	0	1			SAOUHSC_00796	0.736994	2.27717
	SAOUHSC_00797	-4.80793	4.5945			SAOUHSC_00797	0.280125	2.63048
	SAOUHSC_00798	-5.11779	7.20592			SAOUHSC_00798	-0.888702	2.03772
	SAOUHSC_00799	3.45943	1.82929			SAOUHSC_00799	1	2.6586
	SAOUHSC_00800	-0.39081	3.31979			SAOUHSC_00800	0.365133	3.09081
	SAOUHSC_00801	-4.08804	4.46299			SAOUHSC_00801	-3.99539	3.38952
	SAOUHSC_00802	-2.04454	4.47641			SAOUHSC_00802	0.415001	1.27778
	SAOUHSC_00803	-1.07795	2.68474			SAOUHSC_00803	-0.54751	2.68474
	SAOUHSC_00804	0				SAOUHSC_00804	1	2.62718
	SAOUHSC_00806	-0.66315	1.1227			SAOUHSC_00806	0.60739	1.96175
	SAOUHSC_00807	-0.90698	1.47934			SAOUHSC_00807	-1.58511	1.80396
	SAOUHSC_00808	-0.6827	1.41747			SAOUHSC_00808	-0.573252	1.01275
	SAOUHSC_00809	-1.06703	1.813			SAOUHSC_00809	-0.289475	1.57084
	SAOUHSC_00810	-0.37801	4.4899			SAOUHSC_00810	0.616264	1.97772
	SAOUHSC_00811	-0.45799	1.68928			SAOUHSC_00811	0.365916	2.05403
	SAOUHSC_00812	-0.62104	3.44354			SAOUHSC_00812	0.349365	3.03876
	SAOUHSC_00813	-1.20091	1.70353			SAOUHSC_00813	-0.504305	1.43122
	SAOUHSC_00814	-0.52699	1.12804			SAOUHSC_00814	0.269392	1.17233
	SAOUHSC_00816	-0.75365	1.52621			SAOUHSC_00816	0.731357	1.39732
	SAOUHSC_00817	-0.02137	1.00872			SAOUHSC_00817	0.612966	1.01749
	SAOUHSC_00818	0.607768	2.00706			SAOUHSC_00818	0.116764	1.28546
	SAOUHSC_00819	-1.14274	1.7229			SAOUHSC_00819	-0.812232	1
	SAOUHSC_00820	-1.45048	1			SAOUHSC_00820	-0.35753	1
	SAOUHSC_00821	-0.2064	1.87298			SAOUHSC_00821	0.538637	1.00812
	SAOUHSC_00822	-1.10905	4.02168			SAOUHSC_00822	0.0388575	1.32578
	SAOUHSC_00823	0.072174	2.05313			SAOUHSC_00823	1.03654	1.06505
	SAOUHSC_00825	-1.13543	1.9593			SAOUHSC_00825	0.172359	2.63725
	SAOUHSC_00826	-0.86328	1.44676			SAOUHSC_00826	-0.0816138	1.40603
	SAOUHSC_00827	1.08963	1.8196			SAOUHSC_00827	1.41506	1.33629
	SAOUHSC_00828	-0.79011	1.22818			SAOUHSC_00828	-0.120294	1.71884
	SAOUHSC_00830	-0.87171	4.44725			SAOUHSC_00830	0.214	4.29665
	SAOUHSC_00831	-0.31437	2.23174			SAOUHSC_00831	1.09653	2.77262
	SAOUHSC_00832	2	3.66152			SAOUHSC_00832	1.58496	3.66154
	SAOUHSC_00833	-1.061	2.21436			SAOUHSC_00833	0.15549	1.23351
	SAOUHSC_00834	-0.36401	2.44539			SAOUHSC_00834	0.213254	1.79642
	SAOUHSC_00835	-0.77769	2.9335			SAOUHSC_00835	-2.84788	2.10611
	SAOUHSC_00836	-1.58511	3.65318			SAOUHSC_00836	-1.58511	3.65318
	SAOUHSC_00837	-0.84788	2.63734			SAOUHSC_00837	-1.17007	2.63734
	SAOUHSC_00838	-0.23837	1.6241			SAOUHSC_00838	0.475915	1.28953
	SAOUHSC_00840	0.127765	1.38269			SAOUHSC_00840	0.415001	1.72198
	SAOUHSC_00841	-2.27998	2.30753			SAOUHSC_00841	-0.839596	2.23589
	SAOUHSC_00842	-1.673	4.12223			SAOUHSC_00842	-1.64431	1.63201
	SAOUHSC_00843	-1.44066	4.3327			SAOUHSC_00843	-0.753896	2.37089
	SAOUHSC_00844	-1.02503	1.30944			SAOUHSC_00844	1.03485	1.86018
	SAOUHSC_00845	0	1			SAOUHSC_00845	1	1.84204
	SAOUHSC_00846	-0.53199	1.90701			SAOUHSC_00846	1.54854	1.50447
	SAOUHSC_00847	0	1			SAOUHSC_00847	0	1
	SAOUHSC_00848	-1	2.65842			SAOUHSC_00848	0.321928	1.50463
	SAOUHSC_00849	0.584963	1.82434			SAOUHSC_00849	0	1
	SAOUHSC_00850	-0.55639	1			SAOUHSC_00850	-0.141303	2.04744
	SAOUHSC_00851	-1.32193	3.48622			SAOUHSC_00851	-0.321928	1.50461
	SAOUHSC_00852	-0.91757	2.20152			SAOUHSC_00852	-0.0430512	1.39521
	SAOUHSC_00853	-0.97256	2.11952			SAOUHSC_00853	-0.613079	1.03467
	SAOUHSC_00854	-1.43323	3.07113			SAOUHSC_00854	-0.547088	2.27586
	SAOUHSC_00855	-0.91023	2.00868			SAOUHSC_00855	0.307079	1.22938
	SAOUHSC_00858	-2.18311	5.98488			SAOUHSC_00858	-1.02915	2.82784
	SAOUHSC_00859	-2.70557	10.6791			SAOUHSC_00859	-1.25808	5.35961
	SAOUHSC_00860	-1.83136	2.47422			SAOUHSC_00860	-0.634867	3.40386
	SAOUHSC_00861	0.584963	1.82384			SAOUHSC_00861	0.584963	1.82384
	SAOUHSC_00862	-3.32193	1.84589			SAOUHSC_00862	-3.90617	1.84589
	SAOUHSC_00863	0	1			SAOUHSC_00863	0.415001	1.01046
	SAOUHSC_00864	-1.05409	4.33714			SAOUHSC_00864	0.605494	2.25142
	SAOUHSC_00865	-2.18115	7.5027			SAOUHSC_00865	-0.250509	6.66548
	SAOUHSC_00866	-0.63442	1.20305			SAOUHSC_00866	-0.888167	2.47318
	SAOUHSC_00868	-1.58511	3.54319			SAOUHSC_00868	-2.58467	5.52319
	SAOUHSC_00869	-1.17007	3.31577			SAOUHSC_00869	-0.847881	3.29299
	SAOUHSC_00870	-0.73697	1.61682			SAOUHSC_00870	-0.736966	1.61682
	SAOUHSC_00871	-1.58511	3.64793			SAOUHSC_00871	0	1
	SAOUHSC_00872	-0.65722	1.60792			SAOUHSC_00872	0.166073	2.27335
	SAOUHSC_00873	-0.09959	1			SAOUHSC_00873	0	1.76457
	SAOUHSC_00874	-0.25912	2.0099			SAOUHSC_00874	1.01963	1.03864
	SAOUHSC_00875	-0.70369	3.29966			SAOUHSC_00875	0.18954	3.29966
	SAOUHSC_00876	-0.89298	2.28244			SAOUHSC_00876	-1.37857	2.28244
	SAOUHSC_00877	-0.73697	1			SAOUHSC_00877	-3.32193	3.65254
	SAOUHSC_00878	-0.58489	1.82434			SAOUHSC_00878	-0.58489	1.82434
	SAOUHSC_00879	-1.44183	1.76936			SAOUHSC_00879	0.310689	1.41883
	SAOUHSC_00880	-1.33534	4.33608			SAOUHSC_00880	0.134484	1.89404
	SAOUHSC_00881	1	2.6264			SAOUHSC_00881	1.58496	3.65563
	SAOUHSC_00882	-0.94842	1.95808			SAOUHSC_00882	0.43189	2.07377
	SAOUHSC_00883	0.710525	2.99199			SAOUHSC_00883	1.66984	1.62082
	SAOUHSC_00884	1	2.6238			SAOUHSC_00884	1	2.6238
	SAOUHSC_00885	-0.58489	1			SAOUHSC_00885	0.736994	2.64011
	SAOUHSC_00886	-1.1805	1.74191			SAOUHSC_00886	-0.502464	1.00525
	SAOUHSC_00887	0				SAOUHSC_00887	1	2.62283
	SAOUHSC_00888	2	3.65589			SAOUHSC_00888	2	2.62718
	SAOUHSC_00889	0.362554	1.3619			SAOUHSC_00889	0.362554	1.36191
	SAOUHSC_00890	-0.59357	1.01727			SAOUHSC_00890	-1.51829	2.64611
	SAOUHSC_00891	-1.20158	2.13089			SAOUHSC_00891	-0.860661	1.70389
	SAOUHSC_00892	-1	2.61827			SAOUHSC_00892	0.584963	1.81844
	SAOUHSC_00893	-0.97909	3.87895			SAOUHSC_00893	0.46801	2.3806
	SAOUHSC_00894	-1.53116	2.95715			SAOUHSC_00894	-0.52367	1.448
	SAOUHSC_00895	-1.93843	3.97925			SAOUHSC_00895	-0.436159	2.31587
	SAOUHSC_00897	-0.80188	1.49459			SAOUHSC_00897	1.05388	2.31492
	SAOUHSC_00898	-0.13242	2.06677			SAOUHSC_00898	-0.0779544	1.56156
	SAOUHSC_00899	-0.92741	5.29288			SAOUHSC_00899	0.53446	3.51319
	SAOUHSC_00900	1.16993	3.31863			SAOUHSC_00900	0.321928	1.50465
	SAOUHSC_00901	-0.32518	2.67653			SAOUHSC_00901	1.39292	1.19238
	SAOUHSC_00902	-1.3441	1.14322			SAOUHSC_00902	0.16221	1.00946
	SAOUHSC_00903	-2.58467	6.38813			SAOUHSC_00903	-1	3.00178
	SAOUHSC_00904	-1.13765	4.22401			SAOUHSC_00904	-0.137489	1.29069
	SAOUHSC_00905	-0.54751	3.34852			SAOUHSC_00905	-0.440655	2.81073
	SAOUHSC_00906	-0.81858	1.29976			SAOUHSC_00906	1.04642	1.29758
	SAOUHSC_00907	-1.26292	1.07807			SAOUHSC_00907	-2.77794	1.48485
	SAOUHSC_00908	-0.9086	2.11369			SAOUHSC_00908	0.315682	2.04527
	SAOUHSC_00909	-1.33971	1.79591			SAOUHSC_00909	-0.636212	1.71108
	SAOUHSC_00910	-1	2.60632			SAOUHSC_00910	0	1
	SAOUHSC_00911	-1.06794	6.46199			SAOUHSC_00911	0.232047	5.77284
	SAOUHSC_00912	-1.15553	3.0773			SAOUHSC_00912	-0.25808	2.85872
	SAOUHSC_00913	-0.78488	1.43196			SAOUHSC_00913	0.0824301	1.6998
	SAOUHSC_00914	-0.59706	4.62975			SAOUHSC_00914	0.691177	2.24047
	SAOUHSC_00915	-0.70581	3.01854			SAOUHSC_00915	0.713432	2.2545
	SAOUHSC_00916	-0.67992	4.41133			SAOUHSC_00916	-0.0146453	2.46273
	SAOUHSC_00917	-1.58511	1.48182			SAOUHSC_00917	-0.293182	1.38454
	SAOUHSC_00918	-1.30116	1.23865			SAOUHSC_00918	-0.860661	1.05855
	SAOUHSC_00919	-3.05889	1.75361			SAOUHSC_00919	0.782409	1.81217
	SAOUHSC_00920	-0.05065	1.50521			SAOUHSC_00920	0.229465	2.26896
	SAOUHSC_00921	-0.82164	1.59635			SAOUHSC_00921	1.25984	3.66841
	SAOUHSC_00922	0.54745	1.00415			SAOUHSC_00922	0.914258	1.05494
	SAOUHSC_00923	-2.33352	2.6516			SAOUHSC_00923	0.298189	1.53537
	SAOUHSC_00924	-1.27649	2.01899			SAOUHSC_00924	-0.937326	1.48053
	SAOUHSC_00925	-1.90023	3.15071			SAOUHSC_00925	-1.08345	1.36113
	SAOUHSC_00926	-0.67553	4.10925			SAOUHSC_00926	0.517124	1.42147
	SAOUHSC_00927	-0.84762	3.21295			SAOUHSC_00927	0.275365	1.18842
	SAOUHSC_00928	-1.13733	5.65649			SAOUHSC_00928	0.630219	2.95141
	SAOUHSC_00929	-1.55852	3.26301			SAOUHSC_00929	-0.248279	2.70325
	SAOUHSC_00930	-0.79436	2.33688			SAOUHSC_00930	-0.131471	1.69509
	SAOUHSC_00931	-0.36792	1.38128			SAOUHSC_00931	0.394404	3.69782
	SAOUHSC_00932	-1.50471	2.8594			SAOUHSC_00932	-1.80743	1.70851
	SAOUHSC_00933	-1	1.82981			SAOUHSC_00933	-1	1.82981
	SAOUHSC_00934	1	2.6634			SAOUHSC_00934	-1	2.62792
	SAOUHSC_00935	-1.4434	2.74114			SAOUHSC_00935	-1.61971	3.36593
	SAOUHSC_00936	-0.83521	3.23215			SAOUHSC_00936	-1.21793	3.74169
	SAOUHSC_00937	-1.53994	6.13279			SAOUHSC_00937	0.591105	3.00072
	SAOUHSC_00938	-1	2.64213			SAOUHSC_00938	1.58496	4.31792
	SAOUHSC_00939	-1.10967	1.50971			SAOUHSC_00939	-0.965221	2.28052
	SAOUHSC_00940	-3	2.29688			SAOUHSC_00940	-0.0740006	1.44097
	SAOUHSC_00941	-1	2.62718			SAOUHSC_00941	1.32193	1.83363
	SAOUHSC_00942	1.14874	2.04777			SAOUHSC_00942	0.283566	1
	SAOUHSC_00943	0				SAOUHSC_00943	1	2.63888
	SAOUHSC_00944	-1.04394	1.06711			SAOUHSC_00944	0.545968	1.04614
	SAOUHSC_00945	-0.8347	2.93735			SAOUHSC_00945	-0.0957279	5.93393
	SAOUHSC_00946	-0.55237	2.7213			SAOUHSC_00946	-0.33061	2.7709
	SAOUHSC_00947	0.415001	1.00402			SAOUHSC_00947	0	1
	SAOUHSC_00948	0.701593	1.04686			SAOUHSC_00948	2.34937	2.16075
	SAOUHSC_00949	-1.17951	5.23975			SAOUHSC_00949	0.038998	5.61197
	SAOUHSC_00950	-1.25636	1.95122			SAOUHSC_00950	0.246104	2.1745
	SAOUHSC_00951	-0.44203	2.3839			SAOUHSC_00951	1.21549	1.69735
	SAOUHSC_00952	7.28232	4.26951			SAOUHSC_00952	1.35366	1.72816
	SAOUHSC_00953	1.22237	2.29099			SAOUHSC_00953	-0.58489	1.82485
	SAOUHSC_00954	0.584963	2.0674			SAOUHSC_00954	-1	2.65836
	SAOUHSC_00955	-0.41504	1.54106			SAOUHSC_00955	-2	2.38925
	SAOUHSC_00956	-1.61087	3.51715			SAOUHSC_00956	-0.326986	2.46944
	SAOUHSC_00957	-5.00231	4.50633			SAOUHSC_00957	-1.9412	2.49761
	SAOUHSC_00958	-0.15505	3.61164			SAOUHSC_00958	0.40305	1.46792
	SAOUHSC_00959	-0.92248	4.40559			SAOUHSC_00959	1.66471	1.33702
	SAOUHSC_00960	-1.3681	3.99897			SAOUHSC_00960	0.168129	3.16078
	SAOUHSC_00961	0.258338	1.00332			SAOUHSC_00961	0.78157	1.02004
	SAOUHSC_00962	-4.52284	4.61009			SAOUHSC_00962	-4.52284	4.61009
	SAOUHSC_00963	0.584963	1.82426			SAOUHSC_00963	1.32193	3.48923
	SAOUHSC_00964	1.45807	1.02128			SAOUHSC_00964	4.70685	2.31736
	SAOUHSC_00965	0.701505	1.59479			SAOUHSC_00965	2.28883	1.25787
	SAOUHSC_00968	-0.90698	3.23336			SAOUHSC_00968	0.126576	2.40946
	SAOUHSC_00969	-0.62683	1.63379			SAOUHSC_00969	0.353775	2.21436
	SAOUHSC_00970	-1.53742	2.48823			SAOUHSC_00970	-0.590962	1.18432
	SAOUHSC_00971	-2.11154	1.47633			SAOUHSC_00971	0.155361	1.68686
	SAOUHSC_00972	-0.52077	1.01296			SAOUHSC_00972	1.65604	1.37099
	SAOUHSC_00973	-0.89271	2.51832			SAOUHSC_00973	0.43808	1.74945
	SAOUHSC_00974	-1.84373	1.96963			SAOUHSC_00974	0.559247	1.81906
	SAOUHSC_00975	-0.68664	1.38511			SAOUHSC_00975	0.516721	1.26646
	SAOUHSC_00976	-2.93236	1.47068			SAOUHSC_00976	-1.5345	1.86908
	SAOUHSC_00977	-0.73697	1.06477			SAOUHSC_00977	0.18053	1
	SAOUHSC_00978	0.383276	1.49004			SAOUHSC_00978	0.283803	2.57643
	SAOUHSC_00979	-0.16861	3.86356			SAOUHSC_00979	0.540424	2.59773
	SAOUHSC_00980	-2	4.59033			SAOUHSC_00980	0	1
	SAOUHSC_00982	-0.41504	1.61106			SAOUHSC_00982	-0.415038	1.61106
	SAOUHSC_00983	1	2.2811			SAOUHSC_00983	1.41506	3.69407
	SAOUHSC_00984	-4.32193	10.5554			SAOUHSC_00984	-2.73697	6.80496
	SAOUHSC_00985	0	1			SAOUHSC_00985	-1	2.63861
	SAOUHSC_00986	0	3.01095			SAOUHSC_00986	-0.29956	5.21824
	SAOUHSC_00987	-0.3579	3.8564			SAOUHSC_00987	0.446891	2.03455
	SAOUHSC_00988	-0.73312	3.77432			SAOUHSC_00988	-0.313119	3.70996
	SAOUHSC_00989	-0.92413	2.79325			SAOUHSC_00989	0.0980152	3.72965
	SAOUHSC_00991	-0.72047	3.02891			SAOUHSC_00991	-0.0715728	3.09756
	SAOUHSC_00992	-0.65381	1.43167			SAOUHSC_00992	-0.521184	1.33021
	SAOUHSC_00994	5.51518	7.12259			SAOUHSC_00994	3.08824	1.26434
	SAOUHSC_00995	-0.82726	1.02926			SAOUHSC_00995	0	1.40176
	SAOUHSC_00996	-2.42353	5.15032			SAOUHSC_00996	-1.02474	1.68136
	SAOUHSC_00997	-5.14305	10.1686			SAOUHSC_00997	0.0836559	2.11901
	SAOUHSC_00998	-1.52658	2.57342			SAOUHSC_00998	-1.6056	1.70194
	SAOUHSC_00999	-1	2.61226			SAOUHSC_00999	0	1
	SAOUHSC_01000	-2.95456	2.76688			SAOUHSC_01000	-3.95456	5.20307
	SAOUHSC_01001	-1.7413	3.88466			SAOUHSC_01001	-0.551733	4.46489
	SAOUHSC_01002	-2.10284	8.4332			SAOUHSC_01002	0.380397	3.5777
	SAOUHSC_01005	-0.29956	1.01163			SAOUHSC_01005	1.76816	1.4431
	SAOUHSC_01007	2.47804	4.00765			SAOUHSC_01007	1.77762	3.32271
	SAOUHSC_01008	-2.32193	1.83604			SAOUHSC_01008	-3.32193	3.65141
	SAOUHSC_01009	0.211511	1			SAOUHSC_01009	-0.247937	1
	SAOUHSC_01010	-1.58511	3.49327			SAOUHSC_01010	-1.08253	1.87639
	SAOUHSC_01011	-3.24742	5.23789			SAOUHSC_01011	0.275603	1.4188
	SAOUHSC_01012	-2.32193	4.59353			SAOUHSC_01012	-2.32193	4.59353
	SAOUHSC_01013	-1.26847	2.10402			SAOUHSC_01013	-1.14305	2.67422
	SAOUHSC_01014	-0.46953	1.38585			SAOUHSC_01014	-2.29548	2.98066
	SAOUHSC_01015	-2.11528	5.22913			SAOUHSC_01015	-2.11528	5.22913
	SAOUHSC_01016	-2.38685	1.87718			SAOUHSC_01016	-0.0762803	1.04078
	SAOUHSC_01017	-0.78438	1.00325			SAOUHSC_01017	2.22571	2.08256
	SAOUHSC_01018	-1.23209	4.32374			SAOUHSC_01018	-1.01976	2.7504
	SAOUHSC_01019	-0.47935	2.90567			SAOUHSC_01019	1.29366	4.18288
	SAOUHSC_01021	-1.68826	1.89428			SAOUHSC_01021	-0.277534	1.75621
	SAOUHSC_01022	-1.30258	3.73089			SAOUHSC_01022	0.462995	2.14754
	SAOUHSC_01024	0	1			SAOUHSC_01024	0.584963	1.80468
	SAOUHSC_01025	-2.38836	6.96777			SAOUHSC_01025	1.68916	1.04522
	SAOUHSC_01026	-0.37951	1.1721			SAOUHSC_01026	-0.0281162	1.33249
	SAOUHSC_01027	-2.17462	2.33603			SAOUHSC_01027	-0.130523	1.0381
	SAOUHSC_01028	1	2.60397			SAOUHSC_01028	0
	SAOUHSC_01029	-2.17007	5.11879			SAOUHSC_01029	-0.847881	2.66321
	SAOUHSC_01030	0				SAOUHSC_01030	0
	SAOUHSC_01031	-0.43343	1.82193			SAOUHSC_01031	0.788853	1.70832
	SAOUHSC_01032	-0.71288	7.86749			SAOUHSC_01032	0.464145	4.22877
	SAOUHSC_01034	-0.827	2.40125			SAOUHSC_01034	2.0744	1.04892
	SAOUHSC_01035	-0.11732	2.275			SAOUHSC_01035	-0.142099	3.01233
	SAOUHSC_01036	0				SAOUHSC_01036	0
	SAOUHSC_01038	0.302524	4.27348			SAOUHSC_01038	-0.819343	2.93653
	SAOUHSC_01039	-1.20257	1.06904			SAOUHSC_01039	0.269512	1.24218
	SAOUHSC_01040	-0.32193	1.5053			SAOUHSC_01040	-1.32193	3.49163
	SAOUHSC_01041	2.80735	4.59316			SAOUHSC_01041	1.58496	3.66101
	SAOUHSC_01042	-1	2.65889			SAOUHSC_01042	-1	2.65889
	SAOUHSC_01043	-2.29265	2.66859			SAOUHSC_01043	-3.03032	2.67173
	SAOUHSC_01044	-0.65199	2.23009			SAOUHSC_01044	0.125519	1.44682
	SAOUHSC_01045	-0.95988	1.95375			SAOUHSC_01045	0.769095	1.47461
	SAOUHSC_01046	-1.06794	2.1471			SAOUHSC_01046	0.121546	1.20844
	SAOUHSC_01047	-1.46953	1.7768			SAOUHSC_01047	-0.324455	1.58879
	SAOUHSC_01048	-1.32193	3.30567			SAOUHSC_01048	-0.321928	1.31602
	SAOUHSC_01049	0.050188	4.21838			SAOUHSC_01049	-0.190832	1.92351
	SAOUHSC_01050	0.175045	2.46954			SAOUHSC_01050	2.38863	1.29225
	SAOUHSC_01051	-0.22921	2.5951			SAOUHSC_01051	0.371615	1.9602
	SAOUHSC_01053	-1.04603	2.09197			SAOUHSC_01053	0.213254	3.36967
	SAOUHSC_01054	-0.77621	2.3394			SAOUHSC_01054	-0.131629	2.27806
	SAOUHSC_01055	0.156397	1.00432			SAOUHSC_01055	1.19579	2.02105
	SAOUHSC_01058	2.37851	3.94649			SAOUHSC_01058	1.58496	3.30406
	SAOUHSC_01060	-1.31905	4.42588			SAOUHSC_01060	-0.488836	1.83628
	SAOUHSC_01061	0.100978	1.00397			SAOUHSC_01061	2.77412	1.35485
	SAOUHSC_01062	3.80735	3.64334			SAOUHSC_01062	2.32193	4.61042
	SAOUHSC_01063	-1	2.64824			SAOUHSC_01063	2	4.30833
	SAOUHSC_01064	-0.72047	5.51366			SAOUHSC_01064	-0.344831	5.84466
	SAOUHSC_01065	-1.17007	5.11561			SAOUHSC_01065	-1.90671	1.4036
	SAOUHSC_01066	-2.64386	2.08979			SAOUHSC_01066	-2.64386	2.08979
	SAOUHSC_01067	-3.58554	5.49261			SAOUHSC_01067	-1	1.392
	SAOUHSC_01069	-2.34373	4.99516			SAOUHSC_01069	-1.62504	4.97294
	SAOUHSC_01070	-1.05529	1.44018			SAOUHSC_01070	-1.24777	3.7181
	SAOUHSC_01071	-1.00231	2.45005			SAOUHSC_01071	-1.04246	2.60883
	SAOUHSC_01072	-1.42005	1.45461			SAOUHSC_01072	0.534261	1.23312
	SAOUHSC_01073	-2.58467	2.69379			SAOUHSC_01073	-2	1.65037
	SAOUHSC_01074	-1.34117	1.51893			SAOUHSC_01074	-1.58511	1.51893
	SAOUHSC_01075	0.807355	1.80099			SAOUHSC_01075	0.730401	1.00606
	SAOUHSC_01076	-2.26396	3.9767			SAOUHSC_01076	0.0184918	2.47073
	SAOUHSC_01077	2	2.63364			SAOUHSC_01077	1.58496	3.65875
	SAOUHSC_01078	0				SAOUHSC_01078	0
	SAOUHSC_01079	-0.47473	2.42556			SAOUHSC_01079	-0.496549	4.94808
	SAOUHSC_01081	-1.09388	3.32141			SAOUHSC_01081	-0.644082	3.24189
	SAOUHSC_01082	-0.92276	1.51811			SAOUHSC_01082	0.0666748	1.61688
	SAOUHSC_01084	-0.30347	1.80213			SAOUHSC_01084	-0.0201941	2.99043
	SAOUHSC_01085	-0.17886	1.66028			SAOUHSC_01085	0.215865	1.99423
	SAOUHSC_01086	-0.64566	3.96997			SAOUHSC_01086	0.209017	2.46881
	SAOUHSC_01087	-0.92604	1			SAOUHSC_01087	-1.92577	1
	SAOUHSC_01088	-1.19926	3.20825			SAOUHSC_01088	-0.731685	2.55999
	SAOUHSC_01089	0.462366	1.01542			SAOUHSC_01089	1.65448	1.30631
	SAOUHSC_01091	1.15199	2.09078			SAOUHSC_01091	-0.362529	1.0078
	SAOUHSC_01092	-0.58489	1.82396			SAOUHSC_01092	0	1
	SAOUHSC_01093	-0.16991	1			SAOUHSC_01093	-0.58489	1.39722
	SAOUHSC_01095	5.24793	4.5881			SAOUHSC_01095	4.16993	2.34136
	SAOUHSC_01096	-1.0113	1.40082			SAOUHSC_01096	0.207893	1.48489
	SAOUHSC_01097	-1.81451	1.40492			SAOUHSC_01097	-0.661091	2.07626
	SAOUHSC_01098	-0.21809	5.81377			SAOUHSC_01098	1.69822	2.94324
	SAOUHSC_01099	-1.23209	1.53151			SAOUHSC_01099	-0.740818	2.55213
	SAOUHSC_01100	-1.6707	1			SAOUHSC_01100	0.62714	1
	SAOUHSC_01102	0.490775	2.94787			SAOUHSC_01102	0.735869	1.779
	SAOUHSC_01103	-1.32626	1.73164			SAOUHSC_01103	-2.07036	1.72776
	SAOUHSC_01104	-0.94925	3.98036			SAOUHSC_01104	-0.359194	3.04832
	SAOUHSC_01105	0.272023	2.11895			SAOUHSC_01105	0.469782	2.66539
	SAOUHSC_01106	1.28012	2.65235			SAOUHSC_01106	2.7162	2.65235
	SAOUHSC_01107	-0.70863	3.03906			SAOUHSC_01107	1.34329	1.70912
	SAOUHSC_01108	-0.60889	1.62368			SAOUHSC_01108	0.106348	3.07161
	SAOUHSC_01109	-0.90698	1.75763			SAOUHSC_01109	0.951066	1
	SAOUHSC_01110	-2.0807	1.03474			SAOUHSC_01110	0.512379	1.58531
	SAOUHSC_01112	0.370388	1.52272			SAOUHSC_01112	0.525067	2.27698
	SAOUHSC_01113	-0.78762	2.14182			SAOUHSC_01113	0.485427	1.91283
	SAOUHSC_01114	-1.50471	1.41385			SAOUHSC_01114	-1.07157	1.05653
	SAOUHSC_01115	-0.90239	1.75657			SAOUHSC_01115	-0.612196	1.35344
	SAOUHSC_01119	-0.67807	2.2586			SAOUHSC_01119	-0.678072	1.09737
	SAOUHSC_01120	-1.58511	3.64367			SAOUHSC_01120	-0.58489	1.81398
	SAOUHSC_01121	-1.1131	3.36197			SAOUHSC_01121	-0.369781	2.68318
	SAOUHSC_01123	0.725174	1.46002			SAOUHSC_01123	-0.0297353	1.45921
	SAOUHSC_01124	-1.59335	2.13055			SAOUHSC_01124	-0.362529	1.30565
	SAOUHSC_01125	-1.21257	2.82007			SAOUHSC_01125	0.185232	2.67323
	SAOUHSC_01127	-1.35956	1.93815			SAOUHSC_01127	-1.16133	4.13342
	SAOUHSC_01128	-0.131	1.80789			SAOUHSC_01128	0.910886	1.76623
	SAOUHSC_01129	-0.26465	1.25714			SAOUHSC_01129	0.251325	2.2994
	SAOUHSC_01130	-0.83882	2.09588			SAOUHSC_01130	0.302758	1.20906
	SAOUHSC_01131	-0.92276	1.47465			SAOUHSC_01131	0.469469	1.02125
	SAOUHSC_01133	-1.14337	1.87958			SAOUHSC_01133	-0.52824	2.12875
	SAOUHSC_01134	0.871292	1.65288			SAOUHSC_01134	1.75617	2.27279
	SAOUHSC_01135	0				SAOUHSC_01135	3.45943	3.63437
	SAOUHSC_01136	1	2.56535			SAOUHSC_01136	0
	SAOUHSC_01137	-0.972	3.34695			SAOUHSC_01137	0.155361	2.22382
	SAOUHSC_01138	-0.93044	2.83271			SAOUHSC_01138	0.226878	2.0224
	SAOUHSC_01139	-1.09943	1			SAOUHSC_01139	-1.32193	1.76457
	SAOUHSC_01141	0.067914	2.40722			SAOUHSC_01141	1.12479	1.23354
	SAOUHSC_01142	-0.58489	1.8201			SAOUHSC_01142	0	1.79234
	SAOUHSC_01143	-0.72571	1.48162			SAOUHSC_01143	0.217603	1.50536
	SAOUHSC_01144	0				SAOUHSC_01144	1	2.62992
	SAOUHSC_01145	1	2.65762			SAOUHSC_01145	1.80735	5.11176
	SAOUHSC_01146	-1	2.65883			SAOUHSC_01146	0.584963	2.06883
	SAOUHSC_01147	-1	1.45279			SAOUHSC_01147	0.137504	2.29658
	SAOUHSC_01148	2.88753	1.00536			SAOUHSC_01148	-0.321928	2.2627
	SAOUHSC_01149	-2.58467	6.33059			SAOUHSC_01149	-1.58511	4.30747
	SAOUHSC_01150	0	1			SAOUHSC_01150	0	1
	SAOUHSC_01152	-0.83007	2.32711			SAOUHSC_01152	0.384713	1.41242
	SAOUHSC_01153	3.45943	1.03787			SAOUHSC_01153	3.57743	1.26637
	SAOUHSC_01154	7.37697	4.96364			SAOUHSC_01155	0.206393	1.40175
	SAOUHSC_01155	-0.49879	2.41937			SAOUHSC_01156	0.849359	2.35094
	SAOUHSC_01156	0.111298	1.25411			SAOUHSC_01158	-0.58489	1
	SAOUHSC_01158	2.32193	1			SAOUHSC_01159	-0.836501	1.35567
	SAOUHSC_01159	-2.64386	1.39161			SAOUHSC_01160	-0.601212	1.55455
	SAOUHSC_01160	-1.43207	1.54546			SAOUHSC_01161	0.584963	1.81623
	SAOUHSC_01161	0.584963	1			SAOUHSC_01162	3.79007	5.80062
	SAOUHSC_01162	-2.58467	4.79469			SAOUHSC_01163	-1	2.64326
	SAOUHSC_01163	0.584963	1.8241			SAOUHSC_01164	-1.20257	1
	SAOUHSC_01164	-0.65631	2.4665			SAOUHSC_01165	2.17881	2.07297
	SAOUHSC_01165	-0.06145	2.3048			SAOUHSC_01166	-0.137489	1
	SAOUHSC_01166	-1.13765	1.96393			SAOUHSC_01168	-1	2.87311
	SAOUHSC_01168	-0.65199	4.64876			SAOUHSC_01169	-4.2849	3.495
	SAOUHSC_01169	-1.7004	1			SAOUHSC_01170	-0.525538	3.47027
	SAOUHSC_01170	-1.04633	3.97898			SAOUHSC_01171	0	1
	SAOUHSC_01171	0	1			SAOUHSC_01172	1.18441	1.59893
	SAOUHSC_01172	-1.55258	1.50583			SAOUHSC_01173	-0.33825	1.64529
	SAOUHSC_01173	-0.20806	2.10057			SAOUHSC_01174	-0.347582	1.01298
	SAOUHSC_01174	-1.27195	1.03928			SAOUHSC_01175	-0.649503	1.33905
	SAOUHSC_01175	-0.67807	1.8233			SAOUHSC_01176	1	2.63774
	SAOUHSC_01176	1	2.63774			SAOUHSC_01177	2.32193	2.70362
	SAOUHSC_01177	-1	2.59536			SAOUHSC_01178	1	2.65886
	SAOUHSC_01178	1	1.82952			SAOUHSC_01179	0	1.35052
	SAOUHSC_01179	-0.41504	1.39763			SAOUHSC_01180	-0.0791732	3.52029
	SAOUHSC_01180	-0.69362	1.98757			SAOUHSC_01181	-0.436159	1.49861
	SAOUHSC_01181	-1.63621	2.07687			SAOUHSC_01182	1.06612	1.81158
	SAOUHSC_01182	1.59989	1.82998			SAOUHSC_01183	2.76553	1.62386
	SAOUHSC_01183	1.848	1.81214			SAOUHSC_01184	0.787098	2.1703
	SAOUHSC_01184	1.59507	1.27836			SAOUHSC_01185	1.87121	1.0965
	SAOUHSC_01185	2.79063	1.38412			SAOUHSC_01186	2.99518	1.54327
	SAOUHSC_01186	4.70635	1.47136			SAOUHSC_01187	-0.642504	1.02068
	SAOUHSC_01187	-1.56277	1.4401			SAOUHSC_01188	-0.321928	1.5052
	SAOUHSC_01188	-1.32193	3.49086			SAOUHSC_01189	0.584963	1.82247
	SAOUHSC_01189	0.584963	1.82247			SAOUHSC_01190	-0.321928	1.60488
	SAOUHSC_01190	0.263034	1.59872			SAOUHSC_01191	-0.58489	1.81398
	SAOUHSC_01191	-1.58511	3.64367			SAOUHSC_01192	-0.589008	1.2566
	SAOUHSC_01192	0.723952	1.41508			SAOUHSC_01193	0.234256	1.04627
	SAOUHSC_01193	1.98046	1.41616			SAOUHSC_01194	1.70044	2.07112
	SAOUHSC_01194	1.70044	1.50929			SAOUHSC_01196	-1.06341	1.10312
	SAOUHSC_01196	0.368042	1.26395			SAOUHSC_01197	0.203514	2.07342
	SAOUHSC_01197	-0.72237	1.61105			SAOUHSC_01198	0	1
	SAOUHSC_01198	0	1			SAOUHSC_01199	-0.726186	1.42054
	SAOUHSC_01199	-0.23328	2.06311			SAOUHSC_01201	1.32193	1
	SAOUHSC_01201	0.584963	1.81247			SAOUHSC_01203	-0.736966	1.02389
	SAOUHSC_01203	-0.62149	1.51531			SAOUHSC_01204	0.903347	1.80836
	SAOUHSC_01204	0.078063	1.55119			SAOUHSC_01205	-1.2223	1.62616
	SAOUHSC_01205	1.19264	1.49577			SAOUHSC_01206	-0.274739	1.65837
	SAOUHSC_01206	-0.52284	1.22233			SAOUHSC_01207	2.45943	1
	SAOUHSC_01207	3.80735	2.66365			SAOUHSC_01208	0
	SAOUHSC_01208	0				SAOUHSC_01209	1	2.63166
	SAOUHSC_01209	1	2.63166			SAOUHSC_01210	-0.321928	1
	SAOUHSC_01210	-2.32193	3.65976			SAOUHSC_01211	0.0347792	2.61414
	SAOUHSC_01211	-0.27003	1			SAOUHSC_01213	0.31313	2.50764
	SAOUHSC_01213	-0.85361	5.44973			SAOUHSC_01214	-1.32193	3.49105
	SAOUHSC_01214	-1.32193	3.49105			SAOUHSC_01215	-0.874349	1.69454
	SAOUHSC_01215	-1.28174	1.21018			SAOUHSC_01216	-0.58489	1.82426
	SAOUHSC_01216	0.736994	1.61893			SAOUHSC_01218	0.906891	1
	SAOUHSC_01218	-1	1.59576			SAOUHSC_01219	-1.09419	1.78657
	SAOUHSC_01219	-1.09419	1.4958			SAOUHSC_01220	0.181802	1.24926
	SAOUHSC_01220	0.297368	1.77797			SAOUHSC_01221	-0.77769	1.85158
	SAOUHSC_01221	0.807355	1.34024			SAOUHSC_01222	-0.797864	1.24536
	SAOUHSC_01222	-0.50779	1.01078			SAOUHSC_01223	0.479541	1.42793
	SAOUHSC_01223	0.498455	2.05987			SAOUHSC_01224	0.807355	1.51796
	SAOUHSC_01224	-2	4.59264			SAOUHSC_01225	-0.397828	2.47821
	SAOUHSC_01225	-4.56661	2.59686			SAOUHSC_01226	-0.835729	2.60038
	SAOUHSC_01226	-4.65109	2.79999			SAOUHSC_01228	-0.485398	1
	SAOUHSC_01228	-2.80692	4.59177			SAOUHSC_01232	0.584963	1.82247
	SAOUHSC_01232	1	2.66119			SAOUHSC_01233	1.50904	1.4938
	SAOUHSC_01233	-2.47794	2.44259			SAOUHSC_01234	0.222434	1
	SAOUHSC_01234	-1.58511	2.66994			SAOUHSC_01235	0	1
	SAOUHSC_01235	-1	2.63964			SAOUHSC_01236	0.067088	1.79655
	SAOUHSC_01236	-0.22246	1.82088			SAOUHSC_01237	-0.736966	1.81196
	SAOUHSC_01237	0.847997	1.82398			SAOUHSC_01238	0
	SAOUHSC_01238	1	2.64296			SAOUHSC_01239	3.52013	2.77975
	SAOUHSC_01239	2	1.30561			SAOUHSC_01240	0	1
	SAOUHSC_01240	-2.32193	5.46996			SAOUHSC_01241	1.68845	2.19153
	SAOUHSC_01241	-1.73697	2.19292			SAOUHSC_01242	2.50251	1.60229
	SAOUHSC_01242	0.222434	2.62235			SAOUHSC_01243	0.584963	1.82429
	SAOUHSC_01243	0	1			SAOUHSC_01244	0
	SAOUHSC_01244	1	2.59536			SAOUHSC_01245	-1.58511	3.65156
	SAOUHSC_01245	-1.58511	3.65156			SAOUHSC_01246	0.584963	2.27283
	SAOUHSC_01246	0.160404	1.61105			SAOUHSC_01247	0	1
	SAOUHSC_01247	-1	2.62472			SAOUHSC_01248	1.21568	1.76402
	SAOUHSC_01248	-0.10765	1.20843			SAOUHSC_01249	-1	2.64355
	SAOUHSC_01249	-1	2.64355			SAOUHSC_01250	-0.58489	1.81781
	SAOUHSC_01250	-0.58489	1.81781			SAOUHSC_01251	-0.263092	1.43816
	SAOUHSC_01251	-1.58511	4.30217			SAOUHSC_01252	-0.58489	1.82541
	SAOUHSC_01252	1.22237	2.28067			SAOUHSC_01253	1.40441	1.33654
	SAOUHSC_01253	1.46712	1.70332			SAOUHSC_01254	-2.32193	5.98604
	SAOUHSC_01254	-2.32193	5.98604			SAOUHSC_01255	1.07635	1.73147
	SAOUHSC_01255	-0.36699	2.21014			SAOUHSC_01256	1.39232	2.02254
	SAOUHSC_01256	-0.58489	1.03511			SAOUHSC_01257	0.321928	1.57917
	SAOUHSC_01257	-0.41504	1.61109			SAOUHSC_01258	-0.432649	2.20367
	SAOUHSC_01258	-1.47955	2.06443			SAOUHSC_01259	2.14685	1.38022
	SAOUHSC_01259	2.2801	1.96602			SAOUHSC_01260	0	1
	SAOUHSC_01260	0	1			SAOUHSC_01261	0.592062	3.63127
	SAOUHSC_01261	-1.20191	4.13425			SAOUHSC_01262	-1.58511	1.00774
	SAOUHSC_01262	-1.80743	2.26898			SAOUHSC_01263	0	1
	SAOUHSC_01263	-0.73697	2.27697			SAOUHSC_01264	0.732313	1.53582
	SAOUHSC_01264	-0.35421	1			SAOUHSC_01265	-1	2.64012
	SAOUHSC_01265	0	1			SAOUHSC_01266	0.584963	2.06566
	SAOUHSC_01266	0.321928	1.50429			SAOUHSC_01267	-0.58489	1.51595
	SAOUHSC_01267	-0.26309	2.26399			SAOUHSC_01268	-1.90671	2.29307
	SAOUHSC_01268	-1.32193	1.01454			SAOUHSC_01269	-0.718331	1.97576
	SAOUHSC_01269	-1.33716	1.03824			SAOUHSC_01270	-2.65654	3.37341
	SAOUHSC_01270	-2.486	1.89067			SAOUHSC_01271	1	2.63711
	SAOUHSC_01271	2	4.59402			SAOUHSC_01272	0.434028	2.32119
	SAOUHSC_01272	-0.06281	3.59679			SAOUHSC_01273	0.313362	2.21445
	SAOUHSC_01273	0.250962	3.13009			SAOUHSC_01274	0.0764223	1.72665
	SAOUHSC_01274	-0.21793	1.561			SAOUHSC_01275	-0.490456	1.25833
	SAOUHSC_01275	-0.48237	2.76687			SAOUHSC_01276	0.148088	1.57891
	SAOUHSC_01276	-0.27683	1.91419			SAOUHSC_01278	-1.84788	4.51322
	SAOUHSC_01278	-3.52284	5.90724			SAOUHSC_01279	-0.127526	2.13524
	SAOUHSC_01279	-0.32013	1.3463			SAOUHSC_01280	-1.80743	2.09281
	SAOUHSC_01280	-0.39233	1.43658			SAOUHSC_01281	-1.30151	2.20596
	SAOUHSC_01281	-0.82113	1			SAOUHSC_01282	0.454597	1.48563
	SAOUHSC_01282	-0.43304	1.47854			SAOUHSC_01283	0.00317044	2.15076
	SAOUHSC_01283	-0.80415	1.47485			SAOUHSC_01284	0.680954	1.66849
	SAOUHSC_01284	0.449007	1.02332			SAOUHSC_01285	1	2.61827
	SAOUHSC_01285	0				SAOUHSC_01287	1	2.65838
	SAOUHSC_01287	0	1			SAOUHSC_01288	-0.898081	2.19423
	SAOUHSC_01288	-0.10967	1.81653			SAOUHSC_01289	-2.45958	1.85516
	SAOUHSC_01289	-2.45958	1.85516			SAOUHSC_01290	0.368154	1.34016
	SAOUHSC_01290	-0.6983	1.88075			SAOUHSC_01292	-2.2223	1.84042
	SAOUHSC_01292	0.440527	1			SAOUHSC_01295	-1.15746	2.00669
	SAOUHSC_01295	-2.0505	2.73643			SAOUHSC_01296	0.409907	1
	SAOUHSC_01296	-0.40144	1.68639			SAOUHSC_01297	1.17511	2.01852
	SAOUHSC_01297	-0.56192	1.02336			SAOUHSC_01300	-0.131313	1.88311
	SAOUHSC_01300	-0.97937	1.3439			SAOUHSC_01301	0
	SAOUHSC_01301	4.16993	2.55721			SAOUHSC_01302	0
	SAOUHSC_01302	2	2.54746			SAOUHSC_01303	0.610889	3.86403
	SAOUHSC_01303	-1.54625	4.98646			SAOUHSC_01304	-0.58489	1.81327
	SAOUHSC_01304	-0.58489	1.81327			SAOUHSC_01305	-0.425269	2.39551
	SAOUHSC_01305	-1.23277	3.13266			SAOUHSC_01306	0.436908	2.53095
	SAOUHSC_01306	-0.57626	3.54392			SAOUHSC_01307	0.848237	1.21983
	SAOUHSC_01307	-0.12438	1.02504			SAOUHSC_01310	0.504468	1.35397
	SAOUHSC_01310	-0.70745	1.64586			SAOUHSC_01311	1.0529	1.10285
	SAOUHSC_01311	-0.14321	1.42193			SAOUHSC_01312	0.384713	1.41209
	SAOUHSC_01312	-0.86014	1.20383			SAOUHSC_01313	0.595122	4.41588
	SAOUHSC_01313	-0.80063	4.52898			SAOUHSC_01314	0.498047	2.03301
	SAOUHSC_01314	-1.41773	1.34421			SAOUHSC_01315	-2.13733	3.84321
	SAOUHSC_01315	-4.45799	7.36766			SAOUHSC_01316	-0.941476	1.64224
	SAOUHSC_01316	-1.5679	3.02526			SAOUHSC_01317	-0.247765	1.03138
	SAOUHSC_01317	0.036468	1.27717			SAOUHSC_01318	0.91831	2.71724
	SAOUHSC_01318	0.763157	2.48203			SAOUHSC_01319	0.654802	2.48261
	SAOUHSC_01319	-0.67807	1.66137			SAOUHSC_01320	-0.459377	1.28392
	SAOUHSC_01320	-0.75901	1.77819			SAOUHSC_01321	-0.0819191	1.80703
	SAOUHSC_01321	-0.84632	3.04268			SAOUHSC_01322	-0.33898	2.51066
	SAOUHSC_01322	-0.50943	3.37062			SAOUHSC_01323	0.112233	2.21823
	SAOUHSC_01323	-1.28525	2.2804			SAOUHSC_01324	0.415001	2.60845
	SAOUHSC_01324	-1.58511	2.61827			SAOUHSC_01326	-0.0439433	3.82025
	SAOUHSC_01326	-0.8365	3.01848			SAOUHSC_01327	2.2224	1.01175
	SAOUHSC_01327	0.093154	1.34703			SAOUHSC_01328	-0.0085371	1.42285
	SAOUHSC_01328	-0.5391	1.26546			SAOUHSC_01329	2	4.60353
	SAOUHSC_01329	2	2.61548			SAOUHSC_01330	-0.440655	2.53273
	SAOUHSC_01330	-1.15489	4.70416			SAOUHSC_01332	0.0388575	2.01641
	SAOUHSC_01332	-0.78787	2.0186			SAOUHSC_01333	0.608809	1.61106
	SAOUHSC_01333	2.74953	1			SAOUHSC_01334	-1.07188	1.12817
	SAOUHSC_01334	-2.98622	1.71758			SAOUHSC_01336	0
	SAOUHSC_01336	0				SAOUHSC_01337	0.299596	1.33503
	SAOUHSC_01337	-0.53053	5.13809			SAOUHSC_01338	0	1
	SAOUHSC_01338	-1	2.60847			SAOUHSC_01340	2.32193	2.22091
	SAOUHSC_01340	0.415001	2.37213			SAOUHSC_01341	0.412836	1.81308
	SAOUHSC_01341	-0.60691	1.41365			SAOUHSC_01342	0.201885	1.16603
	SAOUHSC_01342	0.007052	1.29195			SAOUHSC_01346	-0.422559	2.23287
	SAOUHSC_01346	-0.24845	1.1517			SAOUHSC_01347	-0.0806981	4.29372
	SAOUHSC_01347	-1.33424	5.96952			SAOUHSC_01348	-0.726902	2.06157
	SAOUHSC_01348	-0.7269	2.58941			SAOUHSC_01349	0.464355	1.44821
	SAOUHSC_01349	-0.58944	1.34498			SAOUHSC_01350	2	4.59315
	SAOUHSC_01350	0				SAOUHSC_01351	1.80735	5.11304
	SAOUHSC_01351	2.70044	4.30505			SAOUHSC_01352	0.473943	1.63677
	SAOUHSC_01352	1.63742	1.61726			SAOUHSC_01354	-0.847622	6.33347
	SAOUHSC_01354	-1.57218	7.57347			SAOUHSC_01356	0.560324	1.66832
	SAOUHSC_01356	-0.0346	1.81162			SAOUHSC_01358	0.878215	1.04487
	SAOUHSC_01358	-1.68177	1.87221			SAOUHSC_01359	1.28623	2.05206
	SAOUHSC_01359	2.12773	3.59522			SAOUHSC_01360	-0.222465	2.62602
	SAOUHSC_01360	-0.80743	1.61106			SAOUHSC_01361	5.73997	6.8346
	SAOUHSC_01361	7.79369	9.72275			SAOUHSC_01362	-1	1.84537
	SAOUHSC_01362	-2	3.63437			SAOUHSC_01363	0.384271	2.2568
	SAOUHSC_01363	-0.43382	3.08474			SAOUHSC_01364	0.227371	2.52193
	SAOUHSC_01364	0.531369	2.88351			SAOUHSC_01365	-0.190174	1.99949
	SAOUHSC_01365	0.005759	1.38828			SAOUHSC_01366	1.21425	1.90908
	SAOUHSC_01366	-0.63106	2.97777			SAOUHSC_01367	-0.0082469	1.22726
	SAOUHSC_01367	-0.73432	1.62923			SAOUHSC_01368	0.371838	3.17011
	SAOUHSC_01368	-0.34868	3.22678			SAOUHSC_01369	-0.149761	1.30332
	SAOUHSC_01369	-0.84606	1.32809			SAOUHSC_01370	0.513996	1.71904
	SAOUHSC_01370	-1.32735	1.706			SAOUHSC_01371	0.428035	2.01913
	SAOUHSC_01371	-0.8667	3.01422			SAOUHSC_01372	-0.0128975	4.80735
	SAOUHSC_01372	-0.02606	5.58991			SAOUHSC_01373	0.299596	1.43019
	SAOUHSC_01373	-0.37857	1.42806			SAOUHSC_01374	-0.415038	1.61106
	SAOUHSC_01374	-0.41504	1.61106			SAOUHSC_01375	0.508733	1.22864
	SAOUHSC_01375	-0.92248	1.55194			SAOUHSC_01376	0.171463	1.25441
	SAOUHSC_01376	-0.49675	1			SAOUHSC_01377	-0.501239	1.31005
	SAOUHSC_01377	-1.39441	3.29082			SAOUHSC_01378	0.696172	2.01027
	SAOUHSC_01378	-1.06885	2.04578			SAOUHSC_01379	0.842375	1.0276
	SAOUHSC_01379	-0.95624	1.32862			SAOUHSC_01380	0.33514	1.44256
	SAOUHSC_01380	-0.77695	1.71279			SAOUHSC_01382	0.299596	1.55104
	SAOUHSC_01382	-1.1769	3.27543			SAOUHSC_01383	0.160404	2.23364
	SAOUHSC_01383	-0.78687	1.75737			SAOUHSC_01384	-1.4856	2.25772
	SAOUHSC_01384	-0.75414	1.72832			SAOUHSC_01385	0.226755	1.39232
	SAOUHSC_01385	-0.92221	3.37081			SAOUHSC_01386	0.0832474	2.12522
	SAOUHSC_01386	-0.53345	2.20664			SAOUHSC_01387	-0.764641	2.72343
	SAOUHSC_01387	-0.25825	2.19059			SAOUHSC_01389	0.423202	1.9715
	SAOUHSC_01389	0.483055	2.99734			SAOUHSC_01390	4	1
	SAOUHSC_01390	4	1.83543			SAOUHSC_01391	0.584963	1.82399
	SAOUHSC_01391	-1	2.6428			SAOUHSC_01392	1.39111	1.89143
	SAOUHSC_01392	-0.68316	3.99919			SAOUHSC_01394	0.790689	1.02787
	SAOUHSC_01394	-0.71952	1.62107			SAOUHSC_01395	-0.230398	2.79893
	SAOUHSC_01395	-1.9596	4.21387			SAOUHSC_01396	0.288299	1.53753
	SAOUHSC_01396	0.787182	1.58257			SAOUHSC_01397	-1.39214	1.06213
	SAOUHSC_01397	0.251568	1.44751			SAOUHSC_01398	0.285461	1.44067
	SAOUHSC_01398	-1.14912	1.90267			SAOUHSC_01399	1.2005	4.2144
	SAOUHSC_01399	0.061984	2.17067			SAOUHSC_01400	-0.52139	2.32467
	SAOUHSC_01400	0.00992	1.59569			SAOUHSC_01401	0.187768	1.20991
	SAOUHSC_01401	0.060462	1.24162			SAOUHSC_01402	0.144438	1.265
	SAOUHSC_01402	-0.54751	1.76295			SAOUHSC_01403	0
	SAOUHSC_01403	0				SAOUHSC_01405	-1	2.11763
	SAOUHSC_01405	-0.41504	2.07601			SAOUHSC_01406	-0.634419	1.46902
	SAOUHSC_01406	-1.45245	1.84643			SAOUHSC_01407	-0.355129	1.99974
	SAOUHSC_01407	-0.81173	2.38623			SAOUHSC_01408	0.178747	1.00684
	SAOUHSC_01408	0.305795	1.91705			SAOUHSC_01409	-0.459377	1.63574
	SAOUHSC_01409	-0.13749	1.56247			SAOUHSC_01410	1.12433	2.2768
	SAOUHSC_01410	-0.55639	1.82073			SAOUHSC_01411	-0.11076	3.34561
	SAOUHSC_01411	-1.15489	2.14851			SAOUHSC_01412	-0.942862	9.49769
	SAOUHSC_01412	-2.11716	10.9233			SAOUHSC_01413	-0.0662763	6.14924
	SAOUHSC_01413	-3.66749	9.7119			SAOUHSC_01414	-0.77769	1.81939
	SAOUHSC_01414	0.938625	1.61108			SAOUHSC_01415	-0.382701	3.16844
	SAOUHSC_01415	-1	6.14624			SAOUHSC_01416	0.486354	1.57281
	SAOUHSC_01416	-1.45166	2.92918			SAOUHSC_01418	0.542407	2.36081
	SAOUHSC_01418	-0.75901	3.24706			SAOUHSC_01419	1.90689	2.09302
	SAOUHSC_01419	0.584963	1.00401			SAOUHSC_01420	1.41506	2.29414
	SAOUHSC_01420	0.736994	2.28132			SAOUHSC_01421	-1.13765	1.80591
	SAOUHSC_01421	-4.45799	3.62868			SAOUHSC_01423	0.968275	1.03226
	SAOUHSC_01423	-1.02093	1.8167			SAOUHSC_01424	-0.58489	2.26972
	SAOUHSC_01424	-2.58467	5.47351			SAOUHSC_01425	-2.04454	1.61105
	SAOUHSC_01425	-3.04454	1.0053			SAOUHSC_01427	2.26303	2.08173
	SAOUHSC_01427	3.3505	3.32837			SAOUHSC_01429	-1.14529	1.57015
	SAOUHSC_01429	-0.3065	2.20596			SAOUHSC_01430	-0.514161	1.33793
	SAOUHSC_01430	-1.98051	2.25162			SAOUHSC_01431	0.988485	1.25483
	SAOUHSC_01431	-0.11935	2.14272			SAOUHSC_01432	-0.987932	2.19156
	SAOUHSC_01432	-1.24093	1.42997			SAOUHSC_01433	0.237564	2.03702
	SAOUHSC_01433	1.9025	1.04521			SAOUHSC_01434	0
	SAOUHSC_01434	2	3.65708			SAOUHSC_01435	-0.415038	2.63815
	SAOUHSC_01435	-0.41504	1.61108			SAOUHSC_01436	-2.53617	2.12792
	SAOUHSC_01436	-0.53596	1.43499			SAOUHSC_01437	-0.427984	1.54871
	SAOUHSC_01437	-1.33752	2.54137			SAOUHSC_01438	0.734309	2.38597
	SAOUHSC_01438	-1.7814	1.41103			SAOUHSC_01439	-0.678072	1.01854
	SAOUHSC_01439	-4.58381	3.63863			SAOUHSC_01440	0.0344975	2.00202
	SAOUHSC_01440	-0.4307	1.35058			SAOUHSC_01441	0	1
	SAOUHSC_01441	1.80736	1			SAOUHSC_01443	0.650581	1.39346
	SAOUHSC_01443	0.618145	1.4405			SAOUHSC_01447	0.40621	6.60821
	SAOUHSC_01447	-0.39195	13.7027			SAOUHSC_01448	-0.190174	1.52158
	SAOUHSC_01448	-0.60647	4.30314			SAOUHSC_01450	-0.0316512	1.42777
	SAOUHSC_01450	-0.30918	1.95007			SAOUHSC_01451	-3.93898	3.02152
	SAOUHSC_01451	-0.56939	1.00429			SAOUHSC_01452	-0.600118	2.50788
	SAOUHSC_01452	-0.45107	2.40438			SAOUHSC_01454	0.784588	1.74172
	SAOUHSC_01454	0.685267	2.05106			SAOUHSC_01455	0.599794	2.21458
	SAOUHSC_01455	0.308361	1.4623			SAOUHSC_01456	-0.45502	5.82779
	SAOUHSC_01456	-3.44536	19.781			SAOUHSC_01459	0.307312	1.31312
	SAOUHSC_01459	-2.16488	3.7362			SAOUHSC_01460	-1.24093	3.47455
	SAOUHSC_01460	0.943434	3.3449			SAOUHSC_01462	2.80735	4.42301
	SAOUHSC_01462	0	1			SAOUHSC_01463	1.0644	1.18687
	SAOUHSC_01463	0.550211	1.74964			SAOUHSC_01464	0.251568	1.79474
	SAOUHSC_01464	1.16993	1.31726			SAOUHSC_01465	1.07176	1.82667
	SAOUHSC_01465	0.218223	1.8477			SAOUHSC_01466	0.584963	1.82349
	SAOUHSC_01466	0	1			SAOUHSC_01467	0.733788	7.34472
	SAOUHSC_01467	-1.2382	3.6538			SAOUHSC_01468	0.351289	1.36099
	SAOUHSC_01468	-0.56149	1.35021			SAOUHSC_01469	-1.10501	2.9274
	SAOUHSC_01469	-1.20956	1.00483			SAOUHSC_01470	-1	2.6394
	SAOUHSC_01470	-1	2.6394			SAOUHSC_01471	-1.45324	1.62571
	SAOUHSC_01471	-0.94814	3.39768			SAOUHSC_01472	0.501719	2.71763
	SAOUHSC_01472	-0.07081	3.65301			SAOUHSC_01473	-0.537633	1.37819
	SAOUHSC_01473	1.82102	1.32401			SAOUHSC_01474	-1.6827	1.37894
	SAOUHSC_01474	2.79377	2.06508			SAOUHSC_01475	-0.627939	2.63926
	SAOUHSC_01475	0.304861	3.92694			SAOUHSC_01476	-0.461958	1.01532
	SAOUHSC_01476	-1.43479	1.07825			SAOUHSC_01477	4.58496	3.66006
	SAOUHSC_01477	0				SAOUHSC_01478	0.0750534	2.51088
	SAOUHSC_01478	-0.57906	3.42918			SAOUHSC_01479	-0.177555	4.14104
	SAOUHSC_01479	-0.38987	3.36243			SAOUHSC_01480	-0.0065068	2.89701
	SAOUHSC_01480	-0.98165	5.42924			SAOUHSC_01481	0.427392	3.68307
	SAOUHSC_01481	-0.05065	1.81943			SAOUHSC_01482	-0.415038	1.61106
	SAOUHSC_01482	-0.41504	1.61106			SAOUHSC_01483	0.192699	1.39126
	SAOUHSC_01483	-1.2223	2.98446			SAOUHSC_01485	-0.77769	1
	SAOUHSC_01485	-2	1.0336			SAOUHSC_01486	0
	SAOUHSC_01486	1	2.64035			SAOUHSC_01487	0.0193461	1.49366
	SAOUHSC_01487	-0.20939	1.59511			SAOUHSC_01488	-2.41504	1.62327
	SAOUHSC_01488	-2.41504	1.62327			SAOUHSC_01490	0
	SAOUHSC_01490	0				SAOUHSC_01491	0.490057	1.77846
	SAOUHSC_01491	-0.7698	1.11388			SAOUHSC_01492	0.678072	1.50464
	SAOUHSC_01492	-2.32193	4.59008			SAOUHSC_01493	0.00662118	1.24744
	SAOUHSC_01493	-0.48803	1.98057			SAOUHSC_01495	1	1.80162
	SAOUHSC_01495	0.584963	1			SAOUHSC_01496	-1.58511	3.65834
	SAOUHSC_01496	-0.58489	1.8217			SAOUHSC_01497	-0.946194	2.99819
	SAOUHSC_01497	-0.22955	3.62487			SAOUHSC_01499	1.20852	3.05458
	SAOUHSC_01499	-0.12092	6.65839			SAOUHSC_01501	1	2.65911
	SAOUHSC_01501	0	1			SAOUHSC_01502	-0.235654	1.80976
	SAOUHSC_01502	-0.86355	2.11094			SAOUHSC_01503	0.0190614	1.95118
	SAOUHSC_01503	-0.48742	1.99905			SAOUHSC_01504	-1.58511	3.64367
	SAOUHSC_01504	-1.58511	3.64367			SAOUHSC_01505	0.00690837	1.66077
	SAOUHSC_01505	-0.88124	3.67436			SAOUHSC_01507	2.70044	2.78628
	SAOUHSC_01507	1.58496	1.86492			SAOUHSC_01508	1.74502	3.02302
	SAOUHSC_01508	1.11103	2.41272			SAOUHSC_01510	1.42626	1.80038
	SAOUHSC_01510	-1.83033	4.51266			SAOUHSC_01511	2.09953	1.78056
	SAOUHSC_01511	-0.73697	3.26558			SAOUHSC_01512	-0.567896	1.24583
	SAOUHSC_01512	-0.67346	2.07298			SAOUHSC_01513	-0.941199	1
	SAOUHSC_01513	-1.37557	3.42918			SAOUHSC_01514	0	1
	SAOUHSC_01514	-0.58489	1.82426			SAOUHSC_01515	0	2.26498
	SAOUHSC_01515	-0.73697	3.46872			SAOUHSC_01516	1.58496	3.6541
	SAOUHSC_01516	0				SAOUHSC_01517	0
	SAOUHSC_01517	0				SAOUHSC_01518	0
	SAOUHSC_01518	0				SAOUHSC_01519	2.58496	3.65199
	SAOUHSC_01519	1	2.61827			SAOUHSC_01520	0.736994	1.69581
	SAOUHSC_01520	-0.16991	3.91082			SAOUHSC_01521	0	1.323
	SAOUHSC_01521	-0.84788	3.0303			SAOUHSC_01522	-0.58489	1.81844
	SAOUHSC_01522	-1.58511	3.65214			SAOUHSC_01523	0.678072	2.0675
	SAOUHSC_01523	-0.73697	1.61541			SAOUHSC_01524	-1.58511	3.66326
	SAOUHSC_01524	0.415001	1.61107			SAOUHSC_01525	-0.155213	2.05869
	SAOUHSC_01525	-0.80743	2.07733			SAOUHSC_01526	0
	SAOUHSC_01526	0				SAOUHSC_01527	0	1
	SAOUHSC_01527	0	1			SAOUHSC_01528	1	2.62862
	SAOUHSC_01528	0				SAOUHSC_01529	0
	SAOUHSC_01529	1	2.63643			SAOUHSC_01530	0	1
	SAOUHSC_01530	0.584963	1.82134			SAOUHSC_01531	1	2.62862
	SAOUHSC_01531	0				SAOUHSC_01532	0.584963	1.81969
	SAOUHSC_01532	-1	2.6238			SAOUHSC_01533	-1	2.60397
	SAOUHSC_01533	-1	2.60397			SAOUHSC_01535	0.736994	1.61868
	SAOUHSC_01535	0.736994	2.27815			SAOUHSC_01536	-0.58489	1.82333
	SAOUHSC_01536	0	1			SAOUHSC_01537	-0.58489	1.82462
	SAOUHSC_01537	-1.58511	3.66389			SAOUHSC_01538	1	2.97137
	SAOUHSC_01538	0	1			SAOUHSC_01539	0.584963	1.81872
	SAOUHSC_01539	0	1			SAOUHSC_01540	0
	SAOUHSC_01540	0				SAOUHSC_01541	0
	SAOUHSC_01541	1.58496	3.65875			SAOUHSC_01542	2	5.92697
	SAOUHSC_01542	1.32193	3.48476			SAOUHSC_01543	-0.58489	1.81746
	SAOUHSC_01543	-1.58511	3.65028			SAOUHSC_01545	0
	SAOUHSC_01545	0				SAOUHSC_01546	-1	2.58784
	SAOUHSC_01546	-1	2.58784			SAOUHSC_01547	0.321928	1.50419
	SAOUHSC_01547	1	1.51393			SAOUHSC_01548	0
	SAOUHSC_01548	0				SAOUHSC_01549	0
	SAOUHSC_01549	0				SAOUHSC_01550	0
	SAOUHSC_01550	0				SAOUHSC_01551	0
	SAOUHSC_01551	0				SAOUHSC_01552	-0.892982	1
	SAOUHSC_01552	-2.11528	1			SAOUHSC_01553	0
	SAOUHSC_01553	0				SAOUHSC_01554	1	2.61226
	SAOUHSC_01554	0				SAOUHSC_01555	0
	SAOUHSC_01555	0				SAOUHSC_01556	0.192699	1
	SAOUHSC_01556	-1.2223	1.02515			SAOUHSC_01557	0
	SAOUHSC_01557	1	2.59182			SAOUHSC_01558	0
	SAOUHSC_01558	0				SAOUHSC_01559	0
	SAOUHSC_01559	1.58496	2.58784			SAOUHSC_01560	1	2.60397
	SAOUHSC_01560	0				SAOUHSC_01561	0
	SAOUHSC_01561	1	2.61548			SAOUHSC_01562	0	2.21947
	SAOUHSC_01562	-0.96353	1.53917			SAOUHSC_01563	1.80735	5.11217
	SAOUHSC_01563	1.32193	3.48306			SAOUHSC_01565	-0.58489	1.82121
	SAOUHSC_01565	-0.58489	1.82121			SAOUHSC_01566	0.176833	2.27349
	SAOUHSC_01566	-0.7162	1.60425			SAOUHSC_01567	0
	SAOUHSC_01567	0				SAOUHSC_01568	0	1.77029
	SAOUHSC_01568	-0.58489	1.81574			SAOUHSC_01570	0	1
	SAOUHSC_01570	0.584963	1.81781			SAOUHSC_01571	1	2.60632
	SAOUHSC_01571	0				SAOUHSC_01572	0
	SAOUHSC_01572	1	2.62929			SAOUHSC_01574	0	1
	SAOUHSC_01574	-1	2.61548			SAOUHSC_01575	-1.58511	3.66123
	SAOUHSC_01575	-1.58511	3.66123			SAOUHSC_01576	0	1
	SAOUHSC_01576	-0.73697	2.27717			SAOUHSC_01578	0
	SAOUHSC_01578	0				SAOUHSC_01579	0
	SAOUHSC_01579	0				SAOUHSC_01580	0
	SAOUHSC_01580	0				SAOUHSC_01582	0	1
	SAOUHSC_01582	0	1			SAOUHSC_01583	0.898324	1.74832
	SAOUHSC_01583	0.028428	1.70857			SAOUHSC_01584	0.555914	1
	SAOUHSC_01584	-0.60669	1.69237			SAOUHSC_01585	-0.455811	3.1653
	SAOUHSC_01585	-1.74323	6.04225			SAOUHSC_01586	1	2.66052
	SAOUHSC_01586	-1	2.63861			SAOUHSC_01587	2.16993	1.46048
	SAOUHSC_01587	0.925999	1.47253			SAOUHSC_01588	1.90689	2.13878
	SAOUHSC_01588	2.75489	1.55945			SAOUHSC_01589	-0.77769	1.02936
	SAOUHSC_01589	0	1			SAOUHSC_01590	3.45943	6.00278
	SAOUHSC_01590	2.08746	1.84341			SAOUHSC_01591	-2.85831	1
	SAOUHSC_01591	-3.85726	1.82994			SAOUHSC_01592	-1	2.62179
	SAOUHSC_01592	0	1			SAOUHSC_01593	0.165044	1.64931
	SAOUHSC_01593	-0.43557	2.95323			SAOUHSC_01594	1.08168	1.73433
	SAOUHSC_01594	-0.06809	2.58466			SAOUHSC_01595	-0.14178	4.12184
	SAOUHSC_01595	-1.75828	2.40212			SAOUHSC_01596	-0.0851294	1.05671
	SAOUHSC_01596	-1.21357	1.88692			SAOUHSC_01597	0.24184	1.4556
	SAOUHSC_01597	-1.69572	2.60842			SAOUHSC_01598	-0.58489	1.82392
	SAOUHSC_01598	0.415001	1.61108			SAOUHSC_01599	0	1
	SAOUHSC_01599	-0.41504	1.61106			SAOUHSC_01600	1.29278	1.66139
	SAOUHSC_01600	0.867896	1.01561			SAOUHSC_01601	-0.161976	1.68835
	SAOUHSC_01601	-0.3124	1.69425			SAOUHSC_01602	0.33308	4.31265
	SAOUHSC_01602	-1.50349	3.78757			SAOUHSC_01604	-0.209228	2.48564
	SAOUHSC_01604	-0.79837	2.51042			SAOUHSC_01605	0.415001	1.61106
	SAOUHSC_01605	0.415001	1.61106			SAOUHSC_01606	-3.15714	4.45816
	SAOUHSC_01606	-0.72881	1.3621			SAOUHSC_01607	-0.2567	1.37227
	SAOUHSC_01607	-0.82317	1.50353			SAOUHSC_01609	-0.992804	1.24513
	SAOUHSC_01609	-0.40488	1.0208			SAOUHSC_01610	-3.18705	4.61629
	SAOUHSC_01610	-0.71359	1.45453			SAOUHSC_01611	-0.29956	1.4305
	SAOUHSC_01611	-1	2.27657			SAOUHSC_01612	0	1
	SAOUHSC_01612	0.415001	1.00341			SAOUHSC_01613	1.58496	3.66233
	SAOUHSC_01613	2.58496	6.34548			SAOUHSC_01614	-2.08375	1.38928
	SAOUHSC_01614	-2.79987	2.06465			SAOUHSC_01615	-1.18311	2.53638
	SAOUHSC_01615	-1.84529	1.4993			SAOUHSC_01617	-1.22061	1.73812
	SAOUHSC_01617	-3.44536	2.29277			SAOUHSC_01618	-0.415038	1.81232
	SAOUHSC_01618	-1	1			SAOUHSC_01619	0
	SAOUHSC_01619	0				SAOUHSC_01620	1.05887	1.35606
	SAOUHSC_01620	2.32193	1.78202			SAOUHSC_01621	-1	2.62862
	SAOUHSC_01621	-1	2.62862			SAOUHSC_01622	-0.128314	1.25409
	SAOUHSC_01622	-0.25412	1.57487			SAOUHSC_01623	0	1.49933
	SAOUHSC_01623	-1	1.61775			SAOUHSC_01624	0	1
	SAOUHSC_01624	-1	2.61952			SAOUHSC_01625	1	2.63218
	SAOUHSC_01625	0				SAOUHSC_01626	-0.378007	5.44803
	SAOUHSC_01626	-1.26396	4.98147			SAOUHSC_01627	4.57592	2.50744
	SAOUHSC_01627	8.78594	4.42349			SAOUHSC_01628	1.45943	1.88421
	SAOUHSC_01628	2.03812	3.63035			SAOUHSC_01629	2	4.59294
	SAOUHSC_01629	1	2.63964			SAOUHSC_01630	-0.625044	2.01222
	SAOUHSC_01630	-2.35624	6.58092			SAOUHSC_01632	0.0340748	1.25259
	SAOUHSC_01632	-0.78538	1.53901			SAOUHSC_01633	0.0608775	1.42462
	SAOUHSC_01633	-0.39308	2.31525			SAOUHSC_01634	-0.415038	1.39834
	SAOUHSC_01634	-0.12548	2.95874			SAOUHSC_01635	0.584963	1.01256
	SAOUHSC_01635	0.280125	1.57357			SAOUHSC_01637	-1.70604	3.29177
	SAOUHSC_01637	-1.04722	3.95492			SAOUHSC_01638	-0.0686952	1.35559
	SAOUHSC_01638	0.328607	1.00936			SAOUHSC_01639	2.27301	2.12582
	SAOUHSC_01639	0.434988	1.64457			SAOUHSC_01640	-0.525746	2.08173
	SAOUHSC_01640	-0.42954	1.3085			SAOUHSC_01641	1.04977	2.28196
	SAOUHSC_01641	0.935309	6.17864			SAOUHSC_01643	0.265557	1.98739
	SAOUHSC_01643	-1.15361	2.52228			SAOUHSC_01644	-0.101289	1.78625
	SAOUHSC_01644	0.008057	1.30404			SAOUHSC_01645	-3.24742	3.5146
	SAOUHSC_01645	-4.24879	3.59201			SAOUHSC_01646	-1.58511	2.6531
	SAOUHSC_01646	-0.90698	1.00504			SAOUHSC_01648	-0.415038	1.59779
	SAOUHSC_01648	0.954196	2.96523			SAOUHSC_01649	3.28951	1.65365
	SAOUHSC_01649	3.83007	6.33525			SAOUHSC_01650	-0.139872	3.649
	SAOUHSC_01650	-0.65313	1.89791			SAOUHSC_01651	1.58496	3.62194
	SAOUHSC_01651	0				SAOUHSC_01652	1.78308	3.08994
	SAOUHSC_01652	1.10822	3.05203			SAOUHSC_01653	-0.359009	1.85362
	SAOUHSC_01653	-0.29336	1.28168			SAOUHSC_01655	-0.58489	1.82147
	SAOUHSC_01655	1.22237	1.62713			SAOUHSC_01656	-2.28701	14.559
	SAOUHSC_01656	-1.17169	9.32857			SAOUHSC_01657	-2.90725	5.51736
	SAOUHSC_01657	-1	4.20273			SAOUHSC_01658	1.27566	1.70779
	SAOUHSC_01658	1.45249	1.67894			SAOUHSC_01659	-1.10439	1
	SAOUHSC_01659	-0.60187	2.0538			SAOUHSC_01660	0.284277	2.16721
	SAOUHSC_01660	-0.68873	1.71124			SAOUHSC_01661	-1	2.63743
	SAOUHSC_01661	2.16993	1			SAOUHSC_01662	-0.736966	2.64595
	SAOUHSC_01662	-2.32193	4.59163			SAOUHSC_01663	1.73695	1.00309
	SAOUHSC_01663	-0.58489	1.00309			SAOUHSC_01664	-0.0515487	1.86713
	SAOUHSC_01664	-2.50964	4.99692			SAOUHSC_01665	0.136454	2.06871
	SAOUHSC_01665	-0.40411	1.10568			SAOUHSC_01666	0.347892	1.61105
	SAOUHSC_01666	-1.13765	1			SAOUHSC_01667	-0.415038	2.63664
	SAOUHSC_01667	-1	2.66			SAOUHSC_01668	-1.32193	1.8314
	SAOUHSC_01668	-0.73697	1.00509			SAOUHSC_01670	0.415001	1.00834
	SAOUHSC_01670	-1.58511	3.65491			SAOUHSC_01671	0.561888	1.947
	SAOUHSC_01671	0.695103	1.98714			SAOUHSC_01672	0.736994	1.01528
	SAOUHSC_01672	-1.58511	2.67384			SAOUHSC_01673	0.202637	1.2475
	SAOUHSC_01673	-0.32626	1.81266			SAOUHSC_01675	1.81057	3.08628
	SAOUHSC_01675	-0.19166	1.35563			SAOUHSC_01676	0.720979	1.62317
	SAOUHSC_01676	-0.12469	3.38779			SAOUHSC_01677	0.722728	1.2934
	SAOUHSC_01677	-0.081	1.22504			SAOUHSC_01678	0
	SAOUHSC_01678	0				SAOUHSC_01679	0.862908	1.13321
	SAOUHSC_01679	-0.67024	1.47302			SAOUHSC_01680	-1.4493	1.41577
	SAOUHSC_01680	-2.00694	2.7568			SAOUHSC_01681	0.621149	2.07091
	SAOUHSC_01681	-1.39214	3.08959			SAOUHSC_01682	-0.415038	1.61107
	SAOUHSC_01682	-0.41504	2.64002			SAOUHSC_01683	-2	1.50982
	SAOUHSC_01683	-2	1.50982			SAOUHSC_01684	-1	2.62929
	SAOUHSC_01684	0	1			SAOUHSC_01685	-0.784632	1.23585
	SAOUHSC_01685	-1.25326	2.05714			SAOUHSC_01686	-0.137013	1.02192
	SAOUHSC_01686	-0.9487	2.78735			SAOUHSC_01688	0.125519	1.33483
	SAOUHSC_01688	-1.65199	4.39022			SAOUHSC_01689	0.236095	1
	SAOUHSC_01689	-1.09943	1.5953			SAOUHSC_01690	-0.440655	3.61389
	SAOUHSC_01690	1.58496	1.00623			SAOUHSC_01691	0.884793	1.79321
	SAOUHSC_01691	0.762902	2.12819			SAOUHSC_01692	-0.0682413	2.37302
	SAOUHSC_01692	-0.87144	1.39833			SAOUHSC_01693	0.780814	1.57084
	SAOUHSC_01693	-0.36717	1.9839			SAOUHSC_01694	-0.32916	1.03023
	SAOUHSC_01694	-0.40832	1.33047			SAOUHSC_01695	-3.90617	4.59981
	SAOUHSC_01695	-0.90698	2.64763			SAOUHSC_01696	-0.467533	2.23886
	SAOUHSC_01696	0.450063	1.6805			SAOUHSC_01697	-1.58511	3.65913
	SAOUHSC_01697	-1.58511	3.65913			SAOUHSC_01698	1	2.62069
	SAOUHSC_01698	0				SAOUHSC_01699	0.415001	1.61107
	SAOUHSC_01699	0.415001	1.00337			SAOUHSC_01700	-2.80692	3.50045
	SAOUHSC_01700	-1.2223	3.47624			SAOUHSC_01701	1	2.63608
	SAOUHSC_01701	0				SAOUHSC_01702	-1.58511	3.66052
	SAOUHSC_01702	-1.58511	3.66052			SAOUHSC_01703	1	2.59182
	SAOUHSC_01703	1	2.59182			SAOUHSC_01704	-0.269164	2.41418
	SAOUHSC_01704	-1.3452	1.32653			SAOUHSC_01705	-1.53617	4.45765
	SAOUHSC_01705	-1.58511	2.98752			SAOUHSC_01706	0.157561	4.90851
	SAOUHSC_01706	-0.91186	4.4389			SAOUHSC_01707	0.277747	1.22989
	SAOUHSC_01707	-0.33697	1.50262			SAOUHSC_01708	1.74321	1.6239
	SAOUHSC_01708	1.59536	2.28259			SAOUHSC_01709	0.39605	1.33266
	SAOUHSC_01709	-0.93099	4.08976			SAOUHSC_01710	0.196103	2.55678
	SAOUHSC_01710	-1.19462	3.21179			SAOUHSC_01711	-0.55258	3.74601
	SAOUHSC_01711	0.101247	4.3745			SAOUHSC_01712	-0.234805	1.05342
	SAOUHSC_01712	-1.11247	2.58881			SAOUHSC_01714	0
	SAOUHSC_01714	0				SAOUHSC_01715	-0.167474	1.62676
	SAOUHSC_01715	-2.16036	3.40126			SAOUHSC_01716	-0.235824	1.00758
	SAOUHSC_01716	-0.53429	2.30557			SAOUHSC_01717	-0.361787	1.57261
	SAOUHSC_01717	-1.17299	1.07312			SAOUHSC_01718	-0.0715728	3.1038
	SAOUHSC_01718	-1.16424	3.11698			SAOUHSC_01719	-1.58511	2.15892
	SAOUHSC_01719	-3.58554	4.47863			SAOUHSC_01720	-0.275612	2.25759
	SAOUHSC_01720	-1.93843	1			SAOUHSC_01721	1	2.61226
	SAOUHSC_01721	0				SAOUHSC_01722	-0.58489	2.06453
	SAOUHSC_01722	-1	2.96884			SAOUHSC_01723	1.42083	2.32529
	SAOUHSC_01723	2.92845	8.48622			SAOUHSC_01724	0.611739	1.45813
	SAOUHSC_01724	-0.56875	1.86996			SAOUHSC_01725	1.58496	3.66024
	SAOUHSC_01725	1.58496	3.66024			SAOUHSC_01726	0	1
	SAOUHSC_01726	-1	2.61827			SAOUHSC_01727	-0.192645	1.49526
	SAOUHSC_01727	-1.41504	2.27386			SAOUHSC_01728	0.770195	1.72582
	SAOUHSC_01728	-0.42779	1.69519			SAOUHSC_01729	2	2.59182
	SAOUHSC_01729	0				SAOUHSC_01730	0
	SAOUHSC_01730	0				SAOUHSC_01732	-1.34924	4.24838
	SAOUHSC_01732	-0.91485	2.22162			SAOUHSC_01734	0.913186	1.48737
	SAOUHSC_01734	0.644779	1.49031			SAOUHSC_01735	0.305445	1.80736
	SAOUHSC_01735	-0.55639	1.30973			SAOUHSC_01737	0.847997	1.50444
	SAOUHSC_01737	-0.32193	1.00348			SAOUHSC_01738	0.415001	1.83625
	SAOUHSC_01738	-0.58489	2.06717			SAOUHSC_01739	0	1.85965
	SAOUHSC_01739	2.95062	3.67109			SAOUHSC_01741	2.50251	2.30807
	SAOUHSC_01741	4	1.79581			SAOUHSC_01742	0.378512	2.80582
	SAOUHSC_01742	-0.58489	1.31596			SAOUHSC_01743	-1.8365	2.10924
	SAOUHSC_01743	-0.64386	1.02891			SAOUHSC_01744	0.403595	1
	SAOUHSC_01744	0.93017	1.043			SAOUHSC_01746	0.725785	1.55911
	SAOUHSC_01746	-0.03741	1.51653			SAOUHSC_01747	-0.0588937	1.77663
	SAOUHSC_01747	-2.9737	3.29661			SAOUHSC_01748	-0.246224	1.31245
	SAOUHSC_01748	0.86671	1.04002			SAOUHSC_01749	-0.0641631	1.92835
	SAOUHSC_01749	-0.35365	2.68314			SAOUHSC_01750	1.32193	3.4905
	SAOUHSC_01750	-1	2.6428			SAOUHSC_01751	0	1
	SAOUHSC_01751	0	1			SAOUHSC_01752	-0.259461	1.01836
	SAOUHSC_01752	-2.05589	2.0902			SAOUHSC_01753	1	2.64595
	SAOUHSC_01753	2	4.59029			SAOUHSC_01755	0
	SAOUHSC_01755	0				SAOUHSC_01756	0
	SAOUHSC_01756	2.58496	3.65254			SAOUHSC_01757	0
	SAOUHSC_01757	0				SAOUHSC_01758	0.434455	2.03909
	SAOUHSC_01758	0.28238	1.67617			SAOUHSC_01759	0.867896	1.72112
	SAOUHSC_01759	1.8679	2.49039			SAOUHSC_01761	0.625177	3.06484
	SAOUHSC_01761	-1.21023	3.17232			SAOUHSC_01762	0.206893	1.92794
	SAOUHSC_01762	-1.08681	1.415			SAOUHSC_01763	0.134352	1.77566
	SAOUHSC_01763	-0.77251	1.82448			SAOUHSC_01764	0.528471	1.93642
	SAOUHSC_01764	-0.88044	1.32114			SAOUHSC_01766	-0.189516	1.00164
	SAOUHSC_01766	-0.32193	1.50222			SAOUHSC_01767	0	1.49901
	SAOUHSC_01767	-0.32193	1.504			SAOUHSC_01768	1.14874	2.21776
	SAOUHSC_01768	-0.79611	1.03331			SAOUHSC_01769	0.281431	1.90717
	SAOUHSC_01769	-0.18099	2.00424			SAOUHSC_01771	-2	1.96229
	SAOUHSC_01771	-2.32193	2.70094			SAOUHSC_01772	0.678072	1
	SAOUHSC_01772	-0.69385	1.60177			SAOUHSC_01773	-0.415038	1.6111
	SAOUHSC_01773	0	1			SAOUHSC_01774	1	1.61902
	SAOUHSC_01774	-1.58511	3.66314			SAOUHSC_01775	0.365916	2.1013
	SAOUHSC_01775	-0.03003	1.00945			SAOUHSC_01776	1.32193	3.48676
	SAOUHSC_01776	0	1			SAOUHSC_01777	-2.32193	4.59318
	SAOUHSC_01777	0	1.48758			SAOUHSC_01778	-3.13797	2.96798
	SAOUHSC_01778	0.155231	2.05873			SAOUHSC_01779	-0.35753	1.02653
	SAOUHSC_01779	-1.51622	2.8731			SAOUHSC_01781	0.897937	1.35348
	SAOUHSC_01781	0.830661	1.66146			SAOUHSC_01782	1.58496	3.6601
	SAOUHSC_01782	1.58496	3.6601			SAOUHSC_01784	-1	2.62179
	SAOUHSC_01784	-1	2.62179			SAOUHSC_01785	0
	SAOUHSC_01785	0				SAOUHSC_01786	-0.58489	1.81899
	SAOUHSC_01786	-1.58511	3.65318			SAOUHSC_01787	-1	1.82876
	SAOUHSC_01787	0.321928	2.26438			SAOUHSC_01788	0.736994	1.00182
	SAOUHSC_01788	0	1			SAOUHSC_01791	-0.58489	1.82358
	SAOUHSC_01791	0	1			SAOUHSC_01792	0	1
	SAOUHSC_01792	-0.58489	1.82475			SAOUHSC_01793	2.32193	1.78539
	SAOUHSC_01793	1.22237	1.78539			SAOUHSC_01794	-0.357714	1.92267
	SAOUHSC_01794	-1.85204	6.94006			SAOUHSC_01795	-1	2.63643
	SAOUHSC_01795	0.584963	1.82255			SAOUHSC_01796	0.62368	1.50183
	SAOUHSC_01796	-0.19876	1.39888			SAOUHSC_01797	1.53705	2.63322
	SAOUHSC_01797	1.90122	1.62392			SAOUHSC_01798	0.120219	2.47899
	SAOUHSC_01798	-1.0862	4.19934			SAOUHSC_01799	0.75232	4.26697
	SAOUHSC_01799	-1.07948	2.8433			SAOUHSC_01800	0.427606	1.63708
	SAOUHSC_01800	-1.62995	2.21975			SAOUHSC_01801	0.491597	1.39755
	SAOUHSC_01801	-2.04394	5.05114			SAOUHSC_01802	0.612022	2.2249
	SAOUHSC_01802	-0.06718	1.88392			SAOUHSC_01803	1.1135	1.33785
	SAOUHSC_01803	0.642748	1.25325			SAOUHSC_01804	0.497536	2.04635
	SAOUHSC_01804	-0.91757	2.95836			SAOUHSC_01805	-1.58511	2.64177
	SAOUHSC_01805	-1.58511	2.64177			SAOUHSC_01806	-0.540568	4.53318
	SAOUHSC_01806	-2.91267	8.18711			SAOUHSC_01807	0	1
	SAOUHSC_01807	0.584963	1.82376			SAOUHSC_01808	-0.927414	2.9924
	SAOUHSC_01808	-0.14051	1.91469			SAOUHSC_01809	0	1
	SAOUHSC_01809	0	1			SAOUHSC_01810	-0.421399	1.24252
	SAOUHSC_01810	2.08508	1.34513			SAOUHSC_01811	0.497536	1.3943
	SAOUHSC_01811	0.160404	1.39356			SAOUHSC_01812	-0.415038	1.73793
	SAOUHSC_01812	-0.87435	2.2032			SAOUHSC_01813	-0.453044	2.85536
	SAOUHSC_01813	-2.15907	4.53131			SAOUHSC_01814	1.88834	1.5305
	SAOUHSC_01814	-0.09511	1.59215			SAOUHSC_01815	0.182819	3.22551
	SAOUHSC_01815	0.148088	1.32091			SAOUHSC_01816	0.0690147	1.03045
	SAOUHSC_01816	-1.47073	2.02992			SAOUHSC_01818	0.205017	2.71448
	SAOUHSC_01818	-0.9737	3.20697			SAOUHSC_01819	-3.75438	1.10697
	SAOUHSC_01819	-2.43284	1.47893			SAOUHSC_01820	1	2.68444
	SAOUHSC_01820	0.807355	1.00451			SAOUHSC_01821	-0.126266	1.71131
	SAOUHSC_01821	-1.18541	2.84444			SAOUHSC_01822	-0.178045	2.15934
	SAOUHSC_01822	-0.76832	1.0734			SAOUHSC_01823	0.0586628	1.21687
	SAOUHSC_01823	-0.22331	1.48791			SAOUHSC_01824	0.937269	1.26635
	SAOUHSC_01824	-0.60034	3.90212			SAOUHSC_01825	1.58496	2.03949
	SAOUHSC_01825	-0.9928	2.9773			SAOUHSC_01826	1.0049	1.47781
	SAOUHSC_01826	-1	1.36934			SAOUHSC_01827	0.485427	1.93058
	SAOUHSC_01827	-1.32193	3.48407			SAOUHSC_01828	-0.267774	2.43653
	SAOUHSC_01828	-0.63218	1.05813			SAOUHSC_01829	-0.415038	1.00581
	SAOUHSC_01829	-1	1.83203			SAOUHSC_01830	0.431035	1.45201
	SAOUHSC_01830	-0.73336	1.92409			SAOUHSC_01831	-0.765621	3.43689
	SAOUHSC_01831	-4.08804	5.51601			SAOUHSC_01832	-0.63554	2.99004
	SAOUHSC_01832	-0.41504	1.4814			SAOUHSC_01833	0.241718	1.40677
	SAOUHSC_01833	-1.40392	2.90665			SAOUHSC_01835	0.114367	1.41547
	SAOUHSC_01835	-0.7091	1.83695			SAOUHSC_01836	0.788017	1.54922
	SAOUHSC_01836	-0.85648	1.03561			SAOUHSC_01837	1	2.63888
	SAOUHSC_01837	1	2.63888			SAOUHSC_01838	-0.077041	1.31915
	SAOUHSC_01838	-1.11279	2.00966			SAOUHSC_01839	-1.58511	3.66414
	SAOUHSC_01839	0	1			SAOUHSC_01840	0.298072	2.8698
	SAOUHSC_01840	-1.58165	6.41888			SAOUHSC_01843	0.601792	3.35285
	SAOUHSC_01843	-0.70064	4.31418			SAOUHSC_01845	0.704518	1.89575
	SAOUHSC_01845	-0.26882	1.01008			SAOUHSC_01846	0.476848	2.61465
	SAOUHSC_01846	-0.87091	3.35671			SAOUHSC_01847	0.548733	1.23449
	SAOUHSC_01847	-0.83136	1.33386			SAOUHSC_01849	0.108357	2.21859
	SAOUHSC_01849	-0.74009	2.14399			SAOUHSC_01850	-0.415038	1.61107
	SAOUHSC_01850	0.321928	1.00494			SAOUHSC_01852	-0.630841	1.00186
	SAOUHSC_01852	-1.67807	1.4416			SAOUHSC_01854	0.514602	1.01003
	SAOUHSC_01854	-0.76293	2.46651			SAOUHSC_01855	2.75185	1.61105
	SAOUHSC_01855	2.77987	1.61105			SAOUHSC_01856	-0.459377	1.38933
	SAOUHSC_01856	-0.87435	1.00594			SAOUHSC_01857	2.73012	1.05636
	SAOUHSC_01857	3.15124	2.78541			SAOUHSC_01858	5.12009	7.63996
	SAOUHSC_01858	3.95936	3.00561			SAOUHSC_01859	-1.58511	3.66283
	SAOUHSC_01859	-0.58489	1.82406			SAOUHSC_01860	-0.540568	1.61105
	SAOUHSC_01860	-0.41504	2.60657			SAOUHSC_01861	0.280481	1.11601
	SAOUHSC_01861	-0.43948	5.24621			SAOUHSC_01863	-1	1.01654
	SAOUHSC_01863	0.65205	2.20156			SAOUHSC_01864	-0.0839056	1.77702
	SAOUHSC_01864	-0.69853	1.28785			SAOUHSC_01865	0.155231	1.73121
	SAOUHSC_01865	-0.95176	1.81449			SAOUHSC_01866	0	2.9507
	SAOUHSC_01866	-2.58467	3.66098			SAOUHSC_01867	0.219587	1.93365
	SAOUHSC_01867	-0.67139	1.1236			SAOUHSC_01868	-0.404305	3.56166
	SAOUHSC_01868	-2.60911	5.52431			SAOUHSC_01869	0.19774	2.29605
	SAOUHSC_01869	-1.79536	3.08949			SAOUHSC_01870	0.286645	1.77221
	SAOUHSC_01870	-1.62415	1.902			SAOUHSC_01871	0.485427	2.06122
	SAOUHSC_01871	0	1.49843			SAOUHSC_01872	-0.239396	2.5482
	SAOUHSC_01872	-0.80289	3.03285			SAOUHSC_01873	0.335826	3.5955
	SAOUHSC_01873	-0.86617	6.91354			SAOUHSC_01874	1	2.61827
	SAOUHSC_01874	1.58496	2.61827			SAOUHSC_01875	-0.58489	2.31336
	SAOUHSC_01875	-1.17007	3.94837			SAOUHSC_01876	0.965175	3.32545
	SAOUHSC_01876	-0.16246	2.42172			SAOUHSC_01877	-0.0921864	1.71887
	SAOUHSC_01877	-1.35107	1.49982			SAOUHSC_01878	0.618145	1.50629
	SAOUHSC_01878	-1.18246	2.81723			SAOUHSC_01879	2.57718	1.62238
	SAOUHSC_01879	0.689657	1.59979			SAOUHSC_01880	3.45943	1
	SAOUHSC_01880	2	1.86723			SAOUHSC_01881	-0.459377	1.50634
	SAOUHSC_01881	2.38607	1.48264			SAOUHSC_01882	1.9296	2.53107
	SAOUHSC_01882	-1.2223	1.42006			SAOUHSC_01884	0.0574156	1.31172
	SAOUHSC_01884	-0.63509	2.50599			SAOUHSC_01886	0.702658	3.28993
	SAOUHSC_01886	-0.55703	1.86261			SAOUHSC_01887	-0.137489	1.30034
	SAOUHSC_01887	-1.47513	1.00801			SAOUHSC_01888	0.225398	2.38522
	SAOUHSC_01888	-2.04335	3.16353			SAOUHSC_01889	0.381948	2.22789
	SAOUHSC_01889	-0.95596	3.18437			SAOUHSC_01890	-0.551099	2.41894
	SAOUHSC_01890	-0.72738	4.19138			SAOUHSC_01893	0.169412	2.53419
	SAOUHSC_01893	-1.27404	4.08832			SAOUHSC_01894	1.76723	3.65295
	SAOUHSC_01894	0.479127	1.93752			SAOUHSC_01895	2.86275	3.85224
	SAOUHSC_01895	3.67745	3.88589			SAOUHSC_01896	-3.13797	3.18609
	SAOUHSC_01896	-2.37183	3.09909			SAOUHSC_01897	-0.127683	1.25184
	SAOUHSC_01897	-2.44615	2.11239			SAOUHSC_01898	-0.376508	4.3054
	SAOUHSC_01898	-1.37669	5.21272			SAOUHSC_01899	-1.01888	4.92874
	SAOUHSC_01899	-0.8414	2.60069			SAOUHSC_01900	-0.204732	1.56818
	SAOUHSC_01900	-1.35808	2.01575			SAOUHSC_01901	0.130667	2.43632
	SAOUHSC_01901	-0.71052	1.06117			SAOUHSC_01902	-2.72834	7.68498
	SAOUHSC_01902	-4.72929	7.90195			SAOUHSC_01903	-0.374449	1.9997
	SAOUHSC_01903	-1.42895	1.00564			SAOUHSC_01904	1.58496	3.65563
	SAOUHSC_01904	1	2.6264			SAOUHSC_01905	-1	1.62063
	SAOUHSC_01905	-2.58467	4.59214			SAOUHSC_01906	-3.58554	1.64659
	SAOUHSC_01906	-4.16877	2.68791			SAOUHSC_01907	0.551098	1.58409
	SAOUHSC_01907	-0.90888	2.02682			SAOUHSC_01908	3.32193	4.34869
	SAOUHSC_01908	3.75489	5.17218			SAOUHSC_01909	3.32193	3.66288
	SAOUHSC_01909	3.90689	4.59137			SAOUHSC_01910	-0.0020212	1.24853
	SAOUHSC_01910	-1.1472	1.52609			SAOUHSC_01911	1.49185	1.36734
	SAOUHSC_01911	-1.54036	1.95455			SAOUHSC_01912	-2.90725	6.25944
	SAOUHSC_01912	-1.5492	1.41058			SAOUHSC_01913	0.952706	1.73332
	SAOUHSC_01913	-0.8667	3.32863			SAOUHSC_01914	0.0489337	1
	SAOUHSC_01914	0	1			SAOUHSC_01915	4.20945	3.50014
	SAOUHSC_01915	0	1			SAOUHSC_01916	0.257493	1.00171
	SAOUHSC_01916	-0.56022	1.42629			SAOUHSC_01917	-0.11466	2.31502
	SAOUHSC_01917	-0.72619	1.92752			SAOUHSC_01918	0.292428	1.28841
	SAOUHSC_01918	-0.48701	1.9599			SAOUHSC_01919	-0.27439	1.8327
	SAOUHSC_01919	-1.42546	1.36441			SAOUHSC_01920	1.14633	2.41024
	SAOUHSC_01920	0.063365	3.90712			SAOUHSC_01921	-0.0088274	1.43675
	SAOUHSC_01921	0.856787	1.27701			SAOUHSC_01922	0.204391	2.01576
	SAOUHSC_01922	-0.26621	2.05701			SAOUHSC_01923	1.09004	2.34329
	SAOUHSC_01923	-0.24349	2.25384			SAOUHSC_01924	0.604071	1
	SAOUHSC_01924	-0.47393	1			SAOUHSC_01925	-1.87461	3.13908
	SAOUHSC_01925	-0.28947	4.26201			SAOUHSC_01926	-0.094033	2.08724
	SAOUHSC_01926	-1.07188	2.11012			SAOUHSC_01928	-1.67807	1.87208
	SAOUHSC_01928	-4	1.87208			SAOUHSC_01930	0.202762	1.3978
	SAOUHSC_01930	-0.37034	2.6816			SAOUHSC_01931	0.187641	4.39875
	SAOUHSC_01931	-0.75025	9.8998			SAOUHSC_01932	0.0137838	1.75662
	SAOUHSC_01932	0.444243	1.82241			SAOUHSC_01933	0.0146409	1.45863
	SAOUHSC_01933	-0.01232	1.45549			SAOUHSC_01935	-0.480961	3.04593
	SAOUHSC_01935	-1.14816	2.33989			SAOUHSC_01936	0.611928	1.50354
	SAOUHSC_01936	0.040261	1.2343			SAOUHSC_01938	0.225645	2.21696
	SAOUHSC_01938	-0.89191	3.7976			SAOUHSC_01939	-0.1976	1.88485
	SAOUHSC_01939	-1.99309	3.02277			SAOUHSC_01941	-0.010425	3.23182
	SAOUHSC_01941	-0.74396	3.76689			SAOUHSC_01942	-0.0584429	1.49168
	SAOUHSC_01942	-0.63733	3.92149			SAOUHSC_01944	0.306496	2.25845
	SAOUHSC_01944	-0.64589	1.34963			SAOUHSC_01945	0.78509	2.26261
	SAOUHSC_01945	-0.74662	3.50008			SAOUHSC_01947	0.143916	1.88929
	SAOUHSC_01947	-0.73432	1.57651			SAOUHSC_01948	-0.0161035	2.54745
	SAOUHSC_01948	-0.45304	1.98087			SAOUHSC_01949	-0.821126	3.1052
	SAOUHSC_01949	-0.73528	2.2762			SAOUHSC_01950	-0.572608	1.82049
	SAOUHSC_01950	-2.23379	1.89085			SAOUHSC_01951	0.275365	1.20581
	SAOUHSC_01951	-0.58749	2.00447			SAOUHSC_01952	0.208892	3.98059
	SAOUHSC_01952	-0.90455	3.07409			SAOUHSC_01953	-1.11873	1.58488
	SAOUHSC_01953	-1.44066	1.80896			SAOUHSC_01954	0.49057	1.42362
	SAOUHSC_01954	-0.99137	1.60347			SAOUHSC_01955	-0.66246	3.69894
	SAOUHSC_01955	-1.18082	1.78425			SAOUHSC_01956	1.04977	2.8786
	SAOUHSC_01956	-0.69385	2.63224			SAOUHSC_01957	0.227248	3.66231
	SAOUHSC_01957	-0.65472	3.25403			SAOUHSC_01958	1.09538	2.12832
	SAOUHSC_01958	-0.87753	2.27763			SAOUHSC_01960	0.115433	1.34006
	SAOUHSC_01960	-0.46156	2.45747			SAOUHSC_01961	2	4.59096
	SAOUHSC_01961	1.58496	3.66337			SAOUHSC_01962	0.807355	3.66859
	SAOUHSC_01962	-0.41504	1.00314			SAOUHSC_01964	1.36502	1.55076
	SAOUHSC_01964	-1.04454	2.12136			SAOUHSC_01966	2.05863	1.75806
	SAOUHSC_01966	1.91567	1.19139			SAOUHSC_01967	1.53745	1.37349
	SAOUHSC_01967	2.12009	4.03782			SAOUHSC_01968	-0.398018	1.49182
	SAOUHSC_01968	-0.78488	1.63009			SAOUHSC_01969	1.54676	1.61105
	SAOUHSC_01969	-0.1488	2.22637			SAOUHSC_01971	0.87342	2.78193
	SAOUHSC_01971	-1.70369	5.46316			SAOUHSC_01972	1.85064	1.00462
	SAOUHSC_01972	-1.09789	1.01391			SAOUHSC_01973	-0.736966	1.61981
	SAOUHSC_01973	-0.32193	1.00579			SAOUHSC_01974	2.9627	1.45837
	SAOUHSC_01974	5.11538	7.74016			SAOUHSC_01975	3.81111	3.18126
	SAOUHSC_01975	6.16894	6.38176			SAOUHSC_01977	-1.70793	2.64276
	SAOUHSC_01977	-1.4856	1.04687			SAOUHSC_01978	-0.0114425	1.11846
	SAOUHSC_01978	-0.59444	2.46054			SAOUHSC_01979	-0.58489	1.82135
	SAOUHSC_01979	1.22237	1.62751			SAOUHSC_01980	3.80735	4.59388
	SAOUHSC_01980	3.80735	4.59392			SAOUHSC_01981	0.635429	1.00262
	SAOUHSC_01981	0.063089	1.38322			SAOUHSC_01982	0.940129	2.16081
	SAOUHSC_01982	-0.06718	1.74419			SAOUHSC_01983	0.102591	1.45495
	SAOUHSC_01983	-0.61949	3.14325			SAOUHSC_01984	0.426855	2.50579
	SAOUHSC_01984	-0.43323	2.56653			SAOUHSC_01986	0.370387	1.64886
	SAOUHSC_01986	-2.10967	1			SAOUHSC_01987	1.08841	1.03372
	SAOUHSC_01987	-0.24093	1.83367			SAOUHSC_01988	0.485427	1.04644
	SAOUHSC_01988	-0.54225	1.42971			SAOUHSC_01989	-0.456603	2.32081
	SAOUHSC_01989	-0.76024	1.90478			SAOUHSC_01990	-0.731446	2.37511
	SAOUHSC_01990	-1.53533	2.98941			SAOUHSC_01991	0.77804	1.43508
	SAOUHSC_01991	-0.53721	2.90792			SAOUHSC_01992	3.57248	2.32748
	SAOUHSC_01992	-0.05065	1.57746			SAOUHSC_01993	0
	SAOUHSC_01993	0				SAOUHSC_01997	0	1
	SAOUHSC_01997	0	1			SAOUHSC_01998	0.472592	1.25847
	SAOUHSC_01998	-0.77029	4.00673			SAOUHSC_01999	1.55277	1.15092
	SAOUHSC_01999	-0.52409	1.94124			SAOUHSC_02000	1.72247	1.49895
	SAOUHSC_02000	-0.152	1.43407			SAOUHSC_02001	1.63069	1.6541
	SAOUHSC_02001	0.938098	1.62672			SAOUHSC_02003	0.20389	1.8804
	SAOUHSC_02003	-1.35698	3.82328			SAOUHSC_02004	-1.45958	2.276
	SAOUHSC_02004	0.862511	3.45133			SAOUHSC_02005	-0.221287	2.53578
	SAOUHSC_02005	-0.78588	1.14562			SAOUHSC_02006	0.111432	2.86395
	SAOUHSC_02006	-0.457	2.36892			SAOUHSC_02008	0.951662	2.23254
	SAOUHSC_02008	-0.47995	5.26448			SAOUHSC_02009	1.08902	1.3046
	SAOUHSC_02009	-0.3024	2.53229			SAOUHSC_02010	-1.12564	2.63302
	SAOUHSC_02010	-0.77769	1.01585			SAOUHSC_02011	3	2.67502
	SAOUHSC_02011	3.90689	4.34546			SAOUHSC_02012	-2.49818	2.23426
	SAOUHSC_02012	-2.58641	2.92937			SAOUHSC_02013	0.945008	1.81437
	SAOUHSC_02013	-2.12658	1.04446			SAOUHSC_02014	-0.231244	1.40214
	SAOUHSC_02014	-1.75487	1.29712			SAOUHSC_02016	-1.58511	3.64878
	SAOUHSC_02016	-1.58511	3.64878			SAOUHSC_02018	0
	SAOUHSC_02018	1	2.57819			SAOUHSC_02019	0.560715	1.61413
	SAOUHSC_02019	0.104337	1.6049			SAOUHSC_02020	0	1.79234
	SAOUHSC_02020	0	1			SAOUHSC_02021	-0.58489	1
	SAOUHSC_02021	-0.58489	1.58552			SAOUHSC_02022	0.678072	2.94977
	SAOUHSC_02022	0	2.24481			SAOUHSC_02023	1.16993	3.30296
	SAOUHSC_02023	0.321928	1.50413			SAOUHSC_02025	1	2.61393
	SAOUHSC_02025	1.58496	2.61393			SAOUHSC_02026	1	2.58784
	SAOUHSC_02026	1.58496	3.6391			SAOUHSC_02027	1	2.61952
	SAOUHSC_02027	0				SAOUHSC_02028	0.807355	1.50954
	SAOUHSC_02028	0.584963	2.0655			SAOUHSC_02029	1	3.2948
	SAOUHSC_02029	0.263034	1.50261			SAOUHSC_02030	0.507008	2.29792
	SAOUHSC_02030	0.337083	1.3169			SAOUHSC_02031	-1.58511	3.66342
	SAOUHSC_02031	-0.58489	1.82437			SAOUHSC_02033	-0.627939	4.76845
	SAOUHSC_02033	-0.1805	2.28662			SAOUHSC_02034	0	1.79234
	SAOUHSC_02034	-1.58511	2.62558			SAOUHSC_02035	-1	2.61952
	SAOUHSC_02035	-1	2.61952			SAOUHSC_02036	-0.58489	1.8217
	SAOUHSC_02036	-1.58511	3.65834			SAOUHSC_02037	2	4.59799
	SAOUHSC_02037	0				SAOUHSC_02038	0
	SAOUHSC_02038	0				SAOUHSC_02041	0	1
	SAOUHSC_02041	0	1			SAOUHSC_02042	1	2.61044
	SAOUHSC_02042	0				SAOUHSC_02043	2	4.5922
	SAOUHSC_02043	3.32193	3.66207			SAOUHSC_02044	0
	SAOUHSC_02044	0				SAOUHSC_02046	-1	2.60397
	SAOUHSC_02046	-1	2.60397			SAOUHSC_02047	-1.32193	2.66657
	SAOUHSC_02047	-1.32193	2.66656			SAOUHSC_02048	0.584963	1.82533
	SAOUHSC_02048	0	1			SAOUHSC_02049	-0.81046	1.92264
	SAOUHSC_02049	-0.42353	2.6528			SAOUHSC_02050	1.79909	1.62785
	SAOUHSC_02050	0.526069	1.6027			SAOUHSC_02051	0.883621	3.34318
	SAOUHSC_02051	-1.51953	1.46987			SAOUHSC_02052	1	2.58784
	SAOUHSC_02052	0				SAOUHSC_02053	0
	SAOUHSC_02053	0				SAOUHSC_02054	0
	SAOUHSC_02054	0				SAOUHSC_02055	1.58496	3.62607
	SAOUHSC_02055	0				SAOUHSC_02056	0
	SAOUHSC_02056	0				SAOUHSC_02057	0	1
	SAOUHSC_02057	-1	2.63166			SAOUHSC_02058	-1	2.59536
	SAOUHSC_02058	-1	2.59536			SAOUHSC_02059	1	2.59536
	SAOUHSC_02059	1	2.59536			SAOUHSC_02060	0
	SAOUHSC_02060	0				SAOUHSC_02061	0.584963	1.81872
	SAOUHSC_02061	0	1			SAOUHSC_02062	1	2.61827
	SAOUHSC_02062	0				SAOUHSC_02063	0
	SAOUHSC_02063	0				SAOUHSC_02064	0
	SAOUHSC_02064	1	2.62862			SAOUHSC_02065	0
	SAOUHSC_02065	0				SAOUHSC_02066	0
	SAOUHSC_02066	0				SAOUHSC_02067	0.584963	1.8245
	SAOUHSC_02067	-1	2.64505			SAOUHSC_02068	-1	2.62179
	SAOUHSC_02068	-1	2.62179			SAOUHSC_02069	-1	2.64078
	SAOUHSC_02069	-1	2.64078			SAOUHSC_02070	0
	SAOUHSC_02070	0				SAOUHSC_02071	-1	2.62718
	SAOUHSC_02071	0	1			SAOUHSC_02072	1	2.6394
	SAOUHSC_02072	0				SAOUHSC_02073	-1.58511	1
	SAOUHSC_02073	0	1.79232			SAOUHSC_02074	0	1
	SAOUHSC_02074	0	1			SAOUHSC_02075	0.584963	1.81781
	SAOUHSC_02075	-1	2.61548			SAOUHSC_02076	0
	SAOUHSC_02076	0				SAOUHSC_02077	-0.58489	1.81623
	SAOUHSC_02077	-1.58511	3.64793			SAOUHSC_02078	-1	2.62283
	SAOUHSC_02078	0	1			SAOUHSC_02079	1	2.57819
	SAOUHSC_02079	0				SAOUHSC_02080	0	1
	SAOUHSC_02080	1	2.66067			SAOUHSC_02081	-1	2.61393
	SAOUHSC_02081	-1	2.61393			SAOUHSC_02083	0.584963	1
	SAOUHSC_02083	-1	2.59182			SAOUHSC_02084	-1.343	1.34498
	SAOUHSC_02084	-2.64115	1.85934			SAOUHSC_02085	0
	SAOUHSC_02085	0				SAOUHSC_02086	1	2.59182
	SAOUHSC_02086	0				SAOUHSC_02087	0.736994	2.27774
	SAOUHSC_02087	-0.58489	1.8245			SAOUHSC_02089	-0.847881	3.29344
	SAOUHSC_02089	-2.17007	5.93893			SAOUHSC_02090	0.53047	2.77177
	SAOUHSC_02090	-0.96832	2.91873			SAOUHSC_02091	-0.110137	1.83652
	SAOUHSC_02091	-1.0508	2.35918			SAOUHSC_02092	1.14124	1.67322
	SAOUHSC_02092	-0.60362	1.51218			SAOUHSC_02093	-0.71052	3.47635
	SAOUHSC_02093	-1	1.01127			SAOUHSC_02095	0.295723	1.33675
	SAOUHSC_02095	-1.0517	4.37498			SAOUHSC_02096	-0.58489	1.81623
	SAOUHSC_02096	-1.58511	3.64793			SAOUHSC_02097	0.39594	2.0811
	SAOUHSC_02097	-0.72142	1.80249			SAOUHSC_02098	1.0857	1.86017
	SAOUHSC_02098	-0.44477	1.45388			SAOUHSC_02099	0.919607	2.30036
	SAOUHSC_02099	-0.53366	3.94346			SAOUHSC_02100	0.175684	2.55272
	SAOUHSC_02100	-0.35181	3.22072			SAOUHSC_02101	0.390998	1.2784
	SAOUHSC_02101	-1.1131	1.27094			SAOUHSC_02102	0
	SAOUHSC_02102	2	3.66006			SAOUHSC_02103	0.307312	3.31327
	SAOUHSC_02103	-1.01625	3.36997			SAOUHSC_02104	-4.16877	6.91308
	SAOUHSC_02104	-0.71052	2.3158			SAOUHSC_02106	-0.58489	1.51662
	SAOUHSC_02106	-1	2.29027			SAOUHSC_02107	0.485427	2.06188
	SAOUHSC_02107	0	1			SAOUHSC_02108	-0.296191	1.29122
	SAOUHSC_02108	-0.50512	1.07766			SAOUHSC_02110	-0.11904	2.16171
	SAOUHSC_02110	-0.39555	1.87206			SAOUHSC_02111	0.813689	3.26245
	SAOUHSC_02111	-0.18361	4.63459			SAOUHSC_02112	0.350158	2.70857
	SAOUHSC_02112	-0.7324	2.20406			SAOUHSC_02113	0.362891	1.49511
	SAOUHSC_02113	-1.35734	1.58709			SAOUHSC_02114	1	2.64396
	SAOUHSC_02114	1	2.64396			SAOUHSC_02116	-1.32193	1.00391
	SAOUHSC_02116	-1.32193	1.00391			SAOUHSC_02117	-0.58489	1.82493
	SAOUHSC_02117	0	1			SAOUHSC_02118	0
	SAOUHSC_02118	1	2.59536			SAOUHSC_02119	-0.155695	4.62618
	SAOUHSC_02119	-0.73025	5.64433			SAOUHSC_02121	2.2801	1.73881
	SAOUHSC_02121	-0.66979	1.84757			SAOUHSC_02122	0.906891	3.04615
	SAOUHSC_02122	0.321928	1.3382			SAOUHSC_02123	2.09953	1.7841
	SAOUHSC_02123	2.32193	1.36272			SAOUHSC_02124	-0.0496062	3.08315
	SAOUHSC_02124	-0.32753	3.76501			SAOUHSC_02125	-4.699	5.52803
	SAOUHSC_02125	-3.70087	3.62073			SAOUHSC_02126	-2.67024	3.29948
	SAOUHSC_02126	-2.67024	6.07439			SAOUHSC_02127	0.21661	1.06174
	SAOUHSC_02127	-0.88977	2.93532			SAOUHSC_02130	0.100036	1.45147
	SAOUHSC_02130	-0.8044	1			SAOUHSC_02131	0.934479	1.03894
	SAOUHSC_02131	-0.35199	1.35088			SAOUHSC_02132	-0.415038	1.61108
	SAOUHSC_02132	0	1			SAOUHSC_02133	1.60265	1.36624
	SAOUHSC_02133	-0.29548	1.9185			SAOUHSC_02134	0.063779	1.46851
	SAOUHSC_02134	-1.43051	5.11425			SAOUHSC_02135	0.45249	1.80913
	SAOUHSC_02135	-0.85569	1.74181			SAOUHSC_02137	0.147567	1.11023
	SAOUHSC_02137	-1.24982	1.63788			SAOUHSC_02138	0.172103	2.00434
	SAOUHSC_02138	-0.80516	3.92372			SAOUHSC_02139	1.23266	1.82588
	SAOUHSC_02139	-1.73697	2.68887			SAOUHSC_02140	-0.58489	1.82367
	SAOUHSC_02140	-1.58511	3.66209			SAOUHSC_02141	0.210264	1.01941
	SAOUHSC_02141	-0.02856	1			SAOUHSC_02142	2.11407	1.8375
	SAOUHSC_02142	-0.19265	2.6933			SAOUHSC_02143	0.415001	2.6409
	SAOUHSC_02143	0.415001	2.6409			SAOUHSC_02144	0.629566	1.29443
	SAOUHSC_02144	-0.48641	1.07929			SAOUHSC_02145	-1	3.76356
	SAOUHSC_02145	-2.32193	5.3213			SAOUHSC_02146	0.196985	1.93795
	SAOUHSC_02146	-0.60999	1.10631			SAOUHSC_02147	0.1038	1.16469
	SAOUHSC_02147	-0.84866	3.15691			SAOUHSC_02148	-0.500218	4.44914
	SAOUHSC_02148	-2.22432	1.81911			SAOUHSC_02149	-0.431481	3.57845
	SAOUHSC_02149	-2.02093	4.42692			SAOUHSC_02150	-0.802135	1.95363
	SAOUHSC_02150	-0.15666	1.90738			SAOUHSC_02151	0.984626	1.38772
	SAOUHSC_02151	-1.37258	3.5732			SAOUHSC_02152	0.297368	1.90437
	SAOUHSC_02152	-1.10191	3.45			SAOUHSC_02153	0.0107798	1.32967
	SAOUHSC_02153	-1.61485	4.32025			SAOUHSC_02154	0.613626	1.8884
	SAOUHSC_02154	-0.73432	1.91507			SAOUHSC_02155	-0.25515	1.79703
	SAOUHSC_02155	-0.94258	2.39787			SAOUHSC_02156	0.244765	1.78364
	SAOUHSC_02156	-1.39176	2.07938			SAOUHSC_02158	-0.0885002	1.97557
	SAOUHSC_02158	-0.67461	2.48124			SAOUHSC_02160	1.59321	1.70207
	SAOUHSC_02160	-0.31366	1.02367			SAOUHSC_02161	0.238053	2.16294
	SAOUHSC_02161	-1.10749	2.73795			SAOUHSC_02163	0.319502	1.01193
	SAOUHSC_02163	-0.85048	1.03608			SAOUHSC_02166	0.362554	2.61538
	SAOUHSC_02166	-0.80743	1.61108			SAOUHSC_02167	1	2.62718
	SAOUHSC_02167	0				SAOUHSC_02169	1.58496	3.65766
	SAOUHSC_02169	0				SAOUHSC_02170	0
	SAOUHSC_02170	0				SAOUHSC_02171	0	1
	SAOUHSC_02171	-0.58489	1.82134			SAOUHSC_02173	-2	4.59212
	SAOUHSC_02173	-1	2.65973			SAOUHSC_02174	0
	SAOUHSC_02174	0				SAOUHSC_02176	0
	SAOUHSC_02176	1	2.60139			SAOUHSC_02177	1	2.61226
	SAOUHSC_02177	0				SAOUHSC_02178	1	2.61393
	SAOUHSC_02178	0				SAOUHSC_02179	0
	SAOUHSC_02179	1	2.57819			SAOUHSC_02180	0	1.35566
	SAOUHSC_02180	-0.32193	1.39115			SAOUHSC_02181	0	1.49574
	SAOUHSC_02181	0.263034	1.43848			SAOUHSC_02182	0.387032	2.53673
	SAOUHSC_02182	0.299596	1.70337			SAOUHSC_02183	0
	SAOUHSC_02183	0				SAOUHSC_02184	0
	SAOUHSC_02184	1	2.62283			SAOUHSC_02185	0.415001	1.61109
	SAOUHSC_02185	-0.58489	1.82333			SAOUHSC_02186	-0.58489	1.81947
	SAOUHSC_02186	0	1			SAOUHSC_02187	-1	2.61393
	SAOUHSC_02187	-1	2.61393			SAOUHSC_02188	-0.58489	1
	SAOUHSC_02188	0	1.78398			SAOUHSC_02189	1	2.6238
	SAOUHSC_02189	1.58496	3.65451			SAOUHSC_02190	1	2.57819
	SAOUHSC_02190	0				SAOUHSC_02191	-1	2.64435
	SAOUHSC_02191	0.584963	1.82434			SAOUHSC_02193	1	2.63166
	SAOUHSC_02193	0				SAOUHSC_02194	-0.321928	1.50483
	SAOUHSC_02194	-2.32193	5.47512			SAOUHSC_02195	-1.58511	3.6449
	SAOUHSC_02195	-1.58511	3.6449			SAOUHSC_02196	-0.263092	1.00421
	SAOUHSC_02196	-1	2.28136			SAOUHSC_02197	1	2.62862
	SAOUHSC_02197	0				SAOUHSC_02198	1	2.61226
	SAOUHSC_02198	0				SAOUHSC_02199	-0.58489	1.82239
	SAOUHSC_02199	-1.58511	3.65964			SAOUHSC_02200	1	2.63364
	SAOUHSC_02200	1	2.63364			SAOUHSC_02202	0
	SAOUHSC_02202	0				SAOUHSC_02203	0
	SAOUHSC_02203	0				SAOUHSC_02204	0
	SAOUHSC_02204	0				SAOUHSC_02205	-1	2.63053
	SAOUHSC_02205	1.80736	1.83285			SAOUHSC_02206	0
	SAOUHSC_02206	0				SAOUHSC_02207	0
	SAOUHSC_02207	0				SAOUHSC_02208	-1.58511	2.62472
	SAOUHSC_02208	-1.58511	2.62472			SAOUHSC_02209	1	2.62472
	SAOUHSC_02209	0				SAOUHSC_02210	0
	SAOUHSC_02210	0				SAOUHSC_02211	-1	2.66648
	SAOUHSC_02211	0.321928	2.60674			SAOUHSC_02212	-1	2.60139
	SAOUHSC_02212	-1	2.60139			SAOUHSC_02213	0
	SAOUHSC_02213	1	2.62929			SAOUHSC_02214	1	2.59853
	SAOUHSC_02214	0				SAOUHSC_02215	0
	SAOUHSC_02215	0				SAOUHSC_02216	-1	2.63914
	SAOUHSC_02216	0	1			SAOUHSC_02217	0	1.811
	SAOUHSC_02217	1.41506	5.90381			SAOUHSC_02218	0
	SAOUHSC_02218	0				SAOUHSC_02219	0.584963	1.82212
	SAOUHSC_02219	-1	2.63452			SAOUHSC_02220	1	2.66269
	SAOUHSC_02220	-1	2.63053			SAOUHSC_02221	1.58496	3.66089
	SAOUHSC_02221	0				SAOUHSC_02222	0
	SAOUHSC_02222	0				SAOUHSC_02223	0
	SAOUHSC_02223	2	4.60171			SAOUHSC_02225	1	1.83675
	SAOUHSC_02225	-1	2.61393			SAOUHSC_02226	0
	SAOUHSC_02226	1	2.63833			SAOUHSC_02227	0
	SAOUHSC_02227	0				SAOUHSC_02228	-1	2.60397
	SAOUHSC_02228	-1	2.60397			SAOUHSC_02229	-1	2.59536
	SAOUHSC_02229	-1	2.59536			SAOUHSC_02231	-1.58511	3.65214
	SAOUHSC_02231	-1.58511	3.65214			SAOUHSC_02232	-1.58511	3.6598
	SAOUHSC_02232	-0.58489	1.82247			SAOUHSC_02233	0
	SAOUHSC_02233	0				SAOUHSC_02234	0
	SAOUHSC_02234	1	2.61226			SAOUHSC_02235	-1.58511	3.66248
	SAOUHSC_02235	-1.58511	3.66249			SAOUHSC_02236	-1	2.60139
	SAOUHSC_02236	-1	2.60139			SAOUHSC_02237	0
	SAOUHSC_02237	0				SAOUHSC_02238	0
	SAOUHSC_02238	0				SAOUHSC_02239	1.73695	6.70544
	SAOUHSC_02239	1	4.28142			SAOUHSC_02240	0.696261	1.41741
	SAOUHSC_02240	-0.10609	3.19022			SAOUHSC_02241	1.26249	1.42587
	SAOUHSC_02241	-0.5754	1.84562			SAOUHSC_02243	0.125651	3.76144
	SAOUHSC_02243	-0.73841	1.0994			SAOUHSC_02244	-0.421399	1.07287
	SAOUHSC_02244	-0.71549	1.10519			SAOUHSC_02245	-1.00926	2.95854
	SAOUHSC_02245	-1.10005	4.24705			SAOUHSC_02246	0.127633	2.06016
	SAOUHSC_02246	-0.39593	2.36616			SAOUHSC_02247	0.807767	2.25862
	SAOUHSC_02247	-1.52326	4.26413			SAOUHSC_02248	-0.191986	1.96034
	SAOUHSC_02248	-0.14162	1.31525			SAOUHSC_02249	2.41503	2.28183
	SAOUHSC_02249	2.15199	3.70875			SAOUHSC_02250	-0.616614	2.37406
	SAOUHSC_02250	-2.04573	2.01601			SAOUHSC_02254	-0.58489	1.82492
	SAOUHSC_02254	-0.58489	1.82492			SAOUHSC_02255	1.32193	1
	SAOUHSC_02255	2.70044	1.83804			SAOUHSC_02256	0.171335	1.99673
	SAOUHSC_02256	-0.33862	1.62676			SAOUHSC_02257	0.626205	2.0365
	SAOUHSC_02257	-1.22364	1.27355			SAOUHSC_02258	1.44996	2.40093
	SAOUHSC_02258	-1.2109	2.06251			SAOUHSC_02259	0.345169	4.10983
	SAOUHSC_02259	-0.0039	2.09897			SAOUHSC_02260	0
	SAOUHSC_02260	0				SAOUHSC_02261	0.375957	1.24714
	SAOUHSC_02261	-0.9173	1.56543			SAOUHSC_02262	-0.58489	1.74895
	SAOUHSC_02262	-2.17007	1			SAOUHSC_02264	0.692249	1.04193
	SAOUHSC_02264	-1.06582	1.50578			SAOUHSC_02265	1.08909	1.02192
	SAOUHSC_02265	-1.18869	1.41042			SAOUHSC_02267	0.423309	1.24895
	SAOUHSC_02267	-0.94037	1.17406			SAOUHSC_02268	1.8514	6.52233
	SAOUHSC_02268	3.41317	10.2019			SAOUHSC_02269	1.25635	1.63101
	SAOUHSC_02269	0.135929	2.04631			SAOUHSC_02270	0.448161	2.02467
	SAOUHSC_02270	-0.36234	3.63309			SAOUHSC_02271	0.145351	1.78389
	SAOUHSC_02271	-1.0619	2.68318			SAOUHSC_02272	-0.373888	3.33209
	SAOUHSC_02272	-0.54751	4.8078			SAOUHSC_02273	-1.44105	3.66198
	SAOUHSC_02273	-2.98736	6.37851			SAOUHSC_02274	0.781402	2.40161
	SAOUHSC_02274	-1.39138	3.86444			SAOUHSC_02276	0.441908	1.14068
	SAOUHSC_02276	-0.27526	2.79201			SAOUHSC_02277	-1.26292	1.01105
	SAOUHSC_02277	-1.58511	1.62356			SAOUHSC_02278	-1.5454	1.6211
	SAOUHSC_02278	-1.39745	1.6211			SAOUHSC_02279	0.745452	1.50582
	SAOUHSC_02279	-1.08743	1.61106			SAOUHSC_02280	0
	SAOUHSC_02280	1	2.62558			SAOUHSC_02281	-0.39973	6.23506
	SAOUHSC_02281	-1.06582	3.71364			SAOUHSC_02282	-0.122177	2.1773
	SAOUHSC_02282	-1.04722	3.83604			SAOUHSC_02283	0.860367	1.43644
	SAOUHSC_02283	-0.18672	1.02664			SAOUHSC_02284	-0.546245	1.76166
	SAOUHSC_02284	-0.31097	1.35031			SAOUHSC_02285	0.21176	2.08681
	SAOUHSC_02285	-1.03741	2.98982			SAOUHSC_02286	-0.646564	2.53275
	SAOUHSC_02286	1.19503	2.22877			SAOUHSC_02287	0.430071	6.16002
	SAOUHSC_02287	0.124063	5.03059			SAOUHSC_02288	-3.65472	1.05285
	SAOUHSC_02288	-5.97483	5.49733			SAOUHSC_02289	0.61946	4.80543
	SAOUHSC_02289	-0.41196	6.21958			SAOUHSC_02296	1.73483	1.07397
	SAOUHSC_02296	0.457437	1.29551			SAOUHSC_02297	0.132248	3.98872
	SAOUHSC_02297	-0.46057	8.22888			SAOUHSC_02298	-0.403733	1.634
	SAOUHSC_02298	-0.93788	2.39469			SAOUHSC_02299	-1.55004	1.47369
	SAOUHSC_02299	-2.773	1.42832			SAOUHSC_02300	-1	1.64131
	SAOUHSC_02300	-0.67807	1.44317			SAOUHSC_02301	-0.0685439	2.4844
	SAOUHSC_02301	-1.33206	4.13409			SAOUHSC_02302	0.31313	1.76804
	SAOUHSC_02302	-0.52077	1.73918			SAOUHSC_02303	-0.157464	2.68533
	SAOUHSC_02303	-0.33443	1.50715			SAOUHSC_02304	0.0606008	1.01558
	SAOUHSC_02304	0.228234	1.4553			SAOUHSC_02305	2.6245	5.60923
	SAOUHSC_02305	2.37851	4.00616			SAOUHSC_02306	1	2.61827
[truncated: 633 more rows]
