# Supplementary material for: FacZ is a GpsB-interacting protein that prevents aberrant division-site placement in Staphylococcus aureus
Source: Nat Microbiol. 2024 Mar 5;9(3):801–13. doi: 10.1038/s41564-024-01607-y (PMC10914604; doi:10.1038/s41564-024-01607-y)
Supplement: Supplementary file 11 — Frequencies of division errors for stacked bar graph. [file 41564_2024_1607_MOESM11_ESM.xlsx]

## Sheet: Ext. Data Figure 3D
	+aTC		-aTC
	Normal	Error	Normal	Error
WT	0.86	0.14	0.889831	0.110169
∆ezrA Ptet-ezrA	0.875	0.125	0.748691	0.251309
∆facZ Ptet-facZ	0.791667	0.208333	0.609272	0.390728
