# Supplementary material for: FacZ is a GpsB-interacting protein that prevents aberrant division-site placement in Staphylococcus aureus
Source: Nat Microbiol. 2024 Mar 5;9(3):801–13. doi: 10.1038/s41564-024-01607-y (PMC10914604; doi:10.1038/s41564-024-01607-y)
Supplement: Supplementary file 12 — Cell length and width measurements. [file 41564_2024_1607_MOESM12_ESM.xlsx]

## Sheet: Sheet1
Extended Data Fig. 5G - Shape changes in B. subtilis resulting from facZ inactivation
WT			∆facZ
length (µm)	width max (µm)	aspect ratio	length (µm)	width max (µm)	aspect ratio
2.38447	0.998818	2.40748	2.98749	1.00479	2.96378
2.50086	0.996807	2.51936	3.34928	0.984817	3.40152
3.21961	0.860637	3.63386	4.35045	0.929293	4.67436
3.77656	0.915685	4.08964	3.84905	1.0996	3.48594
3.00559	0.90539	3.31483	3.30693	1.06218	3.08831
1.60247	0.851707	1.90172	3.46445	1.07419	3.19717
5.55159	0.973494	5.27924	3.75868	1.0252	3.71512
2.21801	0.812353	2.73766	3.80842	1.02443	3.56278
2.47916	0.803767	3.09732	4.61762	1.00069	4.44054
3.76906	0.781347	4.75243	4.84193	1.04876	4.61682
2.38153	0.937517	2.54697	5.15232	1.07889	4.65206
2.77403	0.938233	2.95982	5.78766	0.971452	5.78707
3.72301	0.895831	4.06108	4.19934	1.08054	3.74754
3.89585	0.854869	4.37389	5.88141	1.11111	5.21087
2.23718	0.868029	2.57288	5.68365	1.102	5.05427
3.79894	0.855309	4.32311	4.44019	1.02917	4.11048
3.20987	0.879467	3.64407	5.19776	1.04944	4.86386
2.93774	0.871935	3.37252	3.76767	1.00823	3.68137
2.71026	0.876491	3.0485	3.90604	1.03447	3.78029
3.10189	0.947252	3.29697	3.3944	0.868238	3.84269
2.78834	0.931631	2.99601	3.5999	0.89379	3.89716
4.15332	0.89625	4.61332	3.18077	0.984539	3.23056
3.01265	0.981177	3.07387	3.56771	0.977799	3.64749
2.86285	0.997656	2.89335	2.81141	1.00314	2.77593
3.35854	0.999431	3.35596	3.52205	0.895627	3.80469
3.6557	1.00247	3.63491	5.74023	1.0423	5.48268
2.41083	0.908741	2.66968	6.66321	0.975515	6.08202
2.81315	0.911268	3.06392	2.63567	0.979918	2.61748
2.60702	0.953067	2.77379	2.41599	0.974882	2.48885
2.47948	0.989241	2.53234	2.73483	1.05952	2.62895
3.35145	0.887901	3.68701	3.02383	1.07573	2.80194
4.15793	0.887951	4.62595	4.56556	0.994175	4.40964
4.27929	0.916274	4.62357	4.47054	0.963607	4.58255
5.30232	0.958292	5.33007	3.36733	1.00044	3.36509
6.26513	0.908587	6.50978	3.48157	0.97577	3.44889
5.9783	1.89099	3.1859	5.53729	0.914467	6.03328
2.67803	0.892884	2.97497	5.69366	1.03521	5.4698
3.20786	0.887328	3.58315	4.87945	0.992833	4.87823
5.37789	1.94293	2.67929	4.08822	0.972274	4.14842
3.0011	0.886438	3.40023	3.98143	0.990699	4.02073
4.68812	0.902824	5.21318	6.68422	0.915485	6.58653
1.51647	0.848075	1.83623	2.51485	0.911419	2.75862
2.31721	0.924501	2.52221	3.14395	0.917078	3.43735
2.47212	0.946193	2.63106	4.01466	0.927549	4.3255
2.44319	0.895182	2.7372	3.96479	0.921814	4.19872
2.06345	0.896861	2.33436	5.87814	0.931014	6.0152
2.05184	0.895596	2.31329	4.07516	0.935207	4.25317
3.55334	0.921867	3.86985	2.19931	0.885097	2.48617
2.43462	0.858202	2.84761	2.11597	0.898878	2.36918
2.44681	0.845757	2.91387	3.65168	0.948422	3.48324
2.84733	0.902168	3.17262	1.82601	1.02847	1.82833
2.65724	0.927958	2.81458	5.46266	1.00565	5.34329
2.49385	0.834987	2.98432	1.84259	0.999197	1.86837
2.00024	0.821799	2.44163	2.60078	1.04289	2.47533
2.69634	0.874855	3.03693	4.89829	1.17132	4.15444
2.89969	0.911363	3.18432	4.28152	0.997198	4.17106
2.87585	0.95472	3.01463	3.35748	1.02114	3.28512
2.43921	0.936484	2.62717	3.31523	1.01377	3.24225
3.36937	1.02624	3.21414	4.59731	1.01387	4.39029
4.23297	1.02386	4.12364	4.67738	1.12282	4.19272
2.4701	1.04007	2.42324	4.17543	1.04396	3.87722
2.07519	1.00758	2.08278	3.33616	1.08344	3.01606
4.52207	0.999754	4.47218	5.47625	1.06775	4.98606
2.51699	0.946656	2.6901	5.39582	0.997648	5.25046
2.98829	0.961697	3.10671	4.93077	1.06118	3.74102
2.9314	0.890111	3.28572	6.12397	1.00932	5.59815
2.78826	0.896307	3.13211	1.92341	0.990526	1.93436
2.27773	0.876758	2.61999	5.02753	1.21746	4.12314
1.91556	0.851989	2.26253
2.07941	0.875253	2.40121
2.5088	0.878273	2.87331
5.18923	0.925467	5.50662
3.67832	0.940416	3.84739
3.10543	0.911969	3.39878
2.34987	0.94898	2.49741
1.84931	0.929955	2.02555
3.4504	0.967151	3.56886
1.98022	0.847282	2.35321
1.85493	0.838806	2.23737
2.08737	0.796373	2.63883
2.29118	0.775073	2.97069
4.00351	0.907374	4.41058
3.45545	1.01673	3.4813
4.04702	0.972881	4.11032
2.57967	0.860267	3.01231
2.27566	0.856838	2.65078
4.42094	0.892603	4.8382
2.47379	0.84151	2.95215
2.94083	0.828003	3.55926
3.5936	0.969932	3.56024
1.73533	0.822164	2.13096
3.23782	1.14581	2.77326
3.71365	1.02338	3.35091
2.88114	1.04093	2.85034
5.17781	1.02201	4.93814
2.7377	1.04057	2.63858
2.41515	0.990737	2.47426
2.0603	1.01567	2.022
2.3792	1.12403	2.22169
4.71786	0.956204	4.76939
2.77265	0.890997	3.09043
2.73324	0.99256	2.77607
2.44719	1.02	2.40904
2.66816	0.843363	3.17411
3.33693	0.841668	3.92203
2.73059	1.07592	2.51678
2.41125	1.07633	2.2796
4.51065	0.974906	4.62644
3.7506	0.993589	3.74929
1.98979	0.998171	2.03256
5.91898	1.22907	4.4875
3.70764	1.03788	3.44553
4.02776	1.14368	3.48911
3.58071	0.849811	4.0995
3.59387	0.855527	4.12968
4.1349	0.935878	4.15634
3.41209	0.887506	3.86355
