# Supplementary material for: FacZ is a GpsB-interacting protein that prevents aberrant division-site placement in Staphylococcus aureus
Source: Nat Microbiol. 2024 Mar 5;9(3):801–13. doi: 10.1038/s41564-024-01607-y (PMC10914604; doi:10.1038/s41564-024-01607-y)
Supplement: Supplementary file 13 — Plate reader OD measurements for growth curves and cell size mean values for bar graphs. [file 41564_2024_1607_MOESM13_ESM.xlsx]

## Sheet: Ext. Data Figure 6C
Extended Data Figure 6C - Replicate data for growth curves
		003 - PC19						251 - PC19						492 - PC19						497 - PC19
	biological replicate	1	2	3	4	5	6	1	2	3	4	5	6	1	2	3	4	5	6	1	2	3	4	5	6
	time (min) 0	0.0953	0.1016	0.0942	0.0953	0.1003	0.0966	0.0955	0.103	0.1019	0.0999	0.0939	0.1019	0.0945	0.0967	0.1026	0.0991	0.0939	0.0943	0.094	0.1047	0.1052	0.0955	0.0957	0.0955
	5	0.0961	0.1019	0.094	0.0951	0.0994	0.0964	0.0954	0.0968	0.0933	0.0949	0.0933	0.1015	0.0941	0.0964	0.0933	0.0963	0.0931	0.0936	0.0939	0.0958	0.0946	0.0949	0.0949	0.0952
	10	0.0958	0.1008	0.093	0.0948	0.0995	0.0958	0.0954	0.0965	0.0933	0.0944	0.093	0.0997	0.094	0.0959	0.093	0.0954	0.0931	0.0932	0.0935	0.0956	0.0942	0.0943	0.0951	0.0947
	15	0.0962	0.1012	0.0934	0.0946	0.0998	0.0957	0.0952	0.0968	0.0933	0.095	0.0932	0.1009	0.0944	0.0962	0.0932	0.0959	0.0931	0.0933	0.0939	0.0952	0.0944	0.0948	0.0948	0.095
	20	0.0963	0.1008	0.0933	0.0947	0.0998	0.096	0.0953	0.0967	0.0935	0.0948	0.093	0.1004	0.0942	0.0962	0.0933	0.0969	0.093	0.0933	0.0939	0.0953	0.0946	0.0948	0.095	0.0948
	25	0.096	0.1007	0.0934	0.0946	0.1001	0.0957	0.0951	0.0966	0.0933	0.0948	0.0928	0.0998	0.0942	0.0963	0.0933	0.0971	0.0932	0.0933	0.0939	0.0957	0.0945	0.0947	0.095	0.0947
	30	0.0963	0.1042	0.0933	0.0949	0.1001	0.0956	0.0952	0.0967	0.0933	0.0948	0.0929	0.1009	0.0944	0.0964	0.0933	0.0958	0.0933	0.0933	0.0937	0.0952	0.0944	0.0947	0.0953	0.0948
	35	0.0962	0.101	0.0936	0.0946	0.0999	0.0958	0.0954	0.0966	0.0934	0.095	0.093	0.0994	0.0944	0.0963	0.0934	0.0959	0.0932	0.0933	0.0944	0.096	0.0947	0.0948	0.0952	0.095
	40	0.0962	0.1007	0.0933	0.0949	0.1004	0.0958	0.0955	0.0967	0.0934	0.095	0.093	0.0997	0.0945	0.0963	0.0935	0.0979	0.0934	0.0933	0.094	0.0961	0.0946	0.0949	0.0953	0.0951
	45	0.0962	0.1012	0.0935	0.0949	0.1001	0.0959	0.0953	0.0969	0.0934	0.0951	0.0932	0.0998	0.0943	0.0965	0.0936	0.0967	0.0934	0.0935	0.0942	0.0962	0.0946	0.0949	0.0953	0.0952
	50	0.0965	0.1008	0.0935	0.0949	0.1001	0.0959	0.0953	0.0967	0.0935	0.095	0.0931	0.1005	0.0946	0.0965	0.0935	0.0965	0.0935	0.0937	0.094	0.096	0.095	0.095	0.0954	0.0952
	55	0.0962	0.1011	0.0935	0.095	0.1002	0.096	0.0953	0.0967	0.0935	0.0949	0.0932	0.0999	0.0945	0.0964	0.0934	0.098	0.0936	0.0935	0.094	0.0962	0.0948	0.0951	0.0951	0.0952
	60	0.0963	0.1014	0.0934	0.0952	0.1002	0.0958	0.0955	0.0969	0.0936	0.0951	0.093	0.1002	0.0946	0.0964	0.0935	0.0964	0.0935	0.0935	0.094	0.0961	0.0947	0.095	0.0953	0.0952
	65	0.0963	0.1019	0.0934	0.0949	0.1002	0.0961	0.0954	0.0968	0.0935	0.0948	0.0931	0.1003	0.0945	0.0964	0.0935	0.0973	0.0936	0.0935	0.094	0.0961	0.095	0.095	0.0955	0.0954
	70	0.0965	0.1024	0.0937	0.0954	0.1005	0.0961	0.0958	0.0972	0.0938	0.0952	0.0934	0.1005	0.095	0.0969	0.0939	0.0967	0.0939	0.0937	0.0944	0.0963	0.095	0.0951	0.0956	0.0954
	75	0.0965	0.103	0.0937	0.0951	0.1005	0.0961	0.0957	0.097	0.0937	0.0952	0.0933	0.1007	0.0949	0.0966	0.0938	0.0966	0.0936	0.0938	0.0945	0.0966	0.095	0.0952	0.0956	0.0954
	80	0.0966	0.1033	0.0937	0.0954	0.1007	0.0961	0.0958	0.097	0.0938	0.0953	0.0935	0.1008	0.0948	0.0967	0.0937	0.0962	0.0939	0.0936	0.0944	0.0965	0.0952	0.0952	0.0955	0.0955
	85	0.0966	0.1037	0.094	0.095	0.1003	0.096	0.0956	0.0969	0.0937	0.0951	0.0934	0.1004	0.0949	0.0966	0.0939	0.0966	0.0939	0.0938	0.0946	0.0962	0.0951	0.0952	0.0957	0.0955
	90	0.0967	0.1041	0.0939	0.0954	0.1008	0.0964	0.096	0.0971	0.0938	0.0953	0.0935	0.1	0.0949	0.097	0.0938	0.0992	0.094	0.0941	0.0947	0.0965	0.0951	0.0953	0.0959	0.0955
	95	0.0968	0.1042	0.0938	0.0956	0.1007	0.0964	0.0959	0.0973	0.0941	0.0954	0.0933	0.1008	0.0951	0.0971	0.0941	0.0964	0.0939	0.0939	0.0948	0.0967	0.0952	0.0954	0.0958	0.0957
	100	0.0969	0.1046	0.0943	0.0957	0.101	0.0965	0.0959	0.0974	0.0942	0.0955	0.0937	0.0997	0.0953	0.0971	0.0943	0.0975	0.0943	0.0941	0.0947	0.0972	0.0955	0.0957	0.096	0.096
	105	0.0971	0.1048	0.0941	0.0958	0.1012	0.0966	0.0959	0.0974	0.094	0.0955	0.0936	0.1006	0.0956	0.0973	0.0944	0.0977	0.0943	0.0943	0.0949	0.0974	0.0955	0.0956	0.0962	0.0959
	110	0.097	0.105	0.0941	0.0958	0.1009	0.0966	0.0958	0.0974	0.0938	0.0953	0.0936	0.1007	0.0954	0.0972	0.0942	0.0977	0.0941	0.0942	0.0946	0.0971	0.0955	0.0956	0.0958	0.0957
	115	0.0974	0.1053	0.0945	0.0961	0.1013	0.0969	0.0962	0.0975	0.0941	0.0954	0.0938	0.1007	0.0957	0.0976	0.0945	0.0989	0.0945	0.0944	0.0951	0.0973	0.0956	0.0958	0.0965	0.0959
	120	0.0974	0.1056	0.0947	0.0963	0.1012	0.097	0.0961	0.0977	0.0943	0.0955	0.0937	0.1006	0.0958	0.0976	0.0947	0.0986	0.0945	0.0945	0.0953	0.097	0.0958	0.096	0.0966	0.0962
	125	0.0978	0.1058	0.0948	0.0966	0.1016	0.0974	0.0967	0.0978	0.0943	0.0958	0.0939	0.1006	0.096	0.0976	0.0948	0.098	0.095	0.0948	0.0958	0.0975	0.0962	0.0964	0.0967	0.0964
	130	0.098	0.106	0.0948	0.0966	0.1015	0.0974	0.0964	0.0977	0.0944	0.0959	0.0939	0.1006	0.0961	0.0977	0.095	0.0988	0.0949	0.0949	0.0957	0.0979	0.0963	0.0962	0.0969	0.0966
	135	0.0983	0.1063	0.0953	0.0971	0.1019	0.0976	0.0967	0.0981	0.0946	0.096	0.0942	0.1011	0.0963	0.098	0.0951	0.0996	0.095	0.095	0.096	0.0982	0.0965	0.0965	0.0973	0.0969
	140	0.0984	0.1067	0.0955	0.0972	0.1021	0.0979	0.0968	0.098	0.0946	0.0959	0.0941	0.1013	0.0965	0.098	0.0953	0.0995	0.0951	0.0951	0.096	0.0983	0.0967	0.0967	0.0972	0.0969
	145	0.0988	0.1073	0.0957	0.0978	0.1027	0.0983	0.0968	0.0981	0.0946	0.0963	0.0944	0.1012	0.0967	0.0985	0.0956	0.0979	0.0956	0.0954	0.0964	0.0987	0.0971	0.0972	0.0973	0.097
	150	0.0994	0.1077	0.0961	0.098	0.103	0.0985	0.0974	0.0983	0.0948	0.0964	0.0945	0.1013	0.0973	0.0989	0.096	0.1004	0.0958	0.0958	0.0968	0.0991	0.0975	0.0974	0.0977	0.0977
	155	0.0995	0.1078	0.0962	0.0986	0.1032	0.0987	0.0972	0.0985	0.0949	0.0967	0.0944	0.1015	0.0974	0.0988	0.0962	0.0983	0.096	0.0958	0.0972	0.0993	0.0976	0.0977	0.0979	0.0976
	160	0.1002	0.1083	0.0969	0.0987	0.1035	0.0991	0.0975	0.0985	0.0952	0.0967	0.0947	0.1018	0.0976	0.0993	0.0965	0.1006	0.0962	0.0961	0.0973	0.0994	0.0979	0.0979	0.0983	0.0982
	165	0.1004	0.1088	0.097	0.0993	0.1041	0.0997	0.0976	0.0986	0.0954	0.0968	0.0949	0.102	0.0979	0.0996	0.0967	0.0992	0.0965	0.0965	0.0976	0.0997	0.0981	0.0983	0.0988	0.0984
	170	0.1009	0.1094	0.098	0.0997	0.1046	0.1	0.0976	0.099	0.0956	0.097	0.0951	0.1018	0.0983	0.1	0.0972	0.0997	0.097	0.0969	0.0981	0.1002	0.099	0.0989	0.0992	0.0991
	175	0.1018	0.11	0.0984	0.1004	0.105	0.1006	0.098	0.0992	0.096	0.0973	0.0952	0.1025	0.0987	0.1004	0.0978	0.1004	0.0972	0.0973	0.0988	0.1007	0.0992	0.0993	0.0998	0.0998
	180	0.1023	0.1107	0.0988	0.1011	0.1057	0.1013	0.0981	0.0994	0.096	0.0975	0.0954	0.1029	0.0993	0.1006	0.0979	0.1014	0.0978	0.0976	0.0994	0.1015	0.1	0.0998	0.1	0.1001
	185	0.103	0.1114	0.0995	0.1018	0.1062	0.1021	0.0983	0.0996	0.0964	0.0977	0.0955	0.1028	0.0996	0.1013	0.0984	0.1014	0.0981	0.098	0.1	0.1023	0.1004	0.1002	0.1006	0.1005
	190	0.104	0.1124	0.1003	0.1026	0.1069	0.1027	0.0985	0.0997	0.0963	0.0981	0.0958	0.1026	0.1002	0.1015	0.0989	0.103	0.0983	0.0986	0.1005	0.1026	0.101	0.1008	0.1014	0.1012
	195	0.1049	0.1134	0.1014	0.1036	0.108	0.1035	0.0989	0.1	0.0965	0.0981	0.0961	0.1026	0.1007	0.1021	0.0995	0.1019	0.099	0.0991	0.1013	0.1037	0.1016	0.1017	0.1021	0.102
	200	0.106	0.1141	0.1023	0.1044	0.1088	0.1045	0.0993	0.1002	0.0969	0.0984	0.0962	0.1027	0.1015	0.1026	0.1001	0.1023	0.0994	0.0995	0.1024	0.1043	0.1025	0.1023	0.1028	0.1027
	205	0.1072	0.1154	0.1032	0.1057	0.11	0.1054	0.0996	0.1006	0.0972	0.0987	0.0965	0.1034	0.1021	0.1035	0.1008	0.1037	0.1002	0.1001	0.1033	0.1052	0.1033	0.1032	0.1037	0.1034
	210	0.1087	0.1163	0.1046	0.1067	0.1109	0.1067	0.0999	0.1011	0.0974	0.0991	0.0968	0.1032	0.1028	0.1041	0.1013	0.1048	0.1007	0.1008	0.1043	0.1065	0.1043	0.1042	0.1047	0.1046
	215	0.1101	0.1175	0.1056	0.1082	0.1124	0.108	0.1002	0.1013	0.0977	0.0992	0.0969	0.1046	0.1035	0.105	0.102	0.1042	0.1015	0.1015	0.1056	0.1071	0.1049	0.1052	0.1057	0.1055
	220	0.1117	0.1185	0.107	0.1095	0.1137	0.1093	0.1007	0.1014	0.098	0.0995	0.0973	0.1044	0.1043	0.1055	0.1031	0.1052	0.1021	0.1023	0.1068	0.1083	0.106	0.1062	0.1069	0.1067
	225	0.1135	0.1201	0.1087	0.1111	0.1152	0.1109	0.1009	0.1018	0.0983	0.1002	0.0977	0.105	0.105	0.1066	0.1037	0.1061	0.103	0.103	0.1083	0.1098	0.1075	0.1075	0.108	0.1082
	230	0.1158	0.1217	0.1106	0.1129	0.1168	0.1124	0.1015	0.1022	0.0988	0.1003	0.0981	0.105	0.1062	0.1075	0.1048	0.1079	0.1039	0.1039	0.11	0.1116	0.1093	0.109	0.1095	0.1094
	235	0.1181	0.1235	0.1128	0.1149	0.1191	0.1146	0.1019	0.1027	0.0994	0.1008	0.0985	0.1053	0.1073	0.1085	0.1061	0.1083	0.1049	0.105	0.112	0.1134	0.1108	0.1107	0.1113	0.1111
	240	0.1209	0.1252	0.1149	0.1174	0.1211	0.1166	0.1023	0.1034	0.0998	0.1012	0.0989	0.1056	0.1086	0.1096	0.1068	0.1095	0.106	0.1059	0.114	0.1151	0.1123	0.1124	0.1129	0.1127
	245	0.1235	0.1269	0.1174	0.1199	0.1235	0.1189	0.1032	0.1038	0.1003	0.1019	0.0994	0.1066	0.11	0.111	0.1082	0.1102	0.1073	0.1071	0.1163	0.1175	0.1143	0.1142	0.1152	0.1145
	250	0.1266	0.1292	0.1201	0.1228	0.1262	0.1214	0.1036	0.1043	0.1009	0.1025	0.1	0.107	0.1115	0.1125	0.1097	0.1123	0.1085	0.1084	0.1189	0.1197	0.1168	0.1166	0.1172	0.1165
	255	0.1296	0.1313	0.1229	0.1254	0.1286	0.1243	0.104	0.1048	0.1015	0.1029	0.1002	0.1072	0.1128	0.1137	0.1109	0.1137	0.1098	0.1095	0.1215	0.1224	0.119	0.1188	0.1195	0.1187
	260	0.1332	0.134	0.1262	0.1286	0.1316	0.1272	0.1048	0.1054	0.102	0.1037	0.1008	0.1077	0.1145	0.1153	0.1126	0.1159	0.1113	0.111	0.1246	0.1252	0.1216	0.1214	0.1219	0.1213
	265	0.1371	0.1372	0.1295	0.1322	0.1348	0.1304	0.1057	0.1062	0.1027	0.1043	0.1015	0.1086	0.1164	0.1172	0.1144	0.1176	0.1131	0.1126	0.1281	0.1284	0.1245	0.1242	0.1249	0.1239
	270	0.1411	0.141	0.1333	0.1359	0.1383	0.1338	0.1061	0.1069	0.1035	0.1047	0.1022	0.1087	0.1184	0.1191	0.1164	0.1187	0.1145	0.1142	0.1313	0.1317	0.1274	0.1273	0.1277	0.1266
	275	0.1457	0.145	0.1373	0.1401	0.1423	0.1373	0.1072	0.1078	0.1043	0.1056	0.1027	0.1097	0.1207	0.1211	0.1186	0.1206	0.1168	0.1161	0.1352	0.1353	0.1307	0.1306	0.1312	0.1299
	280	0.1502	0.1493	0.1419	0.1441	0.1462	0.1414	0.1079	0.1085	0.1053	0.1064	0.1034	0.1104	0.1231	0.1231	0.1207	0.1223	0.1186	0.118	0.1392	0.1386	0.1342	0.1342	0.135	0.1331
	285	0.1552	0.154	0.1466	0.1487	0.1508	0.1455	0.109	0.1094	0.1059	0.1074	0.1044	0.1118	0.1257	0.1257	0.1233	0.124	0.1209	0.1202	0.1438	0.143	0.1384	0.1383	0.1385	0.1367
	290	0.16	0.159	0.1514	0.1537	0.1553	0.1501	0.11	0.1104	0.1069	0.1082	0.1052	0.1124	0.1284	0.1281	0.1258	0.1276	0.1234	0.1225	0.1482	0.1471	0.1426	0.142	0.1426	0.1404
	295	0.1655	0.1637	0.1563	0.1583	0.16	0.1546	0.1111	0.1115	0.1081	0.1092	0.1061	0.1137	0.1313	0.1307	0.1286	0.1297	0.1259	0.1248	0.1526	0.152	0.1466	0.1466	0.1468	0.1444
	300	0.1713	0.1694	0.1618	0.1639	0.1653	0.1597	0.1126	0.1128	0.1093	0.1104	0.1073	0.1145	0.1349	0.1338	0.1317	0.1338	0.1291	0.1277	0.1582	0.1566	0.1515	0.1514	0.1516	0.1485
	305	0.1768	0.1745	0.1671	0.1692	0.1703	0.1648	0.1136	0.1139	0.1103	0.1113	0.1082	0.1147	0.1377	0.1368	0.1346	0.1352	0.1318	0.1303	0.1632	0.1614	0.1558	0.1556	0.1558	0.1525
	310	0.1825	0.1802	0.173	0.1751	0.1757	0.1702	0.1151	0.1151	0.1117	0.1127	0.1093	0.1155	0.1411	0.1401	0.1381	0.139	0.135	0.1332	0.1681	0.1664	0.1608	0.1607	0.1607	0.1569
	315	0.1886	0.1862	0.1789	0.1813	0.1813	0.1754	0.1163	0.1168	0.1129	0.1141	0.1104	0.1166	0.1449	0.144	0.1416	0.1428	0.1382	0.1364	0.1734	0.1718	0.166	0.1656	0.1657	0.1617
	320	0.1946	0.1923	0.1848	0.1868	0.1872	0.1813	0.1177	0.1178	0.1143	0.1155	0.1117	0.1186	0.1486	0.1476	0.1456	0.1459	0.1418	0.1393	0.1786	0.1767	0.1714	0.171	0.1708	0.166
	325	0.2012	0.199	0.1911	0.1924	0.1935	0.1871	0.1194	0.1195	0.1156	0.1169	0.1133	0.1198	0.1524	0.1518	0.1493	0.1494	0.1456	0.1428	0.1842	0.1824	0.1768	0.176	0.1761	0.1708
	330	0.2078	0.2057	0.1973	0.1987	0.2009	0.1934	0.1213	0.1212	0.1173	0.1184	0.1148	0.121	0.157	0.1557	0.1531	0.1533	0.1491	0.147	0.1901	0.1878	0.1816	0.1817	0.1818	0.1755
	335	0.2147	0.2127	0.204	0.2055	0.2077	0.1997	0.1234	0.1231	0.1189	0.1202	0.1165	0.1224	0.1619	0.1598	0.158	0.1591	0.1535	0.1502	0.1956	0.1933	0.187	0.1873	0.1871	0.1808
	340	0.2216	0.2195	0.2114	0.2153	0.2153	0.2054	0.1254	0.1245	0.1207	0.1217	0.1183	0.1235	0.1672	0.1647	0.1625	0.1618	0.1585	0.1544	0.2018	0.1982	0.193	0.1928	0.1928	0.1852
	345	0.2288	0.227	0.2176	0.2199	0.221	0.2124	0.1275	0.1268	0.1228	0.1237	0.1197	0.1254	0.1721	0.1694	0.1668	0.1672	0.1621	0.158	0.208	0.2041	0.1977	0.199	0.1988	0.1911
	350	0.2372	0.2345	0.225	0.2296	0.228	0.2192	0.1297	0.129	0.125	0.126	0.1215	0.1277	0.1764	0.1747	0.1716	0.1715	0.1664	0.1624	0.2147	0.2111	0.2036	0.2049	0.2045	0.1964
	355	0.245	0.2425	0.232	0.2376	0.2358	0.2259	0.1318	0.1314	0.127	0.128	0.1235	0.1298	0.1809	0.1802	0.177	0.1764	0.171	0.1676	0.2216	0.2171	0.2103	0.2111	0.2106	0.202
	360	0.2545	0.2512	0.24	0.244	0.2435	0.2328	0.1345	0.1341	0.1297	0.1304	0.1258	0.1314	0.1853	0.1858	0.1826	0.1811	0.1753	0.1723	0.229	0.2242	0.2164	0.2178	0.2177	0.2081
	365	0.2645	0.2601	0.2497	0.2521	0.2516	0.2409	0.138	0.1373	0.1324	0.1329	0.1286	0.1331	0.1906	0.1916	0.1886	0.186	0.1808	0.1771	0.2376	0.2321	0.2231	0.2248	0.2243	0.2141
	370	0.2752	0.2698	0.259	0.262	0.2604	0.2485	0.1413	0.1399	0.1352	0.1356	0.1314	0.1361	0.1963	0.1969	0.1941	0.191	0.1859	0.1824	0.2466	0.24	0.2304	0.2312	0.2318	0.2207
	375	0.2871	0.2815	0.2701	0.274	0.2706	0.258	0.1446	0.1425	0.1379	0.1384	0.1343	0.1383	0.2019	0.2027	0.1997	0.1979	0.1906	0.1874	0.2557	0.2483	0.2384	0.2397	0.2396	0.2277
	380	0.301	0.2934	0.2818	0.2847	0.2806	0.2672	0.1481	0.1453	0.1407	0.1415	0.1368	0.1412	0.2074	0.2089	0.2061	0.2027	0.1957	0.1923	0.2654	0.2582	0.2458	0.2479	0.2473	0.2356
	385	0.3163	0.3069	0.2942	0.2979	0.2924	0.2781	0.1519	0.1487	0.1442	0.1449	0.1397	0.1443	0.2148	0.2147	0.2114	0.2088	0.2021	0.1988	0.2761	0.2672	0.2547	0.2565	0.2573	0.2451
	390	0.3299	0.3203	0.309	0.3124	0.3045	0.289	0.1555	0.1526	0.1483	0.1486	0.1431	0.1474	0.222	0.2204	0.2159	0.2142	0.2083	0.2047	0.2856	0.2792	0.2658	0.2672	0.2681	0.2547
	395	0.3461	0.3357	0.3245	0.3273	0.3177	0.3006	0.1596	0.157	0.1523	0.1521	0.1462	0.1512	0.2266	0.2251	0.2213	0.219	0.2138	0.2101	0.2948	0.2876	0.2761	0.2776	0.2772	0.2648
	400	0.362	0.3495	0.3396	0.3429	0.3305	0.3129	0.1637	0.1612	0.1567	0.1558	0.1494	0.1546	0.2301	0.2292	0.2257	0.2239	0.2185	0.2161	0.307	0.2932	0.2892	0.2869	0.2912	0.2761
	405	0.3805	0.3662	0.3552	0.3585	0.3442	0.3263	0.1671	0.1663	0.1617	0.1597	0.1536	0.1579	0.2363	0.2342	0.228	0.2286	0.2237	0.2216	0.3137	0.2991	0.2976	0.2989	0.2984	0.287
	410	0.3976	0.3813	0.3702	0.3729	0.3586	0.3398	0.1717	0.171	0.1657	0.1642	0.1578	0.1617	0.2416	0.237	0.2336	0.2342	0.2281	0.2255	0.3185	0.3071	0.3078	0.3073	0.3101	0.3009
	415	0.4153	0.3957	0.3867	0.3883	0.3732	0.3529	0.1768	0.1749	0.1705	0.1688	0.1622	0.1668	0.2445	0.2426	0.2393	0.2407	0.2335	0.2287	0.3211	0.3157	0.317	0.3196	0.3159	0.313
	420	0.4301	0.4101	0.4033	0.4025	0.3894	0.3673	0.1826	0.1796	0.1748	0.1741	0.1676	0.1707	0.2491	0.246	0.2429	0.2439	0.2381	0.2334	0.3252	0.3241	0.3203	0.3295	0.3268	0.3223
	425	0.4459	0.4265	0.4165	0.4154	0.4021	0.3812	0.1875	0.1846	0.1796	0.1798	0.1722	0.1743	0.2511	0.2456	0.2462	0.2466	0.2392	0.241	0.329	0.3305	0.3226	0.3285	0.3281	0.3309
	430	0.4518	0.4386	0.4303	0.4264	0.416	0.3939	0.1917	0.1897	0.1849	0.1852	0.1781	0.1794	0.2521	0.245	0.2498	0.2478	0.241	0.2439	0.3314	0.3347	0.3275	0.3264	0.3261	0.3395
	435	0.4471	0.4479	0.4428	0.4369	0.4282	0.407	0.1963	0.1947	0.1899	0.1908	0.1837	0.1838	0.2559	0.2468	0.2514	0.2488	0.2417	0.2418	0.3378	0.3389	0.3297	0.3252	0.3284	0.3388
	440	0.44	0.4491	0.4416	0.4395	0.4383	0.4187	0.2019	0.2001	0.1942	0.1964	0.1893	0.1884	0.2553	0.2493	0.2541	0.2508	0.2446	0.2435	0.3411	0.3409	0.3335	0.3245	0.3303	0.3345
	445	0.4306	0.4372	0.437	0.4311	0.4463	0.4276	0.2069	0.206	0.2001	0.201	0.1938	0.1942	0.2557	0.2482	0.2564	0.2534	0.2464	0.2423	0.3431	0.3454	0.3378	0.3253	0.3315	0.333
	450	0.4316	0.4435	0.4326	0.4247	0.449	0.4287	0.2129	0.2111	0.2057	0.206	0.1983	0.1988	0.2579	0.2512	0.2589	0.2531	0.2504	0.2448	0.3439	0.3518	0.3423	0.3287	0.331	0.3282
	455	0.4317	0.4388	0.4304	0.4217	0.4432	0.4324	0.2176	0.2171	0.2106	0.2104	0.2024	0.2038	0.2598	0.2557	0.2597	0.2548	0.2526	0.2462	0.349	0.3544	0.3427	0.3316	0.3337	0.3216
	460	0.4301	0.4294	0.4213	0.4207	0.4372	0.4373	0.2239	0.2226	0.2152	0.2151	0.2071	0.2086	0.2608	0.2594	0.2616	0.2574	0.2546	0.2479	0.3529	0.354	0.3485	0.3345	0.3393	0.3234
	465	0.4322	0.4285	0.4191	0.414	0.4322	0.4307	0.2304	0.2282	0.2204	0.2189	0.2117	0.2126	0.2609	0.2622	0.2623	0.257	0.2555	0.2479	0.3567	0.3587	0.349	0.3359	0.3455	0.3149
	470	0.4318	0.4194	0.4183	0.4145	0.4271	0.4206	0.2359	0.2345	0.2249	0.2242	0.2181	0.2189	0.2624	0.2656	0.2641	0.2574	0.2555	0.2507	0.3615	0.3617	0.3534	0.3372	0.3459	0.3177
	475	0.4282	0.421	0.4153	0.4143	0.4224	0.4151	0.242	0.2385	0.2289	0.2302	0.2246	0.2248	0.2631	0.2639	0.2646	0.2589	0.2573	0.2548	0.3681	0.3681	0.3601	0.3391	0.341	0.3155
	480	0.4336	0.4246	0.4113	0.4216	0.4141	0.4126	0.2481	0.2437	0.2341	0.2351	0.2299	0.2295	0.264	0.2628	0.2627	0.26	0.2562	0.2566	0.3697	0.3711	0.3629	0.3362	0.3415	0.327
	485	0.4372	0.425	0.4164	0.4216	0.4137	0.413	0.2531	0.2496	0.2404	0.241	0.2355	0.2368	0.2653	0.266	0.2636	0.2601	0.2546	0.2569	0.3706	0.3754	0.3692	0.3342	0.3387	0.3331
	490	0.4446	0.4197	0.4213	0.4265	0.4182	0.4125	0.2589	0.2563	0.2462	0.2477	0.2399	0.241	0.2642	0.259	0.2606	0.2639	0.2538	0.2584	0.3736	0.3809	0.3694	0.3331	0.335	0.342
	495	0.4546	0.4231	0.4291	0.4321	0.4189	0.416	0.2636	0.2623	0.2514	0.2517	0.2454	0.2469	0.2665	0.2593	0.2642	0.2678	0.2537	0.2645	0.3796	0.3869	0.3708	0.3326	0.3365	0.3509
	500	0.4633	0.4227	0.4352	0.4414	0.4236	0.4194	0.2686	0.2677	0.2586	0.2576	0.2509	0.2527	0.2708	0.2615	0.2655	0.2692	0.254	0.2692	0.3824	0.3925	0.3707	0.3325	0.3397	0.3549
	505	0.4682	0.428	0.4385	0.4474	0.4314	0.4211	0.2737	0.2732	0.266	0.2623	0.2568	0.2571	0.272	0.2635	0.2668	0.2727	0.258	0.2736	0.3887	0.3916	0.3697	0.3373	0.342	0.3491
	510	0.475	0.4315	0.4432	0.4524	0.4463	0.4254	0.2801	0.2776	0.2708	0.2658	0.2609	0.2628	0.2772	0.2629	0.271	0.2757	0.2648	0.2768	0.3923	0.3975	0.3718	0.3429	0.3484	0.3365
	515	0.4847	0.4432	0.4445	0.4563	0.4529	0.4352	0.2853	0.2825	0.2754	0.2712	0.2632	0.2662	0.2835	0.2621	0.2728	0.281	0.2735	0.2806	0.3988	0.4058	0.3776	0.3516	0.3575	0.3448
	520	0.4957	0.4484	0.4505	0.4597	0.4548	0.4324	0.2904	0.2862	0.2798	0.2781	0.2685	0.2726	0.2903	0.2693	0.2761	0.2797	0.2832	0.2859	0.406	0.4124	0.3842	0.3623	0.3716	0.3443
	525	0.4979	0.4558	0.4538	0.4663	0.4534	0.4342	0.293	0.2896	0.2851	0.2846	0.274	0.2797	0.2989	0.2753	0.2786	0.2832	0.2919	0.2893	0.4164	0.4172	0.3913	0.3692	0.3857	0.3487
	530	0.5163	0.4653	0.4611	0.4728	0.4547	0.434	0.2988	0.2946	0.292	0.2916	0.2781	0.2838	0.3069	0.2838	0.2833	0.2872	0.2998	0.2932	0.4242	0.4282	0.3983	0.3807	0.3939	0.347
	535	0.5221	0.4704	0.4758	0.48	0.4598	0.4442	0.2995	0.2996	0.2979	0.296	0.284	0.2888	0.3163	0.2916	0.2876	0.2917	0.3106	0.2939	0.4338	0.4355	0.4059	0.3951	0.4046	0.3637
	540	0.5309	0.4814	0.4858	0.4929	0.4687	0.4538	0.3051	0.3036	0.3028	0.2999	0.2886	0.2925	0.3262	0.3004	0.2955	0.2995	0.3177	0.2909	0.4361	0.4458	0.415	0.4046	0.4108	0.368
	545	0.5413	0.4928	0.5057	0.5047	0.4822	0.4739	0.31	0.3079	0.307	0.3036	0.2935	0.2974	0.3339	0.3098	0.3002	0.3091	0.3196	0.2917	0.4419	0.4544	0.4258	0.4132	0.4233	0.3809
	550	0.5478	0.4954	0.522	0.5128	0.495	0.4891	0.3146	0.3096	0.3095	0.309	0.2956	0.3006	0.3402	0.3163	0.3078	0.3149	0.3175	0.2967	0.4556	0.4603	0.434	0.4173	0.4295	0.3779
	555	0.5582	0.5143	0.5387	0.5252	0.5188	0.5154	0.3182	0.3141	0.3137	0.3135	0.3012	0.308	0.3519	0.3284	0.3166	0.3246	0.3196	0.3031	0.4677	0.4701	0.4415	0.4208	0.438	0.3894
	560	0.5705	0.5226	0.5464	0.5427	0.5363	0.5298	0.3234	0.3209	0.3199	0.3164	0.3072	0.313	0.3567	0.3341	0.3223	0.3299	0.3193	0.3067	0.4749	0.4763	0.4481	0.42	0.4417	0.3928
	565	0.5782	0.5424	0.5542	0.5595	0.5434	0.5289	0.3263	0.3255	0.3233	0.3183	0.3097	0.3187	0.3678	0.3446	0.332	0.3402	0.3262	0.3166	0.4887	0.4861	0.4659	0.4247	0.4476	0.4
	570	0.585	0.5511	0.564	0.5715	0.5517	0.5288	0.326	0.3283	0.3238	0.3199	0.314	0.323	0.3689	0.3498	0.3397	0.3474	0.3273	0.3259	0.5017	0.4931	0.4727	0.432	0.4487	0.4144
	575	0.5991	0.5582	0.574	0.5825	0.5621	0.5398	0.3293	0.3321	0.3242	0.3211	0.3152	0.3291	0.3763	0.3573	0.3482	0.3526	0.3334	0.3342	0.509	0.5076	0.4914	0.4446	0.4498	0.4211
	580	0.6051	0.5744	0.5795	0.6003	0.5721	0.5484	0.3315	0.334	0.3269	0.3248	0.315	0.3345	0.3815	0.3673	0.3574	0.3587	0.3414	0.3406	0.5184	0.5202	0.4931	0.4538	0.4499	0.4336
	585	0.6156	0.5838	0.5933	0.6127	0.5804	0.5649	0.3377	0.339	0.3273	0.3292	0.322	0.3372	0.3911	0.3756	0.3654	0.3648	0.3464	0.3502	0.5215	0.523	0.5065	0.4674	0.4583	0.4451
	590	0.6358	0.595	0.6027	0.6155	0.5934	0.5867	0.3422	0.3424	0.3338	0.336	0.3269	0.338	0.3985	0.3816	0.3745	0.3762	0.3509	0.3588	0.5273	0.5365	0.5173	0.4802	0.4694	0.4592
	595	0.6462	0.6116	0.621	0.6307	0.6027	0.6031	0.3472	0.348	0.3392	0.3406	0.3316	0.3431	0.4041	0.3932	0.3838	0.3809	0.3547	0.3653	0.5409	0.5473	0.5338	0.4876	0.4802	0.4721
	600	0.6611	0.6302	0.6292	0.6349	0.6147	0.6206	0.3515	0.352	0.341	0.3452	0.3382	0.3466	0.4098	0.3983	0.3888	0.3879	0.3675	0.3758	0.5535	0.5567	0.5403	0.5037	0.4935	0.4815
	605	0.6761	0.6417	0.6382	0.6393	0.6276	0.6403	0.3579	0.3592	0.3443	0.3483	0.3455	0.3479	0.4167	0.4091	0.3956	0.3996	0.3705	0.387	0.5661	0.5635	0.5437	0.5131	0.5055	0.4974
	610	0.6979	0.6479	0.6333	0.6467	0.6403	0.6518	0.3647	0.3634	0.3484	0.352	0.3486	0.3502	0.4319	0.4204	0.3971	0.4036	0.3824	0.395	0.5703	0.5696	0.5499	0.5272	0.5174	0.5009
	615	0.6976	0.6632	0.6415	0.6597	0.6533	0.6721	0.3734	0.368	0.3529	0.3572	0.3465	0.356	0.4414	0.4274	0.4035	0.4133	0.3952	0.4078	0.576	0.5801	0.5688	0.5401	0.5312	0.5277
	620	0.7333	0.6726	0.6507	0.6786	0.6694	0.6789	0.3779	0.3733	0.3585	0.3634	0.3482	0.3557	0.4489	0.4328	0.4177	0.4211	0.403	0.4129	0.5882	0.5935	0.5747	0.5489	0.5449	0.5298
	625	0.7282	0.6803	0.66	0.6754	0.6809	0.6939	0.3876	0.3796	0.3661	0.3721	0.3519	0.3576	0.4646	0.4418	0.4244	0.4276	0.4139	0.4186	0.5805	0.595	0.5962	0.5529	0.5557	0.546
	630	0.7557	0.6948	0.6666	0.6834	0.6961	0.7077	0.3953	0.3866	0.377	0.383	0.3598	0.3627	0.4643	0.4563	0.4362	0.4338	0.4246	0.4322	0.5933	0.6099	0.6023	0.5671	0.5709	0.5682
	635	0.7498	0.6977	0.6709	0.6892	0.7074	0.7213	0.3982	0.3952	0.3845	0.3901	0.3625	0.3721	0.467	0.4683	0.4438	0.4429	0.4293	0.4426	0.5983	0.608	0.6045	0.5768	0.5835	0.5738
	640	0.7608	0.706	0.6934	0.7006	0.7179	0.7328	0.4051	0.403	0.3983	0.3982	0.3684	0.3791	0.4819	0.4714	0.4553	0.4528	0.44	0.4554	0.5921	0.6147	0.6113	0.5878	0.5933	0.5564
	645	0.7851	0.7185	0.7012	0.7115	0.7282	0.7499	0.4141	0.4116	0.3994	0.4038	0.3778	0.3885	0.4943	0.4866	0.4605	0.4742	0.4522	0.4657	0.6079	0.6118	0.6173	0.5999	0.6029	0.5847
	650	0.8102	0.7245	0.709	0.7235	0.7398	0.7608	0.4199	0.4238	0.4074	0.4117	0.385	0.3936	0.5104	0.5007	0.4667	0.4834	0.4625	0.4752	0.6192	0.6217	0.6212	0.615	0.6139	0.5781
	655	0.7979	0.7379	0.7186	0.754	0.7524	0.7742	0.4314	0.4319	0.412	0.4151	0.3977	0.398	0.5071	0.5015	0.4752	0.4848	0.4738	0.4788	0.6179	0.6205	0.6208	0.6287	0.6234	0.5913
	660	0.805	0.7473	0.7419	0.7523	0.7619	0.7909	0.4434	0.4418	0.4192	0.4221	0.4078	0.409	0.5183	0.5151	0.4942	0.4863	0.4898	0.4908	0.6278	0.6291	0.633	0.6374	0.6378	0.6083
	665	0.8198	0.7734	0.7575	0.7663	0.7702	0.8009	0.4522	0.4512	0.4354	0.4246	0.4123	0.4207	0.5295	0.5299	0.5017	0.4903	0.5007	0.4945	0.6424	0.6349	0.6406	0.6508	0.6426	0.6415
	670	0.8418	0.7775	0.7608	0.8034	0.7887	0.8176	0.4608	0.4616	0.4443	0.429	0.4129	0.4284	0.5379	0.5357	0.5241	0.4982	0.5131	0.5058	0.6432	0.6405	0.6426	0.6606	0.6526	0.6448
	675	0.8551	0.7861	0.7712	0.7889	0.7956	0.8241	0.4703	0.4724	0.4475	0.4342	0.4205	0.436	0.5462	0.551	0.5291	0.5012	0.5258	0.5122	0.6653	0.6554	0.652	0.6768	0.6661	0.6889
	680	0.8681	0.7963	0.7804	0.7805	0.8063	0.8402	0.4768	0.4831	0.4541	0.4432	0.4297	0.4426	0.5583	0.5578	0.5457	0.5141	0.537	0.522	0.6566	0.6666	0.6694	0.6871	0.6712	0.6696
	685	0.8752	0.8066	0.8044	0.7975	0.8155	0.8375	0.4832	0.4945	0.4598	0.4486	0.4394	0.4478	0.5581	0.5564	0.5558	0.5156	0.5474	0.5259	0.6788	0.6724	0.6638	0.6917	0.6777	0.7055
	690	0.8921	0.821	0.8057	0.8134	0.8281	0.8498	0.4947	0.5017	0.4716	0.4571	0.4465	0.4584	0.563	0.5579	0.5721	0.5278	0.5532	0.5355	0.6867	0.6882	0.6705	0.7021	0.6894	0.7069
	695	0.8946	0.8479	0.8105	0.8325	0.8417	0.8575	0.4984	0.5106	0.4809	0.4705	0.4545	0.469	0.5745	0.5657	0.5643	0.5442	0.5592	0.5501	0.6969	0.7066	0.6847	0.7123	0.7027	0.6998
	700	0.9012	0.8577	0.8201	0.8643	0.8456	0.8539	0.5166	0.518	0.4871	0.4771	0.4641	0.483	0.5742	0.5705	0.5792	0.5616	0.5728	0.5559	0.7078	0.7217	0.6946	0.7238	0.7051	0.7249
	705	0.9089	0.883	0.8351	0.8812	0.8581	0.8624	0.5219	0.525	0.4962	0.4888	0.4688	0.4902	0.5891	0.58	0.583	0.5634	0.5753	0.5681	0.7217	0.7256	0.704	0.729	0.7136	0.7238
	710	0.9157	0.8936	0.8261	0.8845	0.8645	0.8723	0.5344	0.5306	0.5	0.5055	0.479	0.5059	0.5842	0.5877	0.5948	0.5746	0.5828	0.5808	0.7245	0.7147	0.7146	0.7422	0.7401	0.7419
	715	0.9216	0.9074	0.83	0.8775	0.8714	0.8608	0.5455	0.5477	0.511	0.5162	0.4843	0.5121	0.5873	0.6007	0.5951	0.5833	0.5924	0.5876	0.7369	0.7203	0.7251	0.7536	0.7412	0.7053
	720	0.9287	0.9049	0.8456	0.8983	0.8737	0.8798	0.5592	0.5555	0.5361	0.5271	0.4847	0.5219	0.5953	0.6028	0.6123	0.5945	0.5935	0.5964	0.7445	0.7221	0.7204	0.7458	0.7524	0.7182

## Sheet: Ext. Data Figure 6D
Extended Data Figure 6D - Cell size analysis
	Cell area				CoEV of cell area
	Strain	mean	std. error		Strain	Mean CoEV	Std. error
	WT	1.21	0.04		WT	0.293958	0.0177045
	FacZ	1.48	0.07		FacZ	0.520194	0.0522569
	GpsB	1.2	0.07		GpsB	0.291495	0.0151746
	Double	1.27	0.02		Double	0.331033	0.00780617
