# Supplementary material for: FacZ is a GpsB-interacting protein that prevents aberrant division-site placement in Staphylococcus aureus
Source: Nat Microbiol. 2024 Mar 5;9(3):801–13. doi: 10.1038/s41564-024-01607-y (PMC10914604; doi:10.1038/s41564-024-01607-y)
Supplement: Supplementary file 14 — In vitro binding assay measurements. [file 41564_2024_1607_MOESM14_ESM.xlsx]

## Sheet: Sheet1
Extended Data Figure 7A
	20230817_GpsB_90uM	20230818_3xFacZ WT + GpsB	20230818_3xFacZ WT_30uM			20230817_3xFacZ DDD + GpsB	20230817_3xFacZ DDD 30 uM	20230817_GpsB_90uM	20230818_3xFacZ DDD + GpsB	20230818_3xFcZ DDD_30 uM
X_Axis_volume	UV3 (280 nm)_mAU	UV3 (280 nm)_mAU	UV3 (280 nm)_mAU		X_Axis_volume	UV3 (280 nm)_mAU	UV3 (280 nm)_mAU	UV3 (280 nm)_mAU	UV3 (280 nm)_mAU	UV3 (280 nm)_mAU
8.00038			-2.237		8.00005	1.487
8.00096	0.862		-2.237		8.00044	1.487				1.976
8.00296	0.862	1.56	-2.25414		8.00059	1.487	-1.41			1.97811
8.00495	0.912	1.59592	-2.297		8.00258	1.487	-1.41	0.862	1.97785	2.006
8.00698	0.912	1.607	-2.28273		8.00455	1.47629	-1.384	0.901998	1.981	2.006
8.00895	0.912	1.61393	-2.248		8.00655	1.445	-1.384	0.912	1.98288	2.00543
8.01095	0.95	1.616	-2.248		8.00855	1.46149	-1.384	0.912	1.985	1.99611
8.01295	0.95	1.616	-2.25699		8.01055	1.51	-1.422	0.942417	1.985	1.998
8.01495	0.942	1.59536	-2.28		8.01255	1.51	-1.422	0.95	2.01901	1.998
8.01695	0.942	1.589	-2.28111		8.01455	1.49166	-1.355	0.943596	2.059	1.998
8.01895	0.904	1.60366	-2.284		8.01655	1.437	-1.355	0.942	2.05196	2.00327
8.02095	0.904	1.608	-2.284		8.01855	1.45447	-1.355	0.911583	2.044	2.091
8.02295	0.904	1.608	-2.27222		8.02055	1.508	-1.344	0.904	2.044	2.0965
8.02495	0.861	1.58939	-2.242		8.02255	1.508	-1.344	0.904	2.05823	2.188
8.02695	0.982	1.584	-2.25482		8.02457	1.50298	-1.365	0.869151	2.075	2.188
8.02898	0.982	1.59989	-2.288		8.02656	1.489	-1.365	0.958487	2.07643	2.18653
8.03097	0.982	1.604	-2.28111		8.02855	1.489	-1.365	0.982	2.078	2.157
8.03297	0.982	1.604	-2.265		8.03058	1.489	-1.294	0.982	2.078	2.15465
8.03496	0.872	1.61025	-2.265		8.03258	1.489	-1.294	0.982	2.10088	2.122
8.03695	0.872	1.57239	-2.26643		8.03457	1.51183	-1.281	0.893477	2.125	2.122
8.03898	0.872	1.559	-2.27		8.03656	1.575	-1.281	0.872	2.11972	2.12584
8.04097	0.958	1.559	-2.27		8.03863	1.54373	-1.281	0.872	2.114	2.203
8.04297	0.958	1.559	-2.25436		8.04058	1.469	-1.338	0.941209	2.114	2.20528
8.04495	0.924	1.65225	-2.217		8.04258	1.469	-1.338	0.958	2.09936	2.237
8.04695	0.924	1.68	-2.22274		8.04457	1.47363	-1.33	0.930507	2.084	2.237
8.04895	0.924	1.58949	-2.237		8.04656	1.487	-1.33	0.924	2.0989	2.24022
8.05095	0.91	1.564	-2.237		8.04855	1.48372	-1.33	0.924	2.115	2.305
8.05295	0.91	1.564	-2.23401		8.05058	1.474	-1.364	0.91258	2.115	2.30314
8.05495	0.889	1.59866	-2.226		8.05258	1.474	-1.364	0.91	2.13134	2.279
8.05695	0.889	1.609	-2.22234		8.05457	1.48377	-1.333	0.892971	2.149	2.279
8.05895	0.889	1.609	-2.213		8.05655	1.512	-1.333	0.889	2.1609	2.28489
8.06095	0.929	1.609	-2.213		8.05855	1.5125	-1.333	0.889	2.174	2.382
8.06294	0.929	1.609	-2.22414		8.06055	1.514	-1.285	0.921056	2.174	2.38532
8.06496	0.885	1.60275	-2.254		8.06255	1.514	-1.285	0.929	2.17866	2.44
8.06695	0.885	1.601	-2.24781		8.06455	1.51477	-1.325	0.893906	2.184	2.44
8.06898	0.885	1.59305	-2.232		8.06655	1.517	-1.325	0.885	2.19684	2.43944
8.07097	0.914	1.591	-2.232		8.06855	1.51598	-1.325	0.885	2.211	2.43
8.07296	0.914	1.591	-2.18982		8.07055	1.513	-1.272	0.907921	2.20957	2.43227
8.07496	0.939	1.6809	-2.082		8.07255	1.513	-1.272	0.914	2.208	2.478
8.07695	0.939	1.706	-2.10787		8.07458	1.51761	-1.306	0.93425	2.208	2.478
8.07898	0.939	1.65188	-2.174		8.07657	1.53	-1.306	0.939	2.26779	2.48102
8.08097	0.911	1.638	-2.174		8.07856	1.53105	-1.306	0.939	2.331	2.524
8.08296	0.911	1.638	-2.16781		8.08055	1.534	-1.3	0.916869	2.331	2.52637
8.08496	0.941	1.65652	-2.153		8.08255	1.534	-1.3	0.911	2.28118	2.574
8.08695	0.941	1.662	-2.16532		8.08458	1.53159	-1.306	0.935301	2.226	2.574
8.08898	0.941	1.63747	-2.196		8.08657	1.525	-1.306	0.941	2.25574	2.57512
8.09097	0.862	1.631	-2.196		8.08856	1.52931	-1.306	0.941	2.289	2.591
8.09296	0.862	1.631	-2.17564		8.09055	1.542	-1.27	0.878559	2.289	2.59223
8.09496	0.971	1.66727	-2.127		8.09255	1.542	-1.27	0.862	2.26351	2.617
8.09695	0.971	1.678	-2.14393		8.09458	1.51764	-1.25	0.950292	2.235	2.617
8.09898	0.971	1.69232	-2.186		8.09657	1.451	-1.25	0.971	2.26002	2.62074
8.10095	0.977	1.696	-2.186		8.09856	1.47253	-1.25	0.971	2.288	2.673
8.10294	0.977	1.696	-2.15786		8.10055	1.536	-1.231	0.97579	2.288	2.67717
8.10495	0.981	1.69367	-2.086		8.10255	1.536	-1.231	0.977	2.29886	2.746
8.10695	0.981	1.693	-2.0932		8.10455	1.54486	-1.236	0.980206	2.311	2.746
8.10895	0.981	1.72817	-2.112		8.10655	1.571	-1.236	0.981	2.30631	2.74223
8.11095	0.889	1.738	-2.112		8.10855	1.57074	-1.236	0.981	2.301	2.68423
8.11294	0.889	1.724	-2.12183		8.11055	1.57	-1.251	0.907272	2.301	2.754
8.11495	0.977	1.70911	-2.147		8.11255	1.57	-1.251	0.889	2.329	2.754
8.11695	0.977	1.706	-2.13594		8.11455	1.57026	-1.217	0.959523	2.36	2.754
8.11895	0.977	1.70832	-2.107		8.11655	1.571	-1.217	0.977	2.37431	2.75587
8.12095	0.866	1.709	-2.107		8.11855	1.58204	-1.217	0.977	2.39	2.798
8.12294	0.866	1.709	-2.10159		8.12055	1.614	-1.172	0.888045	2.39	2.79816
8.12495	0.92	1.75423	-2.088		8.12255	1.614	-1.172	0.866	2.38288	2.801
8.12697	0.981	1.768	-2.08711		8.12458	1.61808	-1.181	0.910073	2.375	2.801
8.12896	0.981	1.77033	-2.085		8.12657	1.629	-1.181	0.969005	2.37834	2.80183
8.13095	0.981	1.771	-2.08529		8.12856	1.63806	-1.181	0.981	2.382	2.817
8.13294	0.981	1.771	-2.086		8.13055	1.664	-1.097	0.981	2.382	2.82081
8.13497	0.97	1.76783	-2.086		8.13255	1.664	-1.097	0.981	2.39791	2.89
8.13697	0.97	1.76227	-2.05719		8.13458	1.65503	-1.175	0.972153	2.416	2.89
8.13896	0.97	1.761	-1.989		8.13657	1.63	-1.175	0.97	2.41457	2.89227
8.14095	0.964	1.761	-1.989		8.13856	1.63	-1.175	0.97	2.413	2.933
8.14294	0.964	1.761	-1.99233		8.14055	1.63	-1.166	0.965197	2.413	2.93574
8.14498	0.91	1.78402	-2.001		8.14255	1.63	-1.166	0.964	2.42845	2.981
8.14697	0.91	1.79	-2.01704		8.14458	1.65058	-1.192	0.920569	2.446	2.981
8.14896	0.91	1.842	-2.055		8.14655	1.708	-1.192	0.91	2.45908	2.98049
8.15095	0.931	1.856	-2.055		8.14855	1.7184	-1.192	0.91	2.474	2.972
8.15294	0.931	1.856	-2.05694		8.15055	1.749	-1.123	0.926799	2.474	2.97703
8.15495	0.935	1.85677	-2.062		8.15255	1.749	-1.123	0.931	2.47494	3.06
8.15695	0.935	1.857	-2.05597		8.15455	1.73987	-1.075	0.934204	2.476	3.06
8.15895	0.935	1.85857	-2.041		8.15655	1.713	-1.075	0.935	2.48873	3.05728
8.16095	0.873	1.859	-2.041		8.15855	1.72664	-1.075	0.935	2.503	3.012
8.16294	0.873	1.859	-2.03557		8.16055	1.766	-1.13	0.885343	2.503	3.01341
8.16495	0.814	1.94939	-2.022		8.16254	1.766	-1.13	0.873	2.53005	3.039
8.16695	0.814	1.976	-2.03291		8.16457	1.77832	-1.16	0.825156	2.56	3.039
8.16895	0.814	1.91108	-2.06		8.16656	1.812	-1.16	0.814	2.55421	3.04199
8.17098	0.851	1.893	-2.06		8.16855	1.81329	-1.16	0.814	2.548	3.102
8.17297	0.851	1.893	-2.04646		8.17058	1.817	-1.108	0.843759	2.55889	3.1024
8.17496	0.895	1.92059	-2.015		8.17257	1.817	-1.108	0.851	2.57	3.108
8.17696	0.895	1.928	-2.00387		8.17457	1.81414	-1.165	0.886219	2.57	3.108
8.17895	0.895	1.95149	-1.977		8.17656	1.806	-1.165	0.895	2.58892	3.10656
8.18098	0.937	1.958	-1.977		8.17855	1.81164	-1.165	0.895	2.61	3.078
8.18297	0.937	1.958	-1.98564		8.18058	1.829	-1.137	0.92878	2.61	3.08253
8.18496	0.954	1.93679	-2.006		8.18257	1.829	-1.137	0.937	2.62836	3.141
8.18696	0.954	1.931	-1.98819		8.18457	1.84912	-1.074	0.950608	2.648	3.141
8.18895	0.954	1.94667	-1.942		8.18656	1.905	-1.074	0.954	2.66645	3.14194
8.19098	0.984	1.951	-1.942		8.18855	1.91407	-1.074	0.954	2.687	3.156
8.19294	0.984	1.951	-1.92332		8.19055	1.942	-1.107	0.977692	2.687	3.15848
8.19496	0.93	1.96502	-1.876		8.19255	1.942	-1.107	0.984	2.7629	3.199
8.19695	0.93	1.969	-1.89566		8.19455	1.95066	-1.07	0.94095	2.849	3.199
8.19895	0.93	1.98153	-1.948		8.19655	1.976	-1.07	0.93	2.78493	3.19826
8.20095	0.946	1.985	-1.948		8.19855	2.01113	-1.07	0.93	2.712	3.185
8.20294	0.946	1.985	-1.93282		8.20055	2.112	-1.092	0.942822	2.712	3.18777
8.20494	1.036	1.99969	-1.895		8.20254	2.112	-1.092	0.946	2.74664	3.25
8.20695	1.036	2.004	-1.89183		8.20455	2.09829	-1.024	1.01813	2.786	3.25
8.20895	1.036	2.00322	-1.884		8.20655	2.059	-1.024	1.036	2.80282	3.25177
8.21095	0.928	2.003	-1.884		8.20857	2.06464	-1.024	1.036	2.822	3.27881
8.21297	0.928	2.003	-1.88219		8.21056	2.08	-1	0.948884	2.822	3.20917
8.21496	1.067	2.01709	-1.878		8.21255	2.08	-1	0.928	2.8551	3.293
8.21696	1.067	2.021	-1.87974		8.21455	2.09896	-1.024	1.03793	2.891	3.293
8.21895	1.067	2.08599	-1.884		8.21658	2.153	-1.024	1.067	2.89248	3.29126
8.22098	1.026	2.104	-1.884		8.21857	2.16921	-1.024	1.067	2.894	3.267
8.22297	1.026	2.104	-1.85714		8.22056	2.214	-1.058	1.03441	2.894	3.26985
8.22496	1.024	2.04164	-1.794		8.22255	2.214	-1.058	1.026	2.90313	3.313
8.22696	1.058	2.025	-1.77476		8.22455	2.22028	-1.084	1.02442	2.913	3.313
8.22895	1.058	2.04694	-1.725		8.22658	2.239	-1.084	1.05156	2.95246	3.31135
8.23098	1.035	2.053	-1.74141		8.22857	2.25867	-1.084	1.058	2.993	3.29
8.23294	1.035	2.053	-1.78		8.23056	2.313	-1.043	1.03972	2.993	3.28938
8.23494	1.036	2.06626	-1.78		8.23255	2.313	-1.043	1.035	3.00594	3.28
8.237	1.036	2.06841	-1.76089		8.23455	2.32356	-0.95	1.0358	3.02	3.28
8.23895	1.036	2.068	-1.719		8.23655	2.355	-0.95	1.036	3.059	3.28536
8.24095	1.082	2.068	-1.719		8.23855	2.37941	-0.95	1.036	3.104	3.373
8.24294	1.082	2.068	-1.71785		8.24055	2.449	-0.993	1.07286	3.104	3.37115
8.24494	1.049	2.11083	-1.715		8.24254	2.449	-0.993	1.082	3.13433	3.33
8.24696	1.049	2.123	-1.68765		8.24455	2.44588	-1.005	1.05555	3.168	3.33
8.24895	1.049	2.15685	-1.622		8.24655	2.437	-1.005	1.049	3.17449	3.33158
8.25095	1.049	2.167	-1.622		8.24855	2.46822	-1.005	1.049	3.182	3.36
8.25296	1.049	2.167	-1.64639		8.25055	2.557	-0.967	1.049	3.182	3.3629
8.25495	1.036	2.15446	-1.704		8.25254	2.557	-0.967	1.049	3.20963	3.428
8.25695	1.036	2.151	-1.70288		8.25455	2.56847	-1.046	1.03866	3.24	3.428
8.25898	1.036	2.1988	-1.7		8.25656	2.601	-1.046	1.036	3.24436	3.42392
8.26097	1.063	2.212	-1.7		8.25855	2.62212	-1.046	1.036	3.249	3.357
8.26296	1.063	2.212	-1.69267		8.26058	2.683	-1.009	1.05774	3.249	3.36484
8.26495	1	2.18222	-1.675		8.26257	2.683	-1.009	1.063	3.31642	3.466
8.26695	1	2.174	-1.65461		8.26457	2.69433	-0.955	1.01227	3.386	3.466
8.26898	1	2.16681	-1.602		8.26656	2.727	-0.955	1	3.39613	3.46606
8.27095	1.014	2.165	-1.602		8.26855	2.74812	-0.955	1	3.407	3.467
8.27294	1.014	2.165	-1.6112		8.27058	2.809	-1.021	1.01139	3.45552	3.46823
8.27494	1.039	2.28899	-1.634		8.27257	2.809	-1.021	1.014	3.506	3.484
8.27702	1.039	2.324	-1.61205		8.27457	2.83278	-1.027	1.03428	3.506	3.484
8.27895	1.039	2.29421	-1.561		8.27656	2.904	-1.027	1.039	3.52444	3.48488
8.28095	1.037	2.286	-1.561		8.27855	2.87993	-1.027	1.039	3.544	3.498
8.28294	1.037	2.286	-1.57767		8.28055	2.812	-1.013	1.0374	3.544	3.49794
8.28494	1.012	2.25063	-1.619		8.28254	2.812	-1.013	1.037	3.57796	3.497
8.28696	1.012	2.24	-1.61665		8.28455	2.85236	-1.021	1.01695	3.615	3.497
8.28895	1.012	2.2462	-1.611		8.28655	2.966	-1.021	1.012	3.66164	3.49584
8.29098	1.011	2.248	-1.611		8.28855	2.98408	-1.021	1.012	3.712	3.473
8.29297	1.011	2.248	-1.58112		8.29055	3.035	-0.958	1.01121	3.712	3.47118
8.29496	1.078	2.29629	-1.511		8.29254	3.035	-0.958	1.011	3.76013	3.441
8.29696	1.078	2.31	-1.52753		8.29455	3.05329	-0.926	1.06396	3.814	3.441
8.29895	1.078	2.30923	-1.569		8.29655	3.105	-0.926	1.078	3.83567	3.44186
8.30098	1.037	2.309	-1.569		8.29856	3.13424	-0.926	1.078	3.86	3.459
8.30297	1.037	2.309	-1.52807		8.30055	3.216	-1.039	1.04564	3.86	3.461
8.30494	1.077	2.31515	-1.432		8.30254	3.216	-1.039	1.037	3.86566	3.494
8.30695	1.077	2.317	-1.43732		8.30457	3.22325	-0.973	1.06952	3.872	3.494
8.30895	1.077	2.31468	-1.451		8.30657	3.243	-0.973	1.077	3.92439	3.49393
8.31095	0.998	2.314	-1.451		8.30856	3.2821	-0.973	1.077	3.981	3.49312
8.31294	0.998	2.314	-1.44812		8.31055	3.389	-0.933	1.01369	3.981	3.49569
8.31494	1.004	2.32726	-1.441		8.31254	3.389	-0.933	0.998	4.01018	3.507
8.31694	1.004	2.331	-1.42364		8.31457	3.4082	-0.971	1.0029	4.042	3.507
8.31895	1.004	2.35687	-1.381		8.31657	3.458	-0.971	1.004	4.08253	3.50808
8.32095	0.972	2.364	-1.381		8.31855	3.45457	-0.971	1.004	4.125	3.523
8.32294	0.972	2.364	-1.37754		8.32055	3.445	-0.872	0.97834	4.125	3.5218
8.32495	1.033	2.38598	-1.369		8.32254	3.445	-0.872	0.972	4.1408	3.502
8.32694	1.042	2.392	-1.37681		8.32455	3.48123	-0.973	1.02068	4.158	3.502
8.32898	1.042	2.3904	-1.396		8.32655	3.582	-0.973	1.04021	4.22635	3.50364
8.33097	1.047	2.39	-1.40438		8.32855	3.60257	-0.973	1.042	4.3	3.536
8.33296	1.047	2.39	-1.424		8.33055	3.664	-0.915	1.04595	4.3	3.53316
8.33495	1.037	2.41942	-1.424		8.33254	3.664	-0.915	1.047	4.33306	3.486
8.33694	1.037	2.46264	-1.40861		8.33454	3.68223	-1.013	1.03904	4.37	3.486
8.33898	1.037	2.473	-1.369		8.33655	3.734	-1.013	1.037	4.41951	3.48542
8.34095	1.04	2.473	-1.369		8.33855	3.76568	-1.013	1.037	4.475	3.476
8.34294	1.04	2.473	-1.35453		8.34058	3.854	-0.896	1.03944	4.475	3.47904
8.34494	1.091	2.46762	-1.318		8.34257	3.854	-0.896	1.04	4.53288	3.518
8.34694	1.091	2.466	-1.31186		8.34456	3.86169	-0.955	1.08138	4.594	3.518
8.34895	1.091	2.41879	-1.296		8.34656	3.882	-0.955	1.091	4.60114	3.51813
8.35095	1.046	2.405	-1.296		8.34855	3.93446	-0.955	1.091	4.609	3.52
8.35294	1.046	2.405	-1.30721		8.35058	4.08	-0.949	1.05425	4.609	3.51854
8.35494	1.078	2.43036	-1.335		8.35257	4.08	-0.949	1.046	4.68585	3.5
8.35694	1.078	2.438	-1.34627		8.35456	4.08	-0.949	1.07198	4.767	3.5
8.35894	1.078	2.4615	-1.374		8.35656	4.08	-0.949	1.078	4.84321	3.50227
8.36096	1.087	2.468	-1.374		8.35855	4.08848	-0.949	1.078	4.927	3.536
8.36295	1.087	2.468	-1.32629		8.36055	4.113	-0.962	1.08519	4.927	3.53155
8.36494	1.113	2.4602	-1.211		8.36254	4.113	-0.962	1.087	4.89348	3.459
8.36697	1.113	2.458	-1.21708		8.36454	4.16557	-0.881	1.10784	4.857	3.459
8.36896	1.113	2.47388	-1.231		8.36655	4.314	-0.881	1.113	4.92198	3.46276
8.37096	1.012	2.478	-1.231		8.36855	4.31665	-0.881	1.113	4.992	3.536
8.37295	1.012	2.478	-1.21682		8.37055	4.324	-0.863	1.03259	5.01039	3.53484
8.37494	1.108	2.52206	-1.182		8.37254	4.324	-0.863	1.012	5.03	3.516
8.37697	1.108	2.535	-1.1901		8.37454	4.35072	-0.863	1.08889	5.03	3.516
8.37896	1.108	2.50816	-1.21		8.37655	4.425	-0.863	1.108	5.13359	3.51739
8.38096	0.999	2.501	-1.21		8.37855	4.4534	-0.863	1.108	5.245	3.54
8.38294	0.999	2.501	-1.22565		8.38057	4.532	-0.967	1.02018	5.245	3.5383
8.38494	1.059	2.50639	-1.265		8.38256	4.532	-0.967	0.999	5.2528	3.515
8.38694	1.059	2.508	-1.25786		8.38455	4.55722	-0.893	1.0474	5.261	3.515
8.38894	1.059	2.48852	-1.239		8.38655	4.625	-0.893	1.059	5.29795	3.51705
8.39095	1.026	2.483	-1.239		8.38858	4.64993	-0.893	1.059	5.34	3.55
8.39294	1.026	2.483	-1.214		8.39057	4.715	-0.927	1.03221	5.34	3.54976
8.39494	1.127	2.54069	-1.151		8.39256	4.715	-0.927	1.026	5.41115	3.546
8.39694	1.127	2.558	-1.14841		8.39455	4.71763	-0.909	1.10752	5.486	3.546
8.3993	1.013	2.52878	-1.141		8.39655	4.725	-0.909	1.127	5.52903	3.54808
8.40095	1.01	2.521	-1.141		8.39855	4.75125	-0.909	1.04952	5.578	3.582
8.40294	1.01	2.521	-1.13641		8.40081	4.825	-0.945	1.01024	5.578	3.57147
8.40497	1.074	2.60249	-1.125		8.40254	4.825	-0.945	1.01	5.61107	3.518
8.40696	1.074	2.624	-1.11008		8.40454	4.8394	-0.911	1.06057	5.647	3.518
8.40895	1.074	2.56642	-1.075		8.40654	4.881	-0.911	1.074	5.72842	3.52209
8.41095	1.018	2.551	-1.075		8.40855	4.9102	-0.911	1.074	5.816	3.58891
8.41294	1.018	2.551	-1.07874		8.41055	4.991	-0.874	1.02918	5.816	3.565
8.41497	0.997	2.56849	-1.088		8.41254	4.991	-0.874	1.018	5.86302	3.565
8.41696	0.997	2.573	-1.08531		8.41454	5.01493	-0.893	1.00142	5.914	3.565
8.41895	0.997	2.58642	-1.079		8.41654	5.081	-0.893	0.997	5.93184	3.56096
8.42095	1.083	2.59	-1.079		8.41857	5.11721	-0.893	0.997	5.951	3.495
8.42294	1.083	2.59	-1.07543		8.42057	5.21	-0.886	1.06666	5.951	3.49662
8.42494	1.052	2.59546	-1.066		8.42256	5.21	-0.886	1.083	6.01373	3.519
8.42694	1.052	2.597	-1.06657		8.42455	5.23635	-0.879	1.05801	6.081	3.519
8.42894	1.052	2.62473	-1.068		8.42654	5.307	-0.879	1.052	6.1114	3.52057
8.43094	0.937	2.633	-1.05965		8.42858	5.32976	-0.879	1.052	6.144	3.546
8.43294	0.937	2.633	-1.039		8.43057	5.389	-0.919	0.958689	6.144	3.54761
8.43494	1.035	2.65483	-1.039		8.43256	5.389	-0.919	0.937	6.20721	3.576
8.43694	1.035	2.62561	-1.03219		8.43455	5.44562	-0.848	1.01605	6.275	3.576
8.43894	1.035	2.615	-1.015		8.43654	5.604	-0.848	1.035	6.32904	3.57
8.44094	1.085	2.615	-1.015		8.43861	5.60845	-0.848	1.035	6.387	3.464
8.44294	1.085	2.615	-1.01003		8.44057	5.619	-0.898	1.07559	6.387	3.47007
8.44497	1.073	2.642	-0.997		8.44254	5.619	-0.898	1.085	6.47724	3.576
8.44696	1.073	2.649	-1.00237		8.44454	5.63371	-0.808	1.07552	6.578	3.576
8.44895	1.073	2.67337	-1.015		8.44654	5.676	-0.808	1.073	6.5833	3.57507
8.45094	1.036	2.68	-1.015		8.44854	5.72928	-0.808	1.073	6.589	3.56
8.45294	1.036	2.68	-1.02277		8.45055	5.876	-0.893	1.04338	6.589	3.5589
8.45497	1.032	2.69591	-1.042		8.45254	5.876	-0.893	1.036	6.66288	3.541
8.45696	1.032	2.7	-1.02015		8.45454	5.90749	-0.893	1.03284	6.743	3.541
8.45895	1.032	2.66602	-0.969		8.45654	5.994	-0.893	1.032	6.79219	3.54187
8.46094	1.047	2.657	-0.969		8.45854	5.99373	-0.893	1.032	6.845	3.556
8.46294	1.047	2.657	-0.970142		8.46055	5.993	-0.907	1.044	6.845	3.55257
8.46497	1.019	2.73187	-0.973		8.46257	5.993	-0.907	1.047	6.89301	3.497
8.46696	1.019	2.751	-0.976535		8.46456	6.03716	-0.852	1.02462	6.942	3.497
8.46895	1.019	2.69397	-0.985		8.46655	6.153	-0.852	1.019	6.95859	3.49877
8.47094	1.085	2.678	-0.985		8.46854	6.17517	-0.852	1.019	6.976	3.525
8.47294	1.085	2.678	-0.969053		8.47058	6.237	-0.925	1.07278	7.04009	3.5271
8.47494	0.999	2.73427	-0.927		8.47257	6.237	-0.925	1.085	7.18236	3.554
8.47694	0.999	2.751	-0.929561		8.47456	6.27413	-0.943	1.01526	7.262	3.554
8.47894	0.999	2.72074	-0.936		8.47655	6.375	-0.943	0.999	7.25482	3.55757
8.48094	1.096	2.712	-0.936		8.47854	6.40509	-0.943	0.999	7.247	3.62
8.48294	1.096	2.712	-0.931334		8.48055	6.489	-0.923	1.07674	7.247	3.61931
8.48494	1.069	2.7043	-0.919		8.48254	6.489	-0.923	1.096	7.30438	3.608
8.48694	1.069	2.702	-0.936043		8.48454	6.48615	-0.863	1.07436	7.368	3.608
8.48894	1.069	2.71363	-0.979		8.48654	6.478	-0.863	1.069	7.42576	3.60912
8.49094	0.971	2.717	-0.979		8.48854	6.54649	-0.863	1.069	7.49	3.631
8.49294	0.971	2.717	-0.977275		8.49055	6.738	-0.846	0.990463	7.49	3.62808
8.49497	1.027	2.72814	-0.973		8.49254	6.738	-0.846	0.971	7.54542	3.58
8.49696	1.027	2.731	-0.942812		8.49454	6.74308	-0.92	1.01522	7.607	3.58
8.49895	1.027	2.73891	-0.872		8.49655	6.757	-0.92	1.027	7.65286	3.57968
8.50094	1.13	2.741	-0.872		8.49854	6.77839	-0.92	1.027	7.703	3.574
8.50294	1.13	2.741	-0.868545		8.50057	6.837	-0.858	1.11092	7.703	3.57306
8.50497	1.068	2.72905	-0.86		8.50257	6.837	-0.858	1.13	7.72788	3.561
8.50696	1.068	2.726	-0.877372		8.50456	6.88173	-0.897	1.08045	7.754	3.561
8.50895	1.068	2.71254	-0.918		8.50655	6.998	-0.897	1.068	7.83218	3.56182
8.51094	1.139	2.709	-0.918		8.50854	7.0361	-0.897	1.068	7.916	3.57673
8.51294	1.139	2.709	-0.923885		8.51057	7.14	-0.861	1.12585	7.916	3.621
8.51497	1.108	2.69226	-0.939		8.51257	7.14	-0.861	1.139	7.95911	3.621
8.51696	1.108	2.688	-0.928805		8.51454	7.1372	-0.903	1.11453	8.003	3.621
8.51894	1.108	2.7104	-0.905		8.51654	7.129	-0.903	1.108	8.05664	3.62234
8.52094	1.11	2.717	-0.905		8.51854	7.16785	-0.903	1.108	8.114	3.644
8.52294	1.11	2.717	-0.903879		8.52054	7.276	-0.857	1.1096	8.114	3.64117
8.52494	1.07	2.79052	-0.901		8.52254	7.276	-0.857	1.11	8.19147	3.579
8.52694	1.067	2.811	-0.908245		8.52454	7.3238	-0.922	1.07798	8.275	3.579
8.52894	1.067	2.7639	-0.926		8.52654	7.464	-0.922	1.0676	8.32093	3.57666
8.53094	1.067	2.75	-0.914251		8.52854	7.464	-0.922	1.067	8.37	3.535
8.53294	1.067	2.75	-0.884		8.53054	7.464	-0.886	1.067	8.37	3.53646
8.53494	1.133	2.77658	-0.884		8.53257	7.464	-0.886	1.067	8.40809	3.569
8.53694	1.133	2.74956	-0.896151		8.53456	7.52873	-0.848	1.12049	8.448	3.569
8.53895	1.133	2.74	-0.926		8.53655	7.697	-0.848	1.133	8.52173	3.56686
8.54094	0.997	2.74	-0.926		8.53854	7.6978	-0.848	1.133	8.599	3.532
8.54293	0.997	2.74	-0.920817		8.54057	7.7	-0.813	1.02219	8.599	3.53946
8.54497	1.116	2.68813	-0.908		8.54257	7.7	-0.813	0.997	8.65515	3.635
8.54696	1.116	2.675	-0.929265		8.54456	7.71589	-0.893	1.0921	8.714	3.635
8.54895	1.116	2.74867	-0.979		8.54655	7.757	-0.893	1.116	8.74917	3.6333
8.55094	1.085	2.768	-0.979		8.54854	7.82292	-0.893	1.116	8.786	3.608
8.55294	1.085	2.768	-0.968534		8.55057	8.003	-0.826	1.09074	8.786	3.608
8.55497	1.127	2.75529	-0.941		8.55254	8.003	-0.826	1.085	8.81586	3.608
8.55696	1.127	2.752	-0.928017		8.55454	8.01202	-0.821	1.11815	8.848	3.608
8.55895	1.127	2.77895	-0.897		8.55654	8.037	-0.821	1.127	8.9613	3.6055
8.56094	1.095	2.786	-0.897		8.55854	8.08102	-0.821	1.127	9.082	3.565
8.56294	1.095	2.786	-0.89039		8.56054	8.206	-0.911	1.10142	9.082	3.56979
8.56494	1.133	2.737	-0.873		8.56254	8.206	-0.911	1.095	9.11527	3.675
8.56694	1.133	2.723	-0.894945		8.56454	8.23195	-0.828	1.12542	9.151	3.675
8.56894	1.133	2.73087	-0.95		8.56654	8.304	-0.828	1.133	9.17057	3.6742
8.57094	1.06	2.733	-0.95		8.56854	8.32532	-0.828	1.133	9.192	3.66
8.57293	1.06	2.733	-0.949167		8.57056	8.386	-0.939	1.07384	9.24435	3.66161
8.57494	1.069	2.81345	-0.947		8.57256	8.386	-0.939	1.06	9.31417	3.69
8.57694	1.069	2.836	-0.938886		8.57455	8.43395	-0.835	1.06725	9.33	3.69
8.57894	1.069	2.79427	-0.919		8.57654	8.561	-0.835	1.069	9.35254	3.69017
8.58094	1.174	2.783	-0.919		8.57857	8.5593	-0.835	1.069	9.378	3.693
8.58293	1.174	2.783	-0.917846		8.58056	8.555	-0.849	1.15415	9.378	3.69293
8.58497	1.133	2.77901	-0.915		8.58254	8.555	-0.849	1.174	9.46138	3.692
8.58696	1.133	2.778	-0.910502		8.58454	8.57954	-0.801	1.14164	9.552	3.692
8.58895	1.133	2.86365	-0.9		8.58654	8.646	-0.801	1.133	9.64836	3.6895
8.59094	1.126	2.886	-0.9		8.58854	8.69033	-0.801	1.133	9.751	3.649
8.59293	1.126	2.886	-0.898038		8.59054	8.812	-0.882	1.1274	9.751	3.64958
8.59497	1.07	2.80723	-0.893		8.59253	8.812	-0.882	1.126	9.74039	3.66109
8.59696	1.07	2.786	-0.905593		8.59454	8.82024	-0.842	1.08183	9.729	3.698
8.59895	1.07	2.8001	-0.935		8.59654	8.843	-0.842	1.07	9.79589	3.69508
8.60094	1.079	2.804	-0.935		8.59854	8.86882	-0.842	1.07	9.867	3.631
8.60293	1.079	2.804	-0.916225		8.60054	8.944	-0.848	1.07719	9.867	3.63456
8.60494	1.172	2.79163	-0.868		8.60253	8.944	-0.848	1.079	9.90857	3.698
8.60694	1.172	2.788	-0.899587		8.60454	8.97928	-0.901	1.1534	9.954	3.698
8.60894	1.172	2.76699	-0.977		8.60654	9.077	-0.901	1.172	9.99093	3.69498
8.61094	1.1	2.761	-0.977		8.60854	9.09384	-0.901	1.172	10.0407	3.63197
8.61293	1.1	2.761	-0.961714		8.61054	9.143	-0.827	1.1144	10.051	3.711
8.61494	1.136	2.81275	-0.924		8.61253	9.143	-0.827	1.1	10.1106	3.711
8.61694	1.136	2.827	-0.920522		8.61456	9.18121	-0.843	1.12933	10.178	3.711
8.61894	1.136	2.79468	-0.912		8.61656	9.278	-0.843	1.136	10.2348	3.71409
8.62094	1.126	2.786	-0.912		8.61855	9.29304	-0.843	1.136	10.294	3.757
8.62296	1.126	2.786	-0.914729		8.62054	9.333	-0.726	1.128	10.294	3.75775
8.62495	1.108	2.81461	-0.921		8.62253	9.333	-0.726	1.126	10.3761	3.77
8.62695	1.143	2.822	-0.92779		8.62456	9.37929	-0.859	1.11152	10.467	3.77
8.62894	1.143	2.73286	-0.944		8.62656	9.496	-0.859	1.13615	10.4848	3.76926
8.63097	1.143	2.709	-0.93288		8.62855	9.5229	-0.859	1.143	10.503	3.759
8.63296	1.143	2.709	-0.908		8.63054	9.594	-0.758	1.143	10.503	3.75712
8.63495	1.091	2.7615	-0.908		8.63253	9.594	-0.758	1.143	10.5286	3.724
8.63695	1.091	2.776	-0.927537		8.63456	9.58571	-0.839	1.10118	10.556	3.724
8.63894	1.091	2.79081	-0.974		8.63656	9.564	-0.839	1.091	10.5947	3.72625
8.64097	1.057	2.795	-0.974		8.63855	9.58541	-0.839	1.091	10.6532	3.766
8.64296	1.057	2.795	-0.972477		8.64054	9.643	-0.783	1.06418	10.673	3.76906
8.64494	1.146	2.81047	-0.969		8.64253	9.643	-0.783	1.057	10.6962	3.823
8.64694	1.146	2.815	-0.952693		8.64454	9.69973	-0.823	1.12797	10.721	3.823
8.64894	1.146	2.84615	-0.91		8.64654	9.86	-0.823	1.146	10.721	3.82439
8.65094	1.176	2.855	-0.91		8.64854	9.84937	-0.823	1.146	10.7915	3.855
8.65293	1.176	2.855	-0.907712		8.65054	9.82	-0.792	1.17001	10.869	3.8525
8.65493	1.097	2.81711	-0.902		8.65253	9.82	-0.792	1.176	10.9065	3.808
8.65694	1.097	2.806	-0.913036		8.65453	9.86369	-0.776	1.11277	10.947	3.808
8.65894	1.097	2.85815	-0.942		8.65654	9.982	-0.776	1.097	10.9875	3.81048
8.66094	1.078	2.873	-0.942		8.65854	9.9936	-0.776	1.097	11.033	3.851
8.66296	1.078	2.873	-0.948907		8.66055	10.025	-0.756	1.0817	11.033	3.85175
8.66495	1.081	2.84918	-0.965		8.66254	10.025	-0.756	1.078	11.1082	3.863
8.66695	1.081	2.843	-0.949928		8.66453	10.0423	-0.796	1.08037	11.187	3.863
8.66894	1.081	2.84615	-0.914		8.66657	10.089	-0.796	1.081	11.187	3.86235
8.67097	1.061	2.847	-0.914		8.66856	10.1627	-0.796	1.081	11.2109	3.854
8.67296	1.061	2.847	-0.918866		8.67055	10.352	-0.724	1.06513	11.2868	3.85274
8.67495	1.093	2.8319	-0.93		8.67254	10.352	-0.724	1.061	11.34	3.834
8.67699	1.093	2.828	-0.928422		8.67453	10.3601	-0.818	1.08626	11.34	3.834
8.67894	1.093	2.81853	-0.925		8.67657	10.384	-0.818	1.093	11.34	3.8391
8.68097	1.066	2.816	-0.925		8.67856	10.3882	-0.818	1.093	11.339	3.905
8.68296	1.066	2.816	-0.939317		8.68054	10.399	-0.766	1.0717	11.338	3.90383
8.68493	1.103	2.83845	-0.972		8.68253	10.399	-0.766	1.066	11.4045	3.881
8.68694	1.103	2.845	-0.966558		8.68453	10.4144	-0.787	1.09551	11.476	3.881
8.68894	1.103	2.82698	-0.953		8.68654	10.459	-0.787	1.103	11.476	3.88163
8.69094	1.132	2.822	-0.953		8.68854	10.4819	-0.787	1.103	11.5551	3.892
8.69293	1.132	2.822	-0.945814		8.69054	10.545	-0.779	1.12621	11.642	3.892
8.69493	1.097	2.863	-0.927		8.69253	10.545	-0.779	1.132	11.6232	3.89611
8.69694	1.097	2.875	-0.942156		8.69453	10.5528	-0.719	1.10398	11.603	3.977
8.69894	1.097	2.84446	-0.98		8.69654	10.575	-0.719	1.097	11.603	3.9741
8.70094	1.08	2.836	-0.98		8.69857	10.6151	-0.719	1.097	11.6675	3.926
8.70293	1.08	2.836	-0.982759		8.70056	10.716	-0.763	1.08322	11.731	3.92961
8.70493	1.057	2.85395	-0.99		8.70255	10.716	-0.763	1.08	11.7849	3.988
8.70693	1.057	2.859	-0.986807		8.70454	10.7372	-0.805	1.06147	11.84	3.988
8.70894	1.057	2.88971	-0.979		8.70654	10.793	-0.805	1.057	11.84	3.98662
8.71094	1.094	2.898	-0.979		8.70857	10.807	-0.805	1.057	11.9082	3.96849
8.71293	1.094	2.898	-0.962533		8.71056	10.842	-0.744	1.087	11.975	4.026
8.71493	1.049	2.8933	-0.922		8.71253	10.842	-0.744	1.094	11.9793	4.026
8.71696	1.049	2.892	-0.9394		8.71453	10.8631	-0.703	1.05796	11.984	4.026
8.71896	1.049	2.92709	-0.979		8.71654	10.924	-0.703	1.049	11.984	4.02583
8.72095	1.116	2.936	-0.979		8.71854	10.9267	-0.703	1.049	11.9975	4.023
8.72294	1.116	2.936	-0.966921		8.72054	10.934	-0.752	1.10224	12.012	4.02481
8.72493	1.011	2.89836	-0.938		8.72253	10.934	-0.752	1.116	12.0717	4.05386
8.72696	1.017	2.888	-0.957512		8.72453	10.9756	-0.74	1.03205	12.137	3.998
8.72896	1.017	2.8888	-1.005		8.72653	11.096	-0.74	1.01573	12.1921	4.00119
8.73095	0.93	2.889	-1.00704		8.72854	11.1125	-0.74	1.017	12.25	4.072
8.73294	0.93	2.889	-1.012		8.73054	11.158	-0.772	0.947903	12.25	4.07526
8.73493	1.008	2.91619	-1.012		8.73253	11.158	-0.772	0.93	12.2634	4.134
8.73696	1.008	2.93907	-1.01287		8.73456	11.1631	-0.699	0.99348	12.278	4.134
8.73894	1.008	2.94143	-1.015		8.73655	11.177	-0.699	1.008	12.278	4.13647
8.74094	1.016	2.941	-1.015		8.73855	11.1957	-0.699	1.008	12.3255	4.181
8.74293	1.016	2.941	-0.98383		8.74054	11.246	-0.652	1.0144	12.374	4.181
8.74493	1.058	2.91394	-0.906		8.74253	11.246	-0.652	1.016	12.4022	4.17774
8.74693	1.058	2.906	-0.937927		8.74456	11.2723	-0.668	1.05024	12.432	4.119
8.74894	1.058	2.92165	-1.02		8.74655	11.343	-0.668	1.058	12.432	4.1198
8.75094	1.07	2.926	-1.02		8.74855	11.3576	-0.668	1.058	12.4747	4.134
8.75293	1.07	2.926	-1.02955		8.75054	11.396	-0.655	1.06761	12.518	4.13481
8.75493	1.004	2.87452	-1.053		8.75253	11.396	-0.655	1.07	12.5319	4.148
8.75695	1.004	2.86	-1.02622		8.75453	11.4187	-0.789	1.01714	12.547	4.148
8.75894	1.004	2.90674	-0.964		8.75653	11.48	-0.789	1.004	12.547	4.151
8.76094	1.1	2.919	-0.964		8.75854	11.4935	-0.789	1.004	12.6128	4.2
8.76293	1.1	2.919	-0.957903		8.76054	11.53	-0.666	1.08075	12.683	4.19902
8.76496	1.083	2.94694	-0.943		8.76253	11.53	-0.666	1.1	12.7122	4.183
8.76695	1.083	2.954	-0.956508		8.76453	11.5333	-0.709	1.08659	12.744	4.183
8.76895	1.083	2.95083	-0.99		8.76653	11.542	-0.709	1.083	12.744	4.18329
8.77094	1.079	2.95	-0.99		8.76854	11.5742	-0.709	1.083	12.7459	4.189
8.77293	1.079	2.95	-0.990862		8.77054	11.667	-0.658	1.0798	12.7829	4.19232
8.77496	0.977	2.9437	-0.993		8.77253	11.667	-0.658	1.079	12.821	4.24554
8.77693	0.977	2.942	-0.989395		8.77456	11.6913	-0.745	0.997107	12.821	4.183
8.77893	0.977	2.95217	-0.98		8.77655	11.753	-0.745	0.977	12.821	4.18599
8.78094	1.013	2.955	-0.98		8.77854	11.747	-0.745	0.977	12.8631	4.235
8.78293	1.013	2.955	-0.965654		8.78054	11.73	-0.726	1.00582	12.906	4.235
8.78493	0.976	2.87697	-0.93		8.78253	11.73	-0.726	1.013	12.9318	4.23549
8.78693	0.976	2.854	-0.938712		8.78456	11.7455	-0.654	0.982837	12.959	4.248
8.78893	0.976	2.93456	-0.961		8.78655	11.785	-0.654	0.976	12.959	4.25002
8.79094	0.932	2.957	-0.961		8.78855	11.7905	-0.654	0.976	12.9828	4.278
8.79293	0.932	2.957	-0.958968		8.79054	11.806	-0.673	0.94076	13.007	4.278
8.79493	1.02	2.94774	-0.954		8.79253	11.806	-0.673	0.932	13.0607	4.27896
8.79696	1.02	2.945	-0.965955		8.79456	11.8503	-0.626	1.00378	13.119	4.296
8.79895	1.02	2.9458	-0.993		8.79653	11.963	-0.626	1.02	13.119	4.2975
8.80095	0.975	2.946	-0.993		8.79858	11.9681	-0.626	1.02	13.1534	4.322
8.80294	0.975	2.946	-0.987976		8.80054	11.981	-0.72	0.984239	13.188	4.322
8.80493	1.006	2.95696	-0.976		8.80253	11.981	-0.72	0.975	13.2359	4.32365
8.80696	1.006	2.96	-0.99043		8.80453	12.0125	-0.549	0.999784	13.288	4.353
8.80895	1.006	2.9871	-1.023		8.80653	12.097	-0.549	1.006	13.288	4.35436
8.81095	0.969	2.994	-1.023		8.80853	12.1046	-0.549	1.006	13.3151	4.37734
8.81294	0.969	2.994	-0.993111		8.81054	12.125	-0.597	0.976614	13.344	4.385
8.81493	0.961	2.9509	-0.919		8.81253	12.125	-0.597	0.969	13.3421	4.385
8.81696	0.961	2.939	-0.934658		8.81453	12.1318	-0.672	0.962608	13.34	4.385
8.81895	0.961	2.95415	-0.97		8.81654	12.15	-0.672	0.961	13.34	4.39037
8.82094	0.963	2.958	-0.97		8.81853	12.1597	-0.672	0.961	13.3854	4.473
8.82293	0.963	2.958	-0.970583		8.82056	12.186	-0.697	0.962625	13.436	4.473
8.82493	0.917	2.94633	-0.972		8.82256	12.186	-0.697	0.963	13.4404	4.47555
8.82693	0.972	2.943	-0.965854		8.82455	12.1943	-0.611	0.925763	13.445	4.511
8.82893	0.972	2.9682	-0.951		8.82654	12.216	-0.611	0.96126	13.445	4.51181
8.83094	0.94	2.975	-0.969058		8.82853	12.2289	-0.611	0.972	13.4651	4.524
8.83293	0.94	2.975	-1.012		8.83056	12.266	-0.648	0.945929	13.486	4.524
8.83493	0.983	2.94702	-1.012		8.83256	12.266	-0.648	0.94	13.5075	4.51853
8.83693	0.983	2.98515	-0.98067		8.83455	12.2652	-0.652	0.974829	13.529	4.443
8.83894	0.983	3.02413	-0.916633		8.83654	12.263	-0.652	0.983	13.529	4.44949
8.84094	0.963	3.031	-0.944		8.83853	12.3002	-0.652	0.983	13.5604	4.547
8.84293	0.963	3.031	-0.941409		8.84057	12.4	-0.596	0.966714	13.595	4.547
8.84496	0.937	3.02861	-0.935		8.84256	12.4	-0.596	0.963	13.6292	4.55047
8.84695	0.937	3.028	-0.95947		8.84453	12.4035	-0.612	0.942491	13.664	4.598
8.84894	0.937	3.02167	-1.02		8.84653	12.413	-0.612	0.937	13.664	4.5971
8.85094	1.049	3.02	-1.02		8.84853	12.407	-0.612	0.937	13.6933	4.577
8.85293	1.049	3.02	-1.00042		8.85053	12.391	-0.572	1.02649	13.724	4.577
8.85496	0.93	3.0216	-0.952		8.85253	12.391	-0.572	1.049	13.7458	4.57921
8.85695	0.93	3.022	-0.964857		8.85453	12.4149	-0.642	0.95519	13.77	4.619
8.85893	0.93	3.04956	-0.996		8.85653	12.479	-0.642	0.93	13.77	4.61923
8.86094	0.923	3.057	-0.996		8.85853	12.4905	-0.642	0.93	13.7666	4.623
8.86293	0.923	3.057	-0.978787		8.86053	12.522	-0.63	0.924404	13.763	4.623
8.86493	0.974	3.04773	-0.937		8.86256	12.522	-0.63	0.923	13.7884	4.62448
8.86693	0.974	3.045	-0.934948		8.86455	12.5486	-0.532	0.964284	13.815	4.645
8.86893	0.974	3.04735	-0.944232		8.86654	12.616	-0.532	0.974	13.815	4.6475
8.87093	0.989	3.048	-0.978		8.86853	12.6097	-0.532	0.974	13.8613	4.685
8.87293	0.989	3.048	-0.975374		8.87056	12.593	-0.514	0.986221	13.9489	4.685
8.87493	0.929	3.04105	-0.969		8.87256	12.593	-0.514	0.989	13.987	4.68901
8.87693	0.929	3.039	-0.962873		8.87455	12.593	-0.514	0.940402	13.987	4.744
8.87893	0.929	3.05307	-0.948		8.87654	12.593	-0.514	0.929	13.987	4.74327
8.88096	0.976	3.057	-0.948		8.87853	12.6204	-0.514	0.929	13.9914	4.729
8.88296	0.976	3.057	-0.954742		8.88056	12.693	-0.538	0.966757	13.996	4.729
8.88495	0.928	3.04997	-0.971		8.88256	12.693	-0.538	0.976	14.0486	4.73192
8.88694	0.928	3.048	-0.968948		8.88455	12.7044	-0.522	0.937625	14.101	4.772
8.88893	0.928	3.11162	-0.961362		8.88654	12.735	-0.522	0.928	14.101	4.77615
8.89093	0.98	3.129	-0.955		8.88853	12.735	-0.522	0.928	14.1157	4.838
8.89293	0.98	3.129	-0.965854		8.89053	12.735	-0.546	0.969623	14.131	4.838
8.89493	0.978	3.09534	-0.994		8.89253	12.735	-0.546	0.98	14.1156	4.83703
8.89693	0.978	3.086	-0.994		8.89453	12.7303	-0.471	0.978399	14.099	4.82
8.89893	0.978	3.08679	-0.969124		8.89653	12.717	-0.471	0.978	14.099	4.82475
8.90093	1	3.087	-0.909		8.89853	12.7297	-0.471	0.978	14.1444	4.903
8.90293	1	3.087	-0.922336		8.90053	12.764	-0.495	0.99561	14.197	4.903
8.90493	1.001	3.04787	-0.957		8.90253	12.764	-0.495	1	14.2277	4.90161
8.90693	1.001	3.037	-0.960214		8.90453	12.773	-0.503	1.0008	14.261	4.877
8.90895	1.001	3.102	-0.968		8.90656	12.797	-0.503	1.001	14.261	4.8778
8.91094	0.985	3.119	-0.968		8.90855	12.8257	-0.503	1.001	14.2689	4.888
8.91294	0.985	3.119	-0.952385		8.91054	12.898	-0.51	0.988208	14.277	4.8879
8.91493	0.939	3.1244	-0.915		8.91254	12.898	-0.51	0.985	14.3247	4.886
8.91696	0.939	3.126	-0.915		8.91453	12.8848	-0.554	0.948224	14.374	4.886
8.91895	0.939	3.11571	-0.915		8.91656	12.85	-0.554	0.939	14.374	4.88614
8.92094	0.967	3.113	-0.915		8.91855	12.8755	-0.554	0.939	14.373	4.888
8.92294	0.967	3.113	-0.914703		8.92054	12.94	-0.5	0.961386	14.372	4.888
8.92493	0.953	3.1601	-0.914		8.92254	12.94	-0.5	0.967	14.3917	4.89115
8.92696	0.953	3.174	-0.914606		8.92453	12.9579	-0.513	0.955807	14.412	4.942
8.92893	0.953	3.16222	-0.916		8.92653	13.006	-0.513	0.953	14.412	4.94868
8.93093	1.021	3.159	-0.904312		8.92853	13.006	-0.513	0.953	14.4278	5.057
8.93293	1.021	3.159	-0.879061		8.93053	13.006	-0.452	1.00743	14.444	5.057
8.93493	0.979	3.15039	-0.887		8.93253	13.006	-0.452	1.021	14.4498	5.05646
8.93693	0.979	3.148	-0.887		8.93453	13.0065	-0.448	0.987381	14.456	5.047
8.93893	0.979	3.20226	-0.896073		8.93653	13.008	-0.448	0.979	14.456	5.04906
8.94093	0.947	3.217	-0.918		8.93853	13.0128	-0.448	0.979	14.5257	5.087
8.94292	0.947	3.217	-0.916611		8.94053	13.026	-0.491	0.953386	14.601	5.087
8.94493	0.965	3.17239	-0.913		8.94253	13.026	-0.491	0.947	14.584	5.08717
8.94695	0.965	3.16	-0.917759		8.94453	13.0328	-0.463	0.961408	14.566	5.091
8.94894	0.965	3.1663	-0.929		8.94656	13.051	-0.463	0.965	14.566	5.09351
8.95093	0.95	3.168	-0.929		8.94855	13.056	-0.463	0.965	14.5704	5.128
8.95293	0.95	3.168	-0.910486		8.95054	13.069	-0.49	0.952936	14.575	5.128
8.95496	1.005	3.21443	-0.863		8.95254	13.069	-0.49	0.95	14.5725	5.13429
8.95695	1.005	3.227	-0.863		8.95453	13.0701	-0.434	0.993383	14.57	5.258
8.95894	1.005	3.19631	-0.876536		8.95656	13.073	-0.434	1.005	14.57	5.25207
8.96093	0.975	3.188	-0.908		8.95855	13.0813	-0.434	1.005	14.5921	5.173
8.96293	0.975	3.188	-0.90334		8.96054	13.102	-0.456	0.980872	14.614	5.173
8.96496	0.917	3.25017	-0.892		8.96254	13.102	-0.456	0.975	14.6357	5.17639
8.96695	0.917	3.267	-0.9032		8.96453	13.0981	-0.328	0.92925	14.658	5.231
8.96894	0.917	3.22114	-0.90309		8.96653	13.088	-0.328	0.917	14.658	5.23408
8.97093	0.958	3.209	-0.843		8.96853	13.1033	-0.328	0.917	14.6703	5.284
8.97293	0.958	3.209	-0.860533		8.97053	13.144	-0.42	0.949759	14.7136	5.284
8.97496	1.013	3.22735	-0.906		8.97253	13.144	-0.42	0.958	14.745	5.28432
8.97695	1.013	3.232	-0.906		8.97453	13.1198	-0.361	1.00136	14.745	5.29
8.97894	1.013	3.21469	-0.886039		8.97653	13.055	-0.361	1.013	14.745	5.29144
8.98093	0.963	3.21	-0.839		8.97853	13.0707	-0.361	1.013	14.7309	5.321
8.98293	0.963	3.21	-0.853472		8.98053	13.115	-0.387	0.973074	14.716	5.321
8.98493	1.039	3.28993	-0.891		8.98254	13.115	-0.387	0.963	14.7155	5.32239
8.98693	1.039	3.312	-0.891		8.98454	13.136	-0.384	1.02412	14.715	5.35
8.98893	1.039	3.29406	-0.862319		8.98653	13.191	-0.384	1.039	14.715	5.35498
8.99093	0.925	3.289	-0.793		8.98856	13.2113	-0.384	1.039	14.745	5.454
8.99293	0.925	3.289	-0.829951		8.99055	13.261	-0.254	0.946718	14.775	5.454
8.99493	0.949	3.30753	-0.926		8.99254	13.261	-0.254	0.925	14.7838	5.45371
8.99693	0.949	3.313	-0.903296		8.99454	13.2329	-0.329	0.944313	14.793	5.448
8.99893	0.949	3.27802	-0.847		8.99653	13.161	-0.329	0.949	14.793	5.44983
9.00094	0.983	3.268	-0.847		8.99853	13.1742	-0.329	0.949	14.8324	5.48
9.00293	0.983	3.268	-0.851138		9.00053	13.209	-0.298	0.976054	14.873	5.48
9.00493	0.897	3.28189	-0.861		9.00252	13.209	-0.298	0.983	14.8408	5.48342
9.00696	0.897	3.286	-0.861		9.00452	13.2333	-0.345	0.914327	14.807	5.545
9.00895	0.897	3.30587	-0.864667		9.00653	13.298	-0.345	0.897	14.807	5.54409
9.01094	0.936	3.311	-0.873		9.00853	13.2771	-0.345	0.897	14.8065	5.529
9.01293	0.936	3.311	-0.875072		9.01053	13.221	-0.314	0.927937	14.806	5.53163
9.01493	0.948	3.28201	-0.88		9.01252	13.221	-0.314	0.936	14.8578	5.575
9.01696	0.948	3.274	-0.88		9.01452	13.2234	-0.303	0.945577	14.912	5.575
9.01895	0.948	3.31868	-0.88153		9.01655	13.23	-0.303	0.948	14.912	5.5777
9.02094	1.017	3.33	-0.885		9.01854	13.2413	-0.303	0.948	14.8851	5.618
9.02293	1.017	3.33	-0.879338		9.02053	13.271	-0.235	1.00274	14.858	5.618
9.02493	0.948	3.34726	-0.865		9.02252	13.271	-0.235	1.017	14.8799	5.61619
9.02693	0.941	3.352	-0.865		9.02455	13.2704	-0.305	0.960911	14.904	5.576
9.02893	0.941	3.35436	-0.862951		9.02653	13.269	-0.305	0.942407	14.904	5.57732
9.03093	0.941	3.355	-0.855958		9.02853	13.269	-0.305	0.941	14.8922	5.601
9.03292	0.941	3.355	-0.861835		9.03053	13.269	-0.379	0.941	14.88	5.601
9.03493	0.978	3.38068	-0.89		9.03252	13.269	-0.379	0.941	14.8629	5.60479
9.03693	0.978	3.36313	-0.89		9.03452	13.2554	-0.279	0.970563	14.844	5.69
9.03893	0.978	3.355	-0.893214		9.03653	13.217	-0.279	0.978	14.844	5.68941
9.04093	0.891	3.355	-0.901		9.03853	13.2362	-0.279	0.978	14.9003	5.67802
9.04292	0.891	3.355	-0.89157		9.04053	13.288	-0.279	0.908486	14.958	5.678
9.04494	0.888	3.37771	-0.867		9.04252	13.288	-0.279	0.891	14.9526	5.678
9.04693	0.888	3.384	-0.867		9.04452	13.28	-0.351	0.888615	14.947	5.72979
9.04896	0.888	3.4145	-0.872276		9.04654	13.259	-0.351	0.888	14.947	5.727
9.05095	0.925	3.422	-0.884		9.04854	13.2391	-0.351	0.888	14.935	5.7493
9.05294	0.925	3.422	-0.865952		9.05053	13.188	-0.278	0.917156	14.923	5.748
9.05494	0.896	3.43858	-0.824		9.05252	13.188	-0.278	0.925	14.9034	5.748
9.05693	0.896	3.443	-0.824		9.05455	13.1956	-0.27	0.901579	14.883	5.70833
9.05896	0.896	3.41487	-0.842959		9.05652	13.214	-0.27	0.896	14.883	5.711
9.06095	0.94	3.408	-0.885		9.05853	13.2259	-0.27	0.896	14.9176	5.80744
9.06294	0.94	3.408	-0.871141		9.06053	13.257	-0.295	0.930651	14.953	5.808
9.06494	0.922	3.39061	-0.839		9.06252	13.257	-0.295	0.94	14.9393	5.808
9.06693	0.922	3.386	-0.839		9.06452	13.2588	-0.256	0.925738	14.925	5.81428
9.06896	0.922	3.47285	-0.839924		9.06652	13.264	-0.256	0.922	14.925	5.814
9.07095	0.837	3.494	-0.842		9.06853	13.2558	-0.256	0.922	14.9216	5.9271
9.07292	0.837	3.494	-0.848401		9.07053	13.234	-0.219	0.855102	14.9463	5.921
9.07493	0.908	3.44986	-0.865		9.07252	13.234	-0.219	0.837	14.976	5.921
9.07693	0.908	3.437	-0.865		9.07452	13.2361	-0.283	0.893662	14.976	5.87075
9.07893	0.908	3.46052	-0.854757		9.07655	13.242	-0.283	0.908	14.976	5.873
9.08093	0.991	3.467	-0.83		9.07855	13.2412	-0.283	0.908	14.9805	5.88793
9.08292	0.991	3.467	-0.845002		9.08054	13.239	-0.287	0.974674	14.985	5.887
9.08493	0.998	3.49022	-0.884		9.08253	13.239	-0.287	0.991	14.9676	5.887
9.08693	0.998	3.497	-0.884		9.08452	13.2414	-0.243	0.99659	14.949	5.9166
9.08893	0.998	3.49385	-0.875234		9.08655	13.248	-0.243	0.998	14.949	5.915
9.09095	0.922	3.493	-0.854		9.08855	13.2573	-0.243	0.998	14.9656	5.97474
9.09294	0.922	3.493	-0.848196		9.09054	13.281	-0.204	0.937518	14.982	5.971
9.09493	0.947	3.50801	-0.834		9.09253	13.281	-0.204	0.922	14.9805	5.971
9.09693	0.947	3.512	-0.834		9.09452	13.2703	-0.224	0.94182	14.979	5.97946
9.09896	0.947	3.5112	-0.831203		9.09652	13.242	-0.224	0.947	14.979	5.979
9.10095	0.862	3.511	-0.825		9.09853	13.2296	-0.224	0.947	14.9607	6.00203
9.10294	0.862	3.511	-0.812346		9.10053	13.197	-0.248	0.880061	14.942	6.001
9.10494	0.903	3.52365	-0.783		9.10252	13.197	-0.248	0.862	14.9415	6.001
9.10693	0.903	3.527	-0.783		9.10452	13.189	-0.198	0.894485	14.941	5.97458
9.10896	0.903	3.5041	-0.782066		9.10652	13.168	-0.198	0.903	14.941	5.976
9.11095	0.987	3.498	-0.78		9.10852	13.181	-0.198	0.903	14.9493	5.99903
9.11294	0.987	3.498	-0.788921		9.11053	13.215	-0.137	0.969111	14.958	5.998
9.11494	0.906	3.47747	-0.81		9.11252	13.215	-0.137	0.987	14.9682	6.03376
9.11693	0.906	3.472	-0.81		9.11452	13.2036	-0.174	0.922862	14.979	6.032
9.11893	0.906	3.52935	-0.819516		9.11652	13.173	-0.14	0.906	14.979	6.032
9.12093	0.886	3.56963	-0.843		9.11855	13.1583	-0.14	0.906	14.9705	6.08131
9.12292	0.886	3.576	-0.843288		9.12055	13.12	-0.107	0.889848	14.962	6.078
9.12493	0.945	3.59172	-0.844		9.12254	13.12	-0.107	0.886	14.9733	6.078
9.12693	0.893	3.596	-0.844		9.12453	13.12	-0.167	0.933367	14.985	6.06208
9.12893	0.893	3.55493	-0.843712		9.12652	13.12	-0.167	0.903501	14.985	6.063
9.13093	0.893	3.544	-0.836269		9.12855	13.1413	-0.167	0.893	14.9631	6.11012
9.13292	0.893	3.544	-0.829472		9.13055	13.197	-0.189	0.893	14.942	6.107
9.13495	1.026	3.56802	-0.853		9.13254	13.197	-0.189	0.893	14.9255	6.107
9.13695	1.026	3.58276	-0.853		9.13453	13.1687	-0.106	0.998284	14.909	6.15796
9.13894	1.026	3.585	-0.840949		9.13652	13.095	-0.106	1.026	14.909	6.155
9.14093	0.986	3.585	-0.813		9.13852	13.0776	-0.106	1.026	14.9234	6.17402
9.14292	0.986	3.585	-0.809499		9.14053	13.032	-0.192	0.994116	14.938	6.173
9.14495	0.959	3.58816	-0.801		9.14252	13.032	-0.192	0.986	14.9473	6.173
9.14695	0.959	3.589	-0.801		9.14452	13.0317	-0.132	0.964766	14.957	6.16148
9.14894	0.959	3.61494	-0.791646		9.14652	13.031	-0.132	0.959	14.957	6.162
9.15093	0.961	3.622	-0.77		9.14852	13.008	-0.132	0.959	14.9331	6.17362
9.15292	0.961	3.622	-0.782858		9.15053	12.948	-0.138	0.960593	14.909	6.173
9.15495	0.987	3.622	-0.814		9.15252	12.948	-0.138	0.961	14.9124	6.173
9.15695	0.987	3.622	-0.814		9.15452	12.9803	-0.105	0.981435	14.916	6.23055
9.15894	0.987	3.64165	-0.803024		9.15654	13.066	-0.073	0.987	14.916	6.228
9.16093	0.929	3.647	-0.776		9.15853	13.0558	-0.073	0.987	14.915	6.21526
9.16292	0.929	3.647	-0.778311		9.16053	13.0046	-0.064	0.940796	14.914	6.216
9.16492	0.954	3.62969	-0.784		9.16252	12.941	-0.064	0.929	14.8795	6.216
9.16693	0.954	3.625	-0.784		9.16455	12.9698	-0.037	0.949309	14.842	6.25352
9.16893	0.954	3.64557	-0.78797		9.16654	13.041	-0.037	0.954	14.842	6.251
9.17093	1.01	3.651	-0.798		9.16853	13.0115	-0.037	0.954	14.8325	6.2977
9.17292	1.01	3.651	-0.810688		9.17053	12.9552	-0.092	0.998691	14.848	6.295
9.17492	0.938	3.67856	-0.842		9.17252	13.021	-0.092	1.01	14.874	6.295
9.17693	0.938	3.686	-0.842		9.17455	13.0135	-0.026	0.951476	14.874	6.25641
9.17893	0.938	3.67809	-0.821618		9.17654	12.995	-0.026	0.938	14.874	6.259
9.18093	0.977	3.676	-0.77		9.17853	12.9648	-0.026	0.938	14.8348	6.27177
9.18292	0.977	3.676	-0.774952		9.18053	12.888	-0.019	0.969143	14.796	6.277
9.18493	0.946	3.66115	-0.787		9.18252	12.888	-0.019	0.977	14.8162	6.277
9.18693	0.946	3.657	-0.787		9.18452	12.903	-0.068	0.952374	14.837	6.2968
9.18896	0.946	3.65219	-0.782331		9.18652	12.942	-0.014	0.946	14.837	6.296
9.19095	0.975	3.651	-0.772		9.18852	12.9158	-0.014	0.946	14.8245	6.32757
9.19294	0.975	3.651	-0.779242		9.19053	12.848	-0.025	0.968824	14.812	6.326
9.19493	0.924	3.63198	-0.796		9.19252	12.848	-0.025	0.975	14.7755	6.326
9.19693	0.924	3.627	-0.796		9.19452	12.8504	0.017	0.934617	14.738	6.31037
9.19896	0.924	3.68991	-0.792571		9.19652	12.857	0.017	0.924	14.738	6.311
9.20095	0.939	3.705	-0.785		9.19852	12.8479	0.017	0.924	14.7317	6.31008
9.20294	0.939	3.705	-0.76445		9.20052	12.8169	-0.043	0.935798	14.725	6.31
9.20493	0.947	3.67327	-0.716		9.20252	12.798	-0.043	0.939	14.7014	6.31
9.20693	0.947	3.665	-0.716		9.20455	12.7874	0.047	0.945449	14.677	6.22751
9.20893	0.947	3.66817	-0.728131		9.20654	12.76	0.047	0.947	14.677	6.233
9.21093	0.938	3.669	-0.758		9.20853	12.7502	0.047	0.947	14.6696	6.27227
9.21292	0.938	3.669	-0.764623		9.21053	12.725	0.019	0.939822	14.662	6.27
9.21492	0.912	3.68399	-0.781		9.21252	12.725	0.019	0.938	14.6546	6.33206
9.21693	0.912	3.688	-0.781		9.21455	12.7092	0.019	0.916879	14.647	6.329
9.21893	0.912	3.71936	-0.770908		9.21654	12.671	-0.006	0.912	14.647	6.329
9.22093	0.965	3.728	-0.746		9.21853	12.6894	-0.006	0.912	14.6138	6.29141
9.22292	0.965	3.728	-0.73105		9.22053	12.736	0.047	0.954297	14.581	6.276
9.22492	0.899	3.74044	-0.694		9.22252	12.736	0.047	0.965	14.5741	6.276
9.22693	0.957	3.744	-0.694		9.22452	12.7025	0.047	0.912328	14.567	6.2263
9.22895	0.957	3.76144	-0.708078		9.22652	12.616	0.084	0.945287	14.567	6.229
9.23094	0.934	3.766	-0.741506		9.22852	12.6219	0.084	0.957	14.5715	6.31489
9.23293	0.934	3.766	-0.745		9.23052	12.637	0.022	0.938788	14.576	6.311
9.23492	0.929	3.73724	-0.745		9.23252	12.637	0.022	0.934	14.5594	6.311
9.23696	0.929	3.76388	-0.745		9.23452	12.6343	0.022	0.930017	14.542	6.35116
9.23895	0.929	3.773	-0.726916		9.23652	12.627	0.115	0.929	14.542	6.349
9.24094	0.9	3.773	-0.686		9.23853	12.627	0.115	0.929	14.5127	6.3686
9.24293	0.9	3.773	-0.711838		9.24052	12.5907	0.112	0.906051	14.483	6.368
9.24492	1.006	3.73724	-0.773		9.24252	12.495	0.112	0.9	14.4825	6.368
9.24696	0.921	3.727	-0.773		9.24455	12.5073	0.112	0.985963	14.482	6.30051
9.24895	0.921	3.78724	-0.751135		9.24654	12.539	0.055	0.938394	14.482	6.305
9.25094	0.886	3.803	-0.701		9.24853	12.539	0.055	0.921	14.4618	6.30182
9.25292	0.886	3.803	-0.708261		9.25052	12.539	0.071	0.893303	14.442	6.302
9.25492	0.886	3.79117	-0.727		9.25252	12.539	0.071	0.886	14.4059	6.302
9.25693	0.886	3.788	-0.727		9.25455	12.518	0.071	0.886	14.369	6.40918
9.25893	0.886	3.79593	-0.728174		9.25654	12.465	0.078	0.886	14.369	6.402
9.26093	0.95	3.798	-0.731		9.25853	12.465	0.078	0.886	14.369	6.39845
9.26292	0.95	3.798	-0.723396		9.26052	12.4549	0.071	0.937045	14.369	6.397
9.26492	1.021	3.79721	-0.704		9.26252	12.429	0.071	0.95	14.3323	6.397
9.26693	1.021	3.797	-0.704		9.26452	12.4254	0.071	1.00663	14.295	6.33884
9.26893	1.021	3.82762	-0.725383		9.26652	12.416	0.133	1.021	14.295	6.342
9.27096	0.939	3.836	-0.776		9.26852	12.3911	0.133	1.021	14.2891	6.2624
9.27295	0.939	3.836	-0.758501		9.27052	12.3423	0.131	0.95655	14.2603	6.266
9.27494	0.907	3.8053	-0.719		9.27252	12.385	0.131	0.939	14.237	6.266
9.27701	0.907	3.797	-0.719		9.27452	12.372	0.131	0.91383	14.237	6.33047
9.27893	0.907	3.82284	-0.718405		9.27652	12.336	0.099	0.907	14.237	6.327
9.28096	0.925	3.77622	-0.717		9.27853	12.336	0.099	0.907	14.2124	6.35534
9.28295	0.925	3.763	-0.699944		9.28052	12.3374	0.173	0.921139	14.187	6.355
9.28494	1.003	3.82598	-0.661		9.28252	12.341	0.173	0.925	14.1796	6.355
9.28694	0.95	3.843	-0.661		9.28455	12.3172	0.173	0.987472	14.172	6.32072
9.28893	0.95	3.82322	-0.656876		9.28654	12.26	0.126	0.960551	14.172	6.323
9.29096	0.997	3.818	-0.647		9.28853	12.2261	0.126	0.95	14.1484	6.323
9.29295	0.997	3.818	-0.66821		9.29052	12.141	0.126	0.986919	14.125	6.323
9.29494	0.975	3.82599	-0.719		9.29252	12.141	0.126	0.997	14.1126	6.323
9.29694	0.975	3.828	-0.719		9.29455	12.1486	0.126	0.97938	14.1	6.338
9.29893	0.975	3.828	-0.705744		9.29654	12.168	0.077	0.975	14.1	6.337
9.30093	1.029	3.85661	-0.674		9.29853	12.1823	0.077	0.975	14.0504	6.25504
9.30292	1.029	3.864	-0.688122		9.30052	12.219	0.149	1.01804	14.002	6.256
9.30492	0.952	3.79212	-0.724		9.30252	12.219	0.149	1.029	13.9862	6.256
9.30693	0.952	3.773	-0.724		9.30452	12.1813	0.149	0.967623	13.97	6.3458
9.30893	0.952	3.773	-0.68646		9.30652	12.08	0.192	0.952	13.97	6.341
9.31093	0.967	3.81903	-0.598		9.30852	12.0745	0.192	0.952	13.9676	6.27551
9.31292	0.967	3.831	-0.623506		9.31052	12.0717	0.111	0.963957	13.965	6.279
9.31492	0.967	3.86371	-0.685		9.31251	12.104	0.111	0.967	13.9102	6.25797
9.31692	1.031	3.873	-0.685		9.31452	12.0834	0.111	0.967	13.854	6.24958
9.31893	1.031	3.873	-0.683212		9.31652	12.028	0.19	1.01801	13.854	6.25
9.32096	0.954	3.84472	-0.679		9.31852	12.0178	0.19	1.031	13.8291	6.22705
9.32295	0.954	3.838	-0.674448		9.32052	11.991	0.118	0.970516	13.803	6.227
9.32494	0.954	3.84599	-0.664		9.32251	11.991	0.118	0.954	13.8015	6.227
9.32693	0.902	3.848	-0.664		9.32455	11.9931	0.118	0.954	13.8	6.29917
9.32893	0.902	3.848	-0.655886		9.32654	11.998	0.105	0.912352	13.8	6.295
9.33096	1.016	3.82938	-0.655803		9.32853	11.998	0.105	0.902	13.7911	6.31729
9.33295	1.016	3.825	-0.7		9.33052	11.9446	0.154	0.991548	13.782	6.316
9.33492	0.967	3.87792	-0.7		9.33251	11.807	0.154	1.016	13.7632	6.316
9.33692	0.967	3.87383	-0.7		9.33455	11.8161	0.154	0.976356	13.744	6.24808
9.33893	0.967	3.869	-0.697685		9.33654	11.838	0.209	0.967	13.744	6.252
9.34093	0.97	3.869	-0.692		9.33853	11.838	0.209	0.967	13.7086	6.22895
9.34292	0.97	3.869	-0.691135		9.34052	11.8189	0.213	0.969393	13.674	6.229
9.34492	0.898	3.86116	-0.689		9.34251	11.77	0.213	0.97	13.6467	6.229
9.34692	0.898	3.859	-0.689		9.34452	11.7479	0.213	0.912574	13.619	6.19237
9.34892	0.898	3.859	-0.692755		9.34652	11.69	0.168	0.898	13.619	6.194
9.35096	0.933	3.83827	-0.702		9.34852	11.69	0.168	0.898	13.603	6.18661
9.35295	0.933	3.833	-0.697702		9.35052	11.6917	0.208	0.925509	13.587	6.187
9.35494	0.933	3.83855	-0.688		9.35251	11.696	0.208	0.933	13.5576	6.187
9.35693	0.987	3.84	-0.688		9.35452	11.6745	0.208	0.933	13.527	6.1701
9.35893	0.987	3.84	-0.683233		9.35652	11.618	0.222	0.975733	13.527	6.171
9.36096	0.956	3.85913	-0.672		9.35852	11.602	0.222	0.987	13.5369	6.20591
9.36295	0.956	3.864	-0.665841		9.36052	11.559	0.176	0.962649	13.547	6.206
9.36494	0.956	3.8648	-0.652		9.36254	11.559	0.176	0.956	13.4896	6.206
9.36693	0.962	3.865	-0.652		9.36453	11.5694	0.176	0.956	13.433	6.15696
9.36893	0.962	3.865	-0.663956		9.36653	11.595	0.201	0.960777	13.433	6.16
9.37096	0.991	3.87876	-0.692		9.36852	11.5768	0.201	0.962	13.4266	6.17584
9.37295	0.991	3.882	-0.669159		9.37055	11.53	0.152	0.985202	13.3763	6.175
9.37492	0.961	3.92465	-0.617		9.37254	11.53	0.152	0.991	13.335	6.175
9.37692	0.961	3.936	-0.617		9.37454	11.5338	0.152	0.966873	13.335	6.12429
9.37892	0.961	3.936	-0.637352		9.37653	11.543	0.152	0.961	13.335	6.127
9.38093	0.968	3.9313	-0.687		9.37852	11.5368	0.152	0.961	13.2939	6.13778
9.38292	0.968	3.93	-0.697434		9.38055	11.5041	0.183	0.966686	13.253	6.138
9.38492	0.968	3.90649	-0.723		9.38251	11.464	0.183	0.968	13.249	6.138
9.38692	0.999	3.9	-0.723		9.38452	11.4458	0.183	0.968	13.245	6.17077
9.38892	0.999	3.9	-0.702101		9.38652	11.396	0.168	0.992725	13.245	6.169
9.39093	0.901	3.90783	-0.651		9.38852	11.396	0.168	0.999	13.2445	6.04648
9.39292	0.901	3.91	-0.664508		9.39052	11.4104	0.128	0.920837	13.244	6.053
9.39495	0.901	3.88606	-0.697		9.39251	11.448	0.128	0.901	13.1744	6.053
9.39694	0.99	3.88	-0.697		9.39451	11.4133	0.128	0.901	13.104	6.0287
9.39893	0.99	3.88	-0.692749		9.39652	11.318	0.208	0.971004	13.104	6.03
9.40093	0.977	3.87139	-0.683		9.39857	11.318	0.208	0.99	13.049	6.07538
9.40292	0.977	3.869	-0.664764		9.40052	11.2959	0.171	0.97965	12.997	6.072
9.40495	0.977	3.91289	-0.621		9.40251	11.238	0.171	0.977	12.9777	6.072
9.40694	0.945	3.924	-0.621		9.40454	11.2445	0.171	0.977	12.958	5.99594
9.40893	0.945	3.924	-0.630124		9.40654	11.261	0.183	0.951524	12.958	6.001
9.41093	0.995	3.91924	-0.651		9.40853	11.2306	0.183	0.945	12.9575	6.001
9.41292	0.995	3.918	-0.645108		9.41052	11.1455	0.163	0.984807	12.957	6.001
9.41495	0.995	3.93006	-0.631		9.41251	11.126	0.163	0.995	12.9056	6.01467
9.41694	0.923	3.933	-0.631		9.41454	11.1036	0.163	0.995	12.853	6.06221
9.41893	0.923	3.933	-0.627954		9.41654	11.05	0.226	0.937678	12.853	6.059
9.42093	0.996	3.91155	-0.621		9.41853	11.05	0.226	0.923	12.8634	5.98364
9.42292	0.996	3.906	-0.615085		9.42052	11.0393	0.195	0.981118	12.874	5.988
9.42495	0.996	3.91556	-0.6		9.42251	11.012	0.195	0.996	12.8379	5.988
9.42692	0.91	3.918	-0.6		9.42454	11.0082	0.195	0.996	12.801	5.988
9.42892	0.91	3.918	-0.621905		9.42654	10.9763	0.185	0.926837	12.801	5.988
9.43093	0.91	3.90451	-0.664855		9.42853	10.921	0.185	0.91	12.7675	5.94342
9.43292	0.91	3.901	-0.643		9.43052	10.921	0.081	0.91	12.735	5.946
9.43492	0.91	3.94383	-0.643		9.43251	10.921	0.081	0.91	12.7051	5.946
9.43692	0.946	3.9466	-0.643		9.43454	10.9135	0.081	0.91	12.675	5.97708
9.43892	0.946	3.944	-0.654821		9.43652	10.895	0.175	0.938713	12.675	5.975
9.44093	1.019	3.944	-0.683		9.43852	10.895	0.175	0.946	12.6358	5.97306
9.44292	1.019	3.944	-0.675348		9.44052	10.895	0.135	1.00422	12.597	5.973
9.44494	1.019	3.94242	-0.656		9.44251	10.895	0.135	1.019	12.5586	5.973
9.44693	0.992	3.942	-0.656		9.44451	10.88	0.135	1.019	12.52	5.88531
9.44892	0.992	3.942	-0.657793		9.44652	10.84	0.144	0.997634	12.52	5.89
9.45095	1.008	3.93554	-0.662		9.44852	10.84	0.144	0.992	12.536	5.87326
9.45295	1.008	3.934	-0.669414		9.45052	10.8162	0.137	1.00457	12.552	5.874
9.45494	1.008	3.92041	-0.686		9.45251	10.751	0.137	1.008	12.517	5.874
9.45693	0.93	3.917	-0.686		9.45451	10.7379	0.137	1.008	12.48	5.87928
9.45892	0.93	3.917	-0.64319		9.45654	10.703	0.154	0.945155	12.48	5.879
9.46096	1.015	3.94047	-0.543		9.45854	10.703	0.154	0.93	12.4443	5.8517
9.46295	1.015	3.946	-0.563154		9.46053	10.7101	0.137	0.997167	12.41	5.851
9.46494	1.015	3.97799	-0.61		9.46252	10.728	0.137	1.015	12.3732	5.851
9.46693	0.933	3.986	-0.61		9.46451	10.7041	0.137	1.015	12.335	5.8246
9.46892	0.933	3.986	-0.61		9.46654	10.643	0.102	0.948932	12.335	5.826
9.47096	1.024	3.95488	-0.61		9.46854	10.643	0.102	0.933	12.283	5.8165
9.47292	1.024	3.947	-0.616291		9.47053	10.6272	0.151	1.00491	12.2142	5.817
9.47492	1.024	3.89368	-0.632		9.47252	10.588	0.151	1.024	12.196	5.817
9.47692	1.024	3.879	-0.632		9.47451	10.5629	0.151	1.024	12.196	5.72935
9.47892	1.024	3.879	-0.635829		9.47654	10.499	0.172	1.024	12.196	5.734
9.48092	1.002	3.9252	-0.645		9.47854	10.499	0.172	1.024	12.1554	5.70515
9.48292	1.002	3.938	-0.627871		9.48053	10.5129	0.184	1.00635	12.117	5.704
9.48492	0.997	3.95994	-0.585		9.48252	10.549	0.184	1.002	12.0933	5.704
9.48692	0.997	3.966	-0.585		9.48451	10.5353	0.184	0.998012	12.07	5.78214
9.48892	0.997	3.966	-0.559933		9.48655	10.5	0.132	0.997	12.07	5.778
9.49093	0.997	3.94474	-0.501		9.48854	10.5	0.132	0.997	12.0199	5.69774
9.49293	0.997	3.939	-0.541286		9.49052	10.4655	0.125	0.997	11.972	5.702
9.49492	0.997	3.97737	-0.636		9.49251	10.374	0.125	0.997	11.9564	5.702
9.49695	1.016	3.988	-0.636		9.49451	10.3771	0.125	0.997	11.94	5.69144
9.49894	1.016	3.988	-0.639089		9.49652	10.385	0.127	1.01194	11.94	5.692
9.50093	1.002	3.97441	-0.646		9.49852	10.385	0.127	1.016	11.8823	5.64445
9.50293	1.002	3.971	-0.643605		9.50052	10.3743	0.097	1.00491	11.825	5.647
9.50492	1.002	3.94099	-0.638		9.50251	10.346	0.097	1.002	11.8454	5.647
9.50695	0.951	3.933	-0.638		9.50451	10.3164	0.097	1.002	11.867	5.65017
9.50894	0.951	3.933	-0.632797		9.50652	10.241	0.131	0.961915	11.867	5.65
9.51093	1.055	3.98979	-0.621		9.50853	10.241	0.131	0.951	11.7946	5.64894
9.51293	1.055	4.004	-0.623578		9.51052	10.2258	0.168	1.0333	11.724	5.649
9.51492	0.957	4.02692	-0.63		9.51251	10.187	0.168	1.055	11.7002	5.58699
9.51692	0.957	4.033	-0.63		9.51454	10.1725	0.168	0.975525	11.675	5.59
9.51892	0.957	4.033	-0.632368		9.51653	10.138	0.075	0.957	11.675	5.59
9.52092	1.035	3.99929	-0.638		9.51853	10.138	0.075	0.957	11.6537	5.61459
9.52292	1.035	3.99	-0.634907		9.52052	10.14	0.022	1.01921	11.633	5.616
9.52492	1.035	3.98211	-0.627		9.52251	10.145	0.022	1.035	11.5896	5.616
9.52692	1.003	3.98	-0.627		9.52454	10.0936	0.022	1.035	11.546	5.61177
9.52892	1.003	3.98	-0.629069		9.52651	9.99005	0.102	1.00948	11.546	5.612
9.53092	1.003	4.01369	-0.618389		9.52852	10.042	0.102	1.003	11.5097	5.53001
9.53292	1.003	4.023	-0.581		9.53052	10.0176	0.17	1.003	11.474	5.534
9.53493	1.003	3.96986	-0.581		9.53251	9.953	0.17	1.003	11.451	5.534
9.53692	1.029	3.96547	-0.581		9.53451	9.93851	0.17	1.003	11.428	5.46424
9.53895	1.029	3.968	-0.582253		9.53651	9.901	0.082	1.02371	11.428	5.467
9.54094	0.995	3.968	-0.585		9.53852	9.901	0.082	1.029	11.4447	5.48895
9.54293	0.995	3.968	-0.587429		9.54052	9.89827	0.137	1.00226	11.462	5.488
9.54493	0.988	3.97833	-0.593		9.54251	9.891	0.137	0.995	11.387	5.488
9.54692	0.988	3.981	-0.593		9.54451	9.87764	0.137	0.989461	11.311	5.45528
9.54895	0.988	3.981	-0.61499		9.54654	9.843	0.127	0.988	11.311	5.457
9.55094	1.031	3.99066	-0.663		9.54853	9.843	0.127	0.988	11.2744	5.43783
9.55294	1.031	3.993	-0.644989		9.55053	9.8249	0.131	1.02203	11.238	5.439
9.55493	1.031	3.96994	-0.603		9.55251	9.78	0.131	1.031	11.2027	5.439
9.55692	0.983	3.964	-0.603		9.55451	9.78028	0.131	1.031	11.167	5.3833
9.55892	0.983	3.964	-0.600961		9.55651	9.781	0.071	0.992786	11.167	5.386
9.56092	1.002	3.95773	-0.596		9.55852	9.781	0.071	0.983	11.1719	5.36623
9.56292	1.002	3.956	-0.583807		9.56052	9.77675	0.037	0.998145	11.177	5.367
9.56492	1.002	3.97967	-0.554		9.56251	9.766	0.037	1.002	11.108	5.367
9.56692	1.006	3.986	-0.554		9.56451	9.74	0.037	1.002	11.038	5.40798
9.56892	1.006	3.986	-0.572026		9.56651	9.673	0.078	1.00519	11.038	5.406
9.57092	0.91	3.99462	-0.616		9.56851	9.673	0.078	1.006	10.9962	5.34465
9.57291	0.91	3.997	-0.622666		9.57054	9.65338	0.039	0.928517	10.9411	5.347
9.57492	0.955	3.99779	-0.639		9.57253	9.604	0.039	0.91	10.9341	5.347
9.57692	0.955	3.998	-0.639		9.57452	9.60172	0.039	0.946106	10.94	5.36811
9.57895	0.955	3.998	-0.62959		9.57651	9.596	0.097	0.955	10.94	5.367
9.58094	0.95	4.00685	-0.609		9.57854	9.596	0.097	0.955	10.8792	5.33431
9.58293	0.95	4.009	-0.611129		9.58054	9.55789	0.04	0.951017	10.823	5.336
9.58493	0.95	4.00582	-0.616		9.58253	9.462	0.04	0.95	10.8265	5.336
9.58692	0.954	4.005	-0.616		9.58452	9.45318	0.04	0.95	10.83	5.38139
9.58895	0.954	4.005	-0.629508		9.58651	9.431	0.073	0.953186	10.83	5.379
9.59094	1.045	3.95935	-0.659		9.58854	9.431	0.073	0.954	10.7655	5.24311
9.59293	1.045	3.948	-0.625798		9.59052	9.41798	0.068	1.02558	10.704	5.252
9.59493	1.045	3.97151	-0.55		9.59251	9.385	0.068	1.045	10.6395	5.252
9.59692	0.972	3.978	-0.55		9.59451	9.38046	0.068	1.045	10.573	5.27522
9.59895	0.972	3.978	-0.562353		9.59651	9.369	0.026	0.986882	10.573	5.274
9.60094	0.888	3.96042	-0.591		9.59851	9.369	0.026	0.972	10.5685	5.32649
9.60293	0.888	3.956	-0.58618		9.60052	9.33384	0.038	0.905969	10.564	5.324
9.60493	0.888	3.98542	-0.575		9.60251	9.245	0.038	0.888	10.5551	5.324
9.60692	0.989	3.993	-0.575		9.60451	9.24669	0.038	0.888	10.546	5.23116
9.60892	0.989	3.993	-0.565849		9.60651	9.251	0.038	0.9684	10.546	5.236
9.61092	0.964	4.02717	-0.543		9.60852	9.251	0.038	0.989	10.5272	5.2413
9.61291	0.964	4.036	-0.543582		9.61052	9.23982	-0.003	0.969072	10.509	5.241
9.61492	0.964	3.93727	-0.545		9.61251	9.211	-0.003	0.964	10.5045	5.19526
9.61692	1.004	3.911	-0.545		9.61454	9.19448	-0.003	0.964	10.5	5.197
9.61892	1.004	3.911	-0.557852		9.61653	9.153	0.038	0.996284	10.5	5.197
9.62092	1.008	4.00556	-0.588		9.61852	9.153	0.038	1.004	10.4413	5.1715
9.62291	1.008	4.03	-0.59153		9.62052	9.1516	0.024	1.00719	10.385	5.172
9.62492	1.008	3.96501	-0.6		9.62251	9.148	0.024	1.008	10.3229	5.172
9.62692	0.945	3.947	-0.6		9.62454	9.13575	0.024	1.008	10.261	5.15504
9.62895	0.945	3.947	-0.59059		9.62653	9.0821	-0.038	0.95718	10.261	5.156
9.63094	1.1	3.99091	-0.582974		9.62852	9.025	-0.038	0.945	10.2172	5.14328
9.63293	1.1	4.002	-0.612		9.63052	9.0423	-0.07	1.06699	10.174	5.144
9.63492	1.1	4.00513	-0.612		9.63251	9.086	-0.07	1.1	10.1641	5.144
9.63692	0.937	3.99027	-0.612		9.63454	9.0615	-0.07	1.1	10.154	5.14506
9.63895	0.937	3.986	-0.598012		9.63653	9.004	-0.078	0.968513	10.154	5.145
9.64094	0.909	3.986	-0.567		9.63851	9.004	-0.078	0.937	10.1166	5.08908
9.64293	0.909	3.986	-0.560884		9.64052	8.98181	-0.024	0.914963	10.079	5.092
9.64492	0.909	3.98679	-0.546		9.64251	8.926	-0.024	0.909	10.0563	5.092
9.64692	0.957	3.987	-0.546		9.64451	8.91318	-0.024	0.909	10.033	5.02444
9.64892	0.957	3.987	-0.558137		9.64651	8.881	-0.086	0.947237	10.033	5.028
9.65092	1.026	3.97666	-0.587		9.64851	8.881	-0.086	0.957	10.0175	5.01956
9.65291	1.026	3.974	-0.581658		9.65052	8.87616	-0.009	1.01203	10.002	5.02
9.65491	1.026	4.02695	-0.568		9.65251	8.864	-0.009	1.026	9.95598	5.02
9.65692	0.963	4.041	-0.568		9.65451	8.84048	-0.009	1.026	9.91	5.0411
9.65892	0.963	4.041	-0.560827		9.65651	8.78	-0.051	0.975752	9.91	5.04
9.66092	0.903	4.0159	-0.544		9.65853	8.78	-0.051	0.963	9.87649	4.9742
9.66291	0.903	4.009	-0.554883		9.66052	8.75067	-0.041	0.914831	9.845	4.977
9.66491	0.903	3.95848	-0.581		9.66252	8.676	-0.041	0.903	9.83842	4.977
9.66692	0.927	3.945	-0.581		9.66451	8.68897	-0.041	0.903	9.832	4.97492
9.66895	0.927	3.945	-0.580059		9.66654	8.722	-0.085	0.922508	9.832	4.975
9.67094	0.894	3.94903	-0.578		9.66853	8.722	-0.085	0.927	9.82081	4.92516
9.67293	0.894	3.95	-0.564922		9.67053	8.73413	-0.025	0.900854	9.71841	4.928
9.67492	0.894	4.0033	-0.535		9.67252	8.765	-0.025	0.894	9.6315	4.928
9.67692	0.889	4.017	-0.535		9.67451	8.72157	-0.025	0.894	9.633	4.97795
9.67895	0.889	4.017	-0.548311		9.67651	8.611	0.028	0.890015	9.633	4.976
9.68094	0.943	4.02908	-0.578		9.67851	8.611	0.028	0.889	9.63549	4.98965
9.68293	0.943	4.032	-0.591617		9.68051	8.62213	-0.129	0.9315	9.638	4.989
9.68492	0.943	4.02165	-0.624		9.68251	8.65	-0.129	0.943	9.60293	4.989
9.68692	1.001	4.019	-0.624		9.68451	8.62055	-0.129	0.943	9.567	4.97634
9.68892	1.001	4.019	-0.622525		9.68651	8.547	-0.072	0.989204	9.567	4.977
9.69092	0.895	3.96732	-0.619		9.68851	8.547	-0.072	1.001	9.55949	4.94747
9.69291	0.895	3.954	-0.608705		9.69051	8.53499	-0.096	0.916456	9.552	4.949
9.69491	0.895	4.00471	-0.583		9.69251	8.505	-0.096	0.895	9.51895	4.949
9.69694	1.01	4.019	-0.583		9.69451	8.50185	-0.096	0.895	9.486	4.89097
9.69892	1.01	4.019	-0.585395		9.69652	8.494	-0.119	0.986356	9.486	4.894
9.70092	0.948	3.97686	-0.591		9.69851	8.494	-0.119	1.01	9.46222	4.87683
9.70291	0.948	3.966	-0.584813		9.70054	8.47098	-0.116	0.959664	9.439	4.877
9.70491	0.948	4.01437	-0.57		9.70254	8.414	-0.116	0.948	9.40804	4.877
9.70692	0.971	4.028	-0.57		9.70453	8.39587	-0.116	0.948	9.379	4.83673
9.70895	0.971	4.028	-0.569058		9.70652	8.351	-0.154	0.966454	9.379	4.839
9.71094	0.969	3.99497	-0.567		9.70851	8.351	-0.154	0.971	9.31398	4.7943
9.71293	0.969	3.987	-0.57096		9.71054	8.35762	-0.088	0.969397	9.25	4.796
9.71492	0.969	4.01088	-0.58		9.71254	8.374	-0.088	0.969	9.25151	4.84157
9.71692	0.906	4.017	-0.58		9.71453	8.34839	-0.088	0.969	9.253	4.839
9.71895	0.906	4.017	-0.581868		9.71652	8.285	-0.126	0.918512	9.253	4.839
9.72094	0.956	4.00491	-0.586		9.71851	8.285	-0.126	0.906	9.23082	4.78095
9.72293	0.956	4.002	-0.596501		9.72054	8.29313	-0.113	0.94607	9.209	4.781
9.72492	0.956	4.00514	-0.622		9.72254	8.312	-0.113	0.956	9.17573	4.781
9.72692	0.952	4.006	-0.622		9.72453	8.28172	-0.113	0.956	9.143	4.75864
9.72892	0.952	4.006	-0.615181		9.72652	8.21	-0.188	0.952794	9.143	4.76
9.73092	0.96	3.97279	-0.581567		9.72851	8.21	-0.188	0.952	9.16579	4.76844
9.73291	0.96	3.964	-0.54		9.73051	8.20195	-0.143	0.958381	9.188	4.768
9.73491	0.96	3.98741	-0.54		9.73251	8.182	-0.143	0.96	9.14235	4.768
9.73697	0.959	4.01993	-0.54		9.73451	8.17513	-0.143	0.96	9.097	4.79227
9.73892	0.959	4.026	-0.533477		9.73651	8.158	-0.118	0.959225	9.097	4.791
9.74092	0.942	4.01493	-0.518		9.73851	8.158	-0.118	0.959	9.04986	4.86559
9.74291	0.942	4.012	-0.532459		9.74051	8.1391	-0.18	0.945449	9.004	4.87
9.74491	0.942	3.93086	-0.567		9.74251	8.089	-0.18	0.942	8.97136	4.87
9.74693	0.972	3.908	-0.567		9.74451	8.09123	-0.18	0.942	8.939	4.70623
9.74892	0.972	3.908	-0.559781		9.74651	8.097	-0.126	0.965789	8.939	4.714
9.75095	0.953	3.95995	-0.543		9.74851	8.097	-0.126	0.972	8.88802	4.71712
9.75294	0.953	3.972	-0.562891		9.75051	8.07814	-0.2	0.957084	8.837	4.717
9.75493	0.953	3.97842	-0.607		9.7525	8.028	-0.2	0.953	8.88351	4.717
9.75693	0.927	3.98	-0.607		9.75454	8.02331	-0.2	0.953	8.931	4.67869
9.75892	0.927	3.98	-0.595718		9.75653	8.012	-0.198	0.932188	8.931	4.681
9.76095	1.033	3.99137	-0.569		9.75852	8.012	-0.198	0.927	8.89165	4.66719
9.76294	1.033	3.994	-0.562946		9.76051	7.99543	-0.168	1.01021	8.853	4.667
9.76493	1.033	3.99159	-0.549		9.76251	7.952	-0.168	1.033	8.80055	4.667
9.76693	0.941	3.991	-0.549		9.76454	7.98523	-0.168	1.033	8.747	4.65738
9.76892	0.941	3.991	-0.580173		9.76653	8.062	-0.268	0.959359	8.747	4.658
9.77092	0.961	4.03483	-0.654		9.76852	8.062	-0.268	0.941	8.7354	4.58386
9.77291	0.961	4.046	-0.636152		9.77051	8.00789	-0.212	0.956933	8.63722	4.588
9.77491	0.961	4.01471	-0.592		9.77251	7.874	-0.212	0.961	8.552	4.588
9.77692	0.932	4.006	-0.592		9.77454	7.87612	-0.212	0.961	8.552	4.57196
9.77892	0.932	4.006	-0.606438		9.77653	7.881	-0.251	0.937608	8.552	4.573
9.78092	1.016	4.01317	-0.64		9.77852	7.881	-0.251	0.932	8.6027	4.63657
9.78291	1.016	4.015	-0.638224		9.78051	7.86363	-0.209	0.998957	8.651	4.633
9.78491	1.016	3.97357	-0.634		9.78251	7.819	-0.209	1.016	8.60778	4.633
9.78692	0.935	3.962	-0.634		9.78451	7.79308	-0.209	1.016	8.565	4.61506
9.78894	0.935	3.962	-0.641148		9.78651	7.728	-0.222	0.951434	8.565	4.616
9.79093	0.91	3.98444	-0.657		9.78851	7.728	-0.222	0.935	8.52234	4.58152
9.79292	0.91	3.99	-0.631932		9.79051	7.75596	-0.243	0.915228	8.481	4.583
9.79491	0.91	3.92341	-0.573		9.7925	7.828	-0.243	0.91	8.4966	4.583
9.79694	0.974	3.906	-0.573		9.79451	7.81296	-0.243	0.91	8.512	4.54925
9.79894	0.974	3.906	-0.577312		9.79651	7.772	-0.24	0.960242	8.512	4.551
9.80093	0.945	3.94857	-0.587		9.79851	7.772	-0.24	0.974	8.48896	4.54995
9.80292	0.945	3.959	-0.593921		9.80051	7.74351	-0.356	0.951079	8.466	4.55
9.80491	0.945	3.99154	-0.611		9.8025	7.673	-0.356	0.945	8.45013	4.55
9.80695	0.917	4	-0.611		9.80454	7.69209	-0.356	0.945	8.434	4.53824
9.80894	0.917	4	-0.616236		9.80653	7.736	-0.264	0.922756	8.434	4.539
9.81093	0.938	3.92767	-0.628		9.80852	7.736	-0.264	0.917	8.4254	4.44894
9.81291	0.938	3.91	-0.600677		9.81051	7.71376	-0.367	0.933598	8.417	4.454
9.81491	0.938	3.97891	-0.536		9.8125	7.659	-0.367	0.938	8.36245	4.5128
9.81692	0.957	3.998	-0.536		9.81454	7.63498	-0.367	0.938	8.307	4.51
9.81892	0.957	3.998	-0.542035		9.81653	7.58	-0.274	0.953317	8.307	4.51
9.82092	0.906	3.99003	-0.556		9.81852	7.58	-0.274	0.957	8.29372	4.53731
9.82291	0.906	3.988	-0.587778		9.82051	7.59342	-0.306	0.916372	8.281	4.536
9.82491	0.906	3.99817	-0.663		9.8225	7.627	-0.306	0.906	8.25129	4.536
9.82692	0.95	4.001	-0.663		9.82451	7.61015	-0.306	0.906	8.222	4.46215
9.82892	0.95	4.001	-0.65212		9.82651	7.566	-0.334	0.941052	8.222	4.466
9.83092	0.927	3.94999	-0.625213		9.82851	7.566	-0.334	0.95	8.19554	4.49212
9.83291	0.927	3.937	-0.621		9.83051	7.56001	-0.383	0.931678	8.17	4.491
9.83494	0.927	3.95962	-0.621		9.8325	7.545	-0.383	0.927	8.15891	4.491
9.83693	0.847	3.96018	-0.621		9.83451	7.55368	-0.383	0.927	8.148	4.47096
9.83893	0.847	3.959	-0.609764		9.83651	7.575	-0.395	0.864152	8.148	4.472
9.84092	0.891	3.96459	-0.584		9.83851	7.575	-0.395	0.847	8.13027	4.45329
9.84291	0.891	3.966	-0.601043		9.84051	7.56256	-0.384	0.881988	8.113	4.452
9.84494	0.891	3.98217	-0.644		9.84252	7.532	-0.384	0.891	8.07551	4.452
9.84691	0.9	3.986	-0.644		9.84451	7.49931	-0.384	0.891	8.04	4.48483
9.84892	0.9	3.986	-0.624007		9.84651	7.421	-0.353	0.898138	8.04	4.483
9.85092	0.851	3.93511	-0.577		9.84854	7.421	-0.353	0.9	8.06014	4.43812
9.85291	0.851	3.922	-0.60165		9.85053	7.42366	-0.373	0.860498	8.079	4.441
9.85491	0.851	3.96348	-0.66		9.85252	7.43	-0.373	0.851	8.04861	4.441
9.85691	0.886	3.975	-0.66		9.85451	7.41395	-0.373	0.851	8.019	4.50456
9.85892	0.886	3.975	-0.650042		9.85651	7.373	-0.405	0.878882	8.019	4.501
9.86092	0.874	3.89256	-0.627		9.85854	7.373	-0.405	0.886	7.97148	4.44591
9.86294	0.874	3.871	-0.627935		9.86053	7.3733	-0.331	0.87632	7.927	4.449
9.86493	0.874	3.89872	-0.63		9.86252	7.374	-0.331	0.874	7.96347	4.449
9.86692	0.894	3.906	-0.63		9.86451	7.38064	-0.331	0.874	7.999	4.40576
9.86892	0.894	3.906	-0.640276		9.86651	7.398	-0.36	0.889817	7.999	4.408
9.87095	0.888	3.91576	-0.664		9.86851	7.398	-0.36	0.894	7.92363	4.40487
9.87294	0.888	3.918	-0.663402		9.87051	7.38525	-0.417	0.88929	7.85049	4.405
9.87493	0.888	3.98876	-0.662		9.8725	7.354	-0.434	0.888	7.85	4.405
9.87692	0.926	4.006	-0.662		9.8745	7.32788	-0.434	0.888	7.85	4.40078
9.87892	0.926	4.006	-0.675151		9.87651	7.264	-0.375	0.918035	7.85	4.401
9.88095	0.848	3.96122	-0.706		9.87851	7.264	-0.375	0.926	7.83929	4.37044
9.88291	0.848	3.951	-0.699158		9.88051	7.27793	-0.393	0.864804	7.829	4.372
9.88491	0.848	3.93352	-0.683		9.88253	7.312	-0.393	0.848	7.79521	4.372
9.88691	0.842	3.929	-0.683		9.88452	7.29363	-0.393	0.848	7.764	4.34752
9.88892	0.842	3.929	-0.689951		9.88652	7.25	-0.426	0.843192	7.764	4.349
9.89092	0.876	3.96074	-0.706		9.88851	7.25	-0.426	0.842	7.75454	4.36587
9.89291	0.876	3.969	-0.702133		9.89054	7.24849	-0.452	0.869588	7.745	4.37448
9.89491	0.876	3.97526	-0.693		9.89253	7.245	-0.452	0.876	7.71706	4.374
9.89691	0.845	3.977	-0.693		9.89452	7.23078	-0.452	0.876	7.691	4.34869
9.89891	0.845	3.977	-0.676075		9.89652	7.197	-0.449	0.851142	7.691	4.35
9.90092	0.857	3.95796	-0.637		9.89851	7.197	-0.449	0.845	7.71042	4.33524
9.90291	0.857	3.953	-0.648601		9.90051	7.19039	-0.486	0.854565	7.73	4.336
9.90494	0.857	4.00402	-0.676		9.9025	7.174	-0.486	0.857	7.66315	4.336
9.90693	0.886	4.017	-0.676		9.9045	7.16684	-0.486	0.857	7.597	4.30989
9.90892	0.886	4.017	-0.681688		9.90651	7.149	-0.384	0.879796	7.597	4.311
9.91092	0.867	3.8893	-0.695		9.90851	7.149	-0.384	0.886	7.58606	4.311
9.91291	0.867	3.856	-0.699698		9.91051	7.14728	-0.462	0.870883	7.575	4.34367
9.91494	0.867	3.93042	-0.711		9.9125	7.143	-0.462	0.867	7.59114	4.30528
9.91693	0.858	3.948	-0.711		9.9145	7.11698	-0.462	0.867	7.607	4.307
9.91892	0.858	3.948	-0.703815		9.91651	7.052	-0.391	0.85993	7.607	4.307
9.92092	0.832	3.93361	-0.687		9.91851	7.052	-0.391	0.858	7.56877	4.3481
9.92291	0.832	3.93	-0.674375		9.92051	7.05687	-0.394	0.837325	7.532	4.346
9.92491	0.832	3.93477	-0.644		9.9225	7.069	-0.394	0.832	7.49766	4.346
9.92691	0.888	3.936	-0.644		9.92453	7.07449	-0.394	0.832	7.464	4.30752
9.92891	0.888	3.936	-0.659293		9.92652	7.05938	-0.412	0.877145	7.464	4.31
9.93092	0.888	3.95589	-0.713933		9.92852	6.995	-0.412	0.888	7.47989	4.31
9.93291	0.888	3.961	-0.756		9.93051	6.995	-0.408	0.888	7.495	4.30377
9.93491	0.888	3.93281	-0.756		9.9325	6.995	-0.408	0.888	7.46394	4.304
9.93691	0.88	3.925	-0.756		9.93453	6.99194	-0.408	0.888	7.432	4.32095
9.93893	0.88	3.93059	-0.765764		9.9365	6.985	-0.528	0.881627	7.432	4.32
9.94093	0.945	3.9344	-0.788		9.93851	6.985	-0.528	0.88	7.4254	4.25254
9.94292	0.945	3.935	-0.762008		9.94051	6.98944	-0.503	0.931375	7.419	4.256
9.94491	0.945	3.92639	-0.702		9.9425	7.001	-0.503	0.945	7.40373	4.256
9.94694	0.925	3.924	-0.702		9.9445	7.01089	-0.503	0.945	7.388	4.21841
9.94893	0.925	3.924	-0.70481		9.9465	7.036	-0.435	0.929309	7.388	4.22
9.95093	0.883	3.90005	-0.711		9.94851	7.036	-0.435	0.925	7.37381	4.22
9.95291	0.883	3.894	-0.709808		9.95052	7.00949	-0.467	0.891623	7.36	4.2273
9.95491	0.883	3.93452	-0.707		9.9525	6.942	-0.467	0.883	7.34425	4.227
9.95691	0.85	3.945	-0.707		9.95451	6.92336	-0.467	0.883	7.328	4.28885
9.95891	0.85	3.945	-0.709315		9.9565	6.877	-0.476	0.856743	7.328	4.286
9.96092	0.837	3.92422	-0.715		9.95853	6.877	-0.476	0.85	7.29738	4.25076
9.96291	0.837	3.919	-0.720588		9.96053	6.90138	-0.485	0.839526	7.269	4.253
9.96491	0.837	3.89596	-0.734		9.96252	6.962	-0.485	0.837	7.28494	4.253
9.96691	0.872	3.89	-0.734		9.96451	6.95885	-0.485	0.837	7.3	4.21807
9.96891	0.872	3.89	-0.717536		9.9665	6.951	-0.466	0.864865	7.3	4.22
9.97092	0.808	3.91149	-0.677		9.96853	6.951	-0.466	0.872	7.25069	4.23495
9.97291	0.808	3.917	-0.704894		9.97053	6.9528	-0.525	0.820406	7.21484	4.234
9.97491	0.808	3.88409	-0.772		9.9725	6.957	-0.506	0.808	7.223	4.234
9.97691	0.85	3.875	-0.772		9.9745	6.93495	-0.506	0.808	7.223	4.20134
9.97891	0.85	3.875	-0.747256		9.9765	6.881	-0.491	0.841438	7.223	4.203
9.98091	0.935	3.88532	-0.69		9.9785	6.881	-0.491	0.85	7.17835	4.25749
9.98291	0.935	3.888	-0.712571		9.98051	6.86533	-0.526	0.917673	7.135	4.255
9.98494	0.935	3.888	-0.766		9.9825	6.827	-0.526	0.935	7.14288	4.255
9.98693	0.858	3.888	-0.766		9.9845	6.83679	-0.526	0.935	7.151	4.16986
9.98892	0.858	3.888	-0.782271		9.9865	6.861	-0.523	0.874545	7.151	4.173
9.99091	0.897	3.90229	-0.819		9.98852	6.861	-0.523	0.858	7.14067	4.173
9.99291	0.897	3.906	-0.798773		9.99052	6.85112	-0.542	0.88918	7.131	4.20261
9.99494	0.897	3.90843	-0.751		9.99251	6.827	-0.542	0.897	7.13796	4.201
9.99693	0.865	3.909	-0.751		9.9945	6.81759	-0.542	0.897	7.145	4.17713
9.99892	0.865	3.909	-0.738427		9.99653	6.793	-0.582	0.871416	7.145	4.178
10.0009	0.936	3.909	-0.709		9.99852	6.793	-0.582	0.865	7.13622	4.22664
10.0029	0.936	3.909	-0.728378		10.0005	6.79998	-0.564	0.921763	7.128	4.224
10.0049	0.936	3.95678	-0.775		10.0025	6.817	-0.564	0.936	7.07981	4.224
10.0069	0.829	3.968	-0.775		10.0045	6.79735	-0.564	0.936	7.032	4.17626
10.0089	0.829	3.968	-0.781885		10.0065	6.746	-0.466	0.850455	7.032	4.178
10.0109	0.874	3.9054	-0.798		10.0085	6.746	-0.466	0.829	7.032	4.178
10.0129	0.874	3.889	-0.791147		10.0105	6.74426	-0.541	0.864977	7.032	4.14098
10.0149	0.874	3.88026	-0.775		10.0125	6.74	-0.541	0.874	7.04565	4.16815
10.0169	0.794	3.878	-0.775		10.0145	6.73187	-0.541	0.874	7.059	4.167
10.0189	0.794	3.878	-0.778027		10.0165	6.712	-0.474	0.810346	7.059	4.167
10.0209	0.837	3.87879	-0.785		10.0185	6.712	-0.474	0.794	7.01252	4.167
10.0229	0.837	3.879	-0.789469		10.0205	6.72622	-0.54	0.828214	6.968	4.167
10.0249	0.837	3.89329	-0.8		10.0225	6.761	-0.54	0.837	6.98096	4.167
10.0269	0.823	3.897	-0.8		10.0245	6.74356	-0.54	0.837	6.994	4.13675
10.0289	0.863	3.897	-0.789261		10.0265	6.69955	-0.561	0.825861	6.994	4.138
10.0309	0.863	3.92335	-0.775675		10.0285	6.696	-0.561	0.854827	6.98244	4.138
10.0329	0.863	3.93	-0.803		10.0305	6.69195	-0.526	0.863	6.971	4.13696
10.0349	0.863	3.83659	-0.803		10.0325	6.682	-0.526	0.863	6.93562	4.137
10.0369	0.782	3.813	-0.803		10.0345	6.68141	-0.526	0.863	6.902	4.17702
10.0389	0.782	3.84733	-0.806441		10.0365	6.68	-0.576	0.798242	6.902	4.175
10.0409	0.894	3.84642	-0.814		10.0385	6.68	-0.576	0.782	6.89546	4.07706
10.0429	0.894	3.844	-0.833758		10.0405	6.68149	-0.545	0.871542	6.889	4.082
10.0449	0.894	3.8488	-0.88		10.0425	6.685	-0.545	0.894	6.89784	4.082
10.0469	0.837	3.85	-0.88		10.0445	6.68262	-0.545	0.894	6.906	4.01039
10.0489	0.837	3.85	-0.861804		10.0465	6.677	-0.551	0.848429	6.906	4.014
10.0509	0.758	3.89077	-0.819		10.0485	6.677	-0.551	0.837	6.84261	4.014
10.0529	0.758	3.901	-0.817212		10.0505	6.67522	-0.499	0.772975	6.782	4.11863
10.0549	0.758	3.87875	-0.813		10.0525	6.671	-0.499	0.758	6.80935	4.112
10.0569	0.827	3.873	-0.813		10.0545	6.66181	-0.499	0.758	6.836	4.15518
10.0589	0.827	3.873	-0.809065		10.0565	6.639	-0.572	0.812902	6.836	4.153
10.0609	0.805	3.86341	-0.8		10.0585	6.639	-0.572	0.827	6.79606	4.17616
10.0629	0.805	3.861	-0.797319		10.0605	6.62447	-0.546	0.809495	6.756	4.175
10.0649	0.805	3.861	-0.791		10.0625	6.589	-0.546	0.805	6.73937	4.175
10.0669	0.881	3.861	-0.791		10.0645	6.59744	-0.546	0.805	6.723	4.15183
10.0689	0.881	3.861	-0.801621		10.0665	6.618	-0.613	0.864872	6.723	4.153
10.0709	0.881	3.87218	-0.826		10.0685	6.618	-0.613	0.881	6.70355	4.153
10.0729	0.881	3.875	-0.826		10.0705	6.61422	-0.561	0.881	6.684	4.12563
10.0749	0.881	3.84546	-0.826		10.0725	6.605	-0.561	0.881	6.684	4.127
10.0769	0.81	3.838	-0.826		10.0745	6.60121	-0.561	0.881	6.684	4.05328
10.0789	0.81	3.838	-0.827214		10.0765	6.592	-0.572	0.824271	6.684	4.056
10.0809	0.787	3.86515	-0.83		10.0785	6.592	-0.572	0.81	6.67383	4.056
10.0829	0.787	3.872	-0.820727		10.0805	6.59317	-0.596	0.791623	6.664	4.16285
10.0849	0.787	3.8007	-0.798		10.0825	6.596	-0.596	0.787	6.664	4.157
10.0869	0.819	3.781	-0.798		10.0845	6.59916	-0.596	0.787	6.664	4.14454
10.0889	0.819	3.781	-0.821267		10.0865	6.607	-0.555	0.812919	6.664	4.145
10.0909	0.774	3.81691	-0.876		10.0885	6.607	-0.555	0.819	6.6395	4.145
10.0929	0.774	3.826	-0.850418		10.0905	6.58913	-0.561	0.78298	6.617	4.12596
10.0949	0.774	3.84323	-0.788		10.0925	6.546	-0.561	0.774	6.60881	4.127
10.0969	0.81	3.848	-0.788		10.0945	6.54284	-0.561	0.774	6.601	4.0058
10.0989	0.81	3.848	-0.809156		10.0965	6.535	-0.549	0.803176	6.601	4.012
10.1009	0.841	3.85447	-0.858		10.0985	6.535	-0.549	0.81	6.60257	4.012
10.1029	0.841	3.856	-0.842319		10.1005	6.53734	-0.621	0.834582	6.604	4.13263
10.1049	0.841	3.80807	-0.807		10.1025	6.543	-0.621	0.841	6.59136	4.126
10.1069	0.779	3.796	-0.807		10.1045	6.53192	-0.621	0.841	6.579	4.1397
10.1089	0.779	3.796	-0.832754		10.1065	6.505	-0.634	0.791729	6.579	4.139
10.1109	0.718	3.86722	-0.888		10.1085	6.505	-0.634	0.779	6.54148	4.139
10.1129	0.718	3.884	-0.885862		10.1105	6.498	-0.639	0.731137	6.504	4.10845
10.1149	0.718	3.8832	-0.881		10.1125	6.481	-0.639	0.718	6.51612	4.0664
10.1169	0.775	3.883	-0.881		10.1145	6.47866	-0.639	0.718	6.528	4.068
10.1189	0.775	3.883	-0.881315		10.1165	6.473	-0.601	0.763271	6.528	4.068
10.1209	0.789	3.8822	-0.882		10.1185	6.473	-0.601	0.775	6.50178	4.068
10.1229	0.789	3.882	-0.877725		10.1205	6.47511	-0.556	0.786112	6.477	4.02717
10.1249	0.789	3.84492	-0.867		10.1225	6.48	-0.556	0.789	6.47855	4.029
10.1269	0.796	3.835	-0.867		10.1245	6.47911	-0.556	0.789	6.48	4.12645
10.1289	0.758	3.835	-0.872688		10.1265	6.45855	-0.645	0.794566	6.48	4.122
10.1309	0.83	3.87281	-0.895844		10.1285	6.413	-0.645	0.765221	6.47842	4.122
10.1329	0.83	3.883	-0.903067		10.1305	6.41888	-0.625	0.815975	6.477	4.09269
10.1349	0.83	3.89092	-0.863		10.1325	6.433	-0.625	0.83	6.43199	4.094
10.137	0.869	3.893	-0.863		10.1345	6.43653	-0.625	0.83	6.39	4.0458
10.1389	0.869	3.86426	-0.876771		10.1365	6.445	-0.632	0.860281	6.39	4.048
10.1409	0.786	3.857	-0.909		10.1385	6.445	-0.632	0.869	6.409	4.048
10.1429	0.786	3.857	-0.89853		10.1405	6.44324	-0.556	0.80283	6.426	4.11284
10.1449	0.786	3.8706	-0.875		10.1425	6.439	-0.556	0.786	6.41386	4.109
10.1469	0.786	3.874	-0.875		10.1445	6.44282	-0.556	0.786	6.402	3.99787
10.1489	0.786	3.874	-0.894077		10.1465	6.452	-0.649	0.786	6.402	4.004
10.1509	0.778	3.89344	-0.935		10.1485	6.452	-0.649	0.786	6.37646	4.004
10.1529	0.778	3.898	-0.934383		10.1505	6.43745	-0.544	0.779727	6.352	4.10407
10.1549	0.778	3.89959	-0.933		10.1525	6.401	-0.544	0.778	6.40308	4.099
10.1569	0.812	3.9	-0.933		10.1545	6.39339	-0.544	0.778	6.455	4.11796
10.1589	0.812	3.9	-0.909152		10.1565	6.375	-0.631	0.804987	6.455	4.117
10.1609	0.74	3.90405	-0.857		10.1585	6.375	-0.631	0.812	6.42387	4.117
10.1629	0.74	3.905	-0.86661		10.1605	6.36037	-0.616	0.755574	6.394	4.05126
10.1649	0.74	3.92262	-0.889		10.1625	6.325	-0.616	0.74	6.38161	4.054
10.1669	0.753	3.927	-0.889		10.1645	6.32002	-0.616	0.74	6.369	4.08021
10.1689	0.753	3.927	-0.906057		10.1665	6.308	-0.584	0.750312	6.369	4.079
10.1709	0.747	3.97985	-0.946		10.1685	6.308	-0.584	0.753	6.36124	4.079
10.1729	0.747	3.993	-0.960514		10.1705	6.31695	-0.66	0.748234	6.34836	4.10821
10.1749	0.747	3.93967	-0.996		10.1725	6.34	-0.66	0.747	6.343	4.107
10.1769	0.811	3.926	-0.996		10.1745	6.34	-0.66	0.747	6.343	4.04936
10.1789	0.811	3.926	-0.973856		10.1765	6.34	-0.699	0.798204	6.343	4.053
10.1809	0.76	3.94354	-0.922		10.1785	6.34	-0.699	0.811	6.35224	4.053
10.1829	0.76	3.948	-0.923161		10.1805	6.34699	-0.644	0.770493	6.361	4.11196
10.1849	0.76	4.01707	-0.926		10.1825	6.365	-0.644	0.76	6.3366	4.109
10.1869	0.803	4.036	-0.926		10.1845	6.34525	-0.644	0.76	6.313	4.03211
10.1889	0.803	4.036	-0.94761		10.1865	6.299	-0.649	0.79408	6.313	4.037
10.1909	0.837	4.00239	-0.995		10.1885	6.299	-0.649	0.803	6.30939	4.037
10.1929	0.837	3.994	-0.981335		10.1905	6.29173	-0.624	0.829808	6.306	4.02015
10.1949	0.837	4.00891	-0.95		10.1925	6.273	-0.624	0.837	6.30749	4.021
10.1969	0.751	4.013	-0.95		10.1945	6.27529	-0.624	0.837	6.309	4.06209
10.1989	0.751	4.013	-0.948743		10.1965	6.281	-0.638	0.769689	6.309	4.06
10.2009	0.757	4.09261	-0.946		10.1985	6.281	-0.638	0.751	6.30747	4.06
10.2029	0.757	4.112	-0.937166		10.2005	6.2555	-0.677	0.755728	6.306	4.02525
10.2049	0.757	4.14705	-0.917		10.2025	6.194	-0.677	0.757	6.28058	4.027
10.2069	0.765	4.156	-0.917		10.2045	6.19576	-0.677	0.757	6.256	4.06646
10.2089	0.765	4.156	-0.931786		10.2065	6.2	-0.763	0.763258	6.256	4.065
10.2109	0.775	4.15277	-0.966		10.2085	6.2	-0.763	0.765	6.2334	4.065
10.2129	0.775	4.152	-0.942539		10.2105	6.21286	-0.606	0.772976	6.212	4.06394
10.2149	0.775	4.15838	-0.887		10.2125	6.243	-0.606	0.775	6.212	4.04837
10.2169	0.796	4.16	-0.887		10.2145	6.22074	-0.606	0.775	6.2449	4.049
10.2189	0.796	4.16	-0.899252		10.2165	6.165	-0.642	0.791669	6.276	4.049
10.2209	0.703	4.26745	-0.929		10.2185	6.165	-0.642	0.796	6.25325	4.049
10.2229	0.703	4.296	-0.931668		10.2205	6.17397	-0.684	0.721249	6.232	4.06815
10.2249	0.703	4.29442	-0.938		10.2225	6.195	-0.684	0.703	6.23769	4.067
10.2269	0.741	4.294	-0.938		10.2245	6.19272	-0.684	0.703	6.243	4.03466
10.2289	0.695	4.294	-0.946847		10.2265	6.187	-0.615	0.733181	6.243	4.036
10.2309	0.807	4.33877	-0.960698		10.2285	6.187	-0.615	0.703785	6.24248	4.036
10.2329	0.807	4.35	-0.957551		10.2305	6.19298	-0.724	0.784184	6.242	4.06257
10.2349	0.807	4.43592	-0.981		10.2325	6.207	-0.724	0.807	6.18358	4.061
10.2369	0.819	4.458	-0.981		10.2345	6.20027	-0.724	0.807	6.129	4.07048
10.2389	0.819	4.51425	-0.980038		10.2365	6.183	-0.673	0.816519	6.129	4.07
10.2409	0.692	4.527	-0.978		10.2385	6.183	-0.673	0.819	6.16145	4.07
10.2429	0.692	4.527	-0.996492		10.2405	6.16597	-0.706	0.719532	6.192	4.07316
10.2449	0.692	4.6153	-1.038		10.2425	6.125	-0.706	0.692	6.18894	4.073
10.2469	0.762	4.638	-1.038		10.2445	6.12853	-0.706	0.692	6.186	4.04246
10.2489	0.762	4.638	-1.03292		10.2465	6.137	-0.622	0.747528	6.186	4.044
10.2509	0.785	4.75083	-1.022		10.2485	6.137	-0.622	0.762	6.13234	4.044
10.2529	0.785	4.777	-1.0077		10.2505	6.13023	-0.677	0.780014	6.082	4.0513
10.2549	0.785	4.76737	-0.974		10.2525	6.114	-0.677	0.785	6.08402	4.051
10.2569	0.785	4.765	-0.974		10.2545	6.11046	-0.677	0.785	6.086	3.9881
10.2589	0.785	4.765	-0.980357		10.2565	6.102	-0.699	0.785	6.086	3.991
10.2609	0.722	4.89015	-0.995		10.2585	6.102	-0.699	0.785	6.08338	3.991
10.2629	0.722	4.921	-0.997711		10.2605	6.07974	-0.715	0.734662	6.081	4.09908
10.2649	0.722	5.03105	-1.004		10.2625	6.027	-0.715	0.722	6.03819	4.094
10.2669	0.745	5.059	-1.004		10.2645	6.04913	-0.715	0.722	5.996	4.07827
10.2689	0.745	5.059	-1.01718		10.2665	6.103	-0.726	0.740607	5.996	4.079
10.2709	0.707	5.22843	-1.047		10.2685	6.103	-0.726	0.745	6.01693	4.079
10.2729	0.707	5.273	-1.03463		10.2705	6.06471	-0.757	0.714619	6.03857	4.08429
10.2749	0.707	5.37893	-1.006		10.2725	5.974	-0.757	0.707	6.041	4.084
10.2769	0.781	5.406	-1.006		10.2745	5.99793	-0.757	0.707	6.041	4.01762
10.2789	0.781	5.406	-0.991971		10.2765	6.055	-0.728	0.765227	6.041	4.021
10.2809	0.701	5.45192	-0.961		10.2785	6.055	-0.728	0.781	6.07815	4.021
10.2829	0.701	5.464	-0.959826		10.2805	6.03993	-0.719	0.717539	6.113	4.11686
10.2849	0.701	5.68144	-0.957		10.2825	6.004	-0.719	0.701	6.06853	4.112
10.2869	0.769	5.732	-0.957		10.2845	5.98477	-0.719	0.701	6.026	4.05827
10.2889	0.769	5.732	-0.960994		10.2865	5.939	-0.721	0.754258	6.026	4.061
10.2909	0.75	5.87006	-0.97		10.2885	5.939	-0.721	0.769	6.03994	4.061
10.2929	0.75	5.904	-0.985637		10.2905	5.94107	-0.716	0.753937	6.053	4.04952
10.2949	0.75	6.05002	-1.023		10.2925	5.946	-0.716	0.75	6.02356	4.05
10.2969	0.781	6.087	-1.023		10.2945	5.96684	-0.716	0.75	5.996	4.0196
10.2989	0.781	6.087	-1.02637		10.2965	6.017	-0.725	0.775065	5.996	4.021
10.3009	0.805	6.36795	-1.034		10.2985	6.017	-0.725	0.781	5.99651	4.021
10.3029	0.805	6.437	-1.03792		10.3005	5.99207	-0.732	0.800176	5.997	4.02939
10.3049	0.805	6.57664	-1.047		10.3025	5.933	-0.732	0.805	5.997	4.029
10.3069	0.764	6.612	-1.047		10.3045	5.92253	-0.732	0.805	5.997	4.09085
10.3089	0.764	6.612	-1.03413		10.3065	5.896	-0.774	0.77183	5.997	4.088
10.3109	0.789	6.73946	-1.005		10.3085	5.896	-0.774	0.764	5.97223	4.088
10.3129	0.789	6.773	-1.00827		10.3105	5.89303	-0.757	0.783987	5.95	4.07635
10.3149	0.789	7.16812	-1.01721		10.3125	5.886	-0.757	0.789	5.97328	4.12335
10.3169	0.795	7.26	-1.02		10.3145	5.87355	-0.757	0.789	5.97603	4.121
10.3189	0.795	7.26	-1.01151		10.3165	5.842	-0.763	0.793702	5.958	4.121
10.3209	0.708	7.37163	-0.992		10.3185	5.842	-0.763	0.795	5.95282	4.121
10.3229	0.708	7.401	-1.00687		10.3205	5.84407	-0.766	0.725986	5.948	4.10519
10.3249	0.708	7.62412	-1.042		10.3225	5.849	-0.766	0.708	5.92235	4.106
10.3269	0.772	7.676	-1.042		10.3245	5.84484	-0.766	0.708	5.898	4.04913
10.3289	0.772	7.676	-1.03982		10.3265	5.835	-0.723	0.758125	5.898	4.052
10.3309	0.731	7.79159	-1.03347		10.3285	5.835	-0.723	0.772	5.92081	4.052
10.3329	0.731	7.822	-1.03		10.3305	5.81689	-0.758	0.739496	5.942	4.12954
10.3349	0.731	8.2529	-1.03		10.3325	5.774	-0.758	0.731	5.93198	4.126
10.3369	0.774	8.363	-1.03		10.3345	5.76046	-0.758	0.731	5.922	4.11442
10.3389	0.774	8.57534	-1.03583		10.3365	5.728	-0.746	0.765132	5.922	4.115
10.3409	0.807	8.629	-1.049		10.3385	5.728	-0.746	0.774	5.91994	4.115
10.3429	0.807	8.629	-1.02512		10.3405	5.74877	-0.759	0.800194	5.918	4.14853
10.3449	0.807	8.90811	-0.97		10.3425	5.799	-0.759	0.807	5.919	4.147
10.3469	0.786	8.979	-0.97		10.3445	5.79602	-0.759	0.807	5.92	4.07334
10.3489	0.786	8.979	-0.994598		10.3465	5.789	-0.762	0.790121	5.92	4.078
10.3509	0.73	9.38733	-1.051		10.3485	5.789	-0.762	0.786	5.91792	4.078
10.3529	0.73	9.488	-1.06771		10.3505	5.79836	-0.707	0.741522	5.916	4.10643
10.3549	0.73	9.72546	-1.107		10.3525	5.821	-0.707	0.73	5.88796	4.105
10.3569	0.772	9.784	-1.107		10.3545	5.82249	-0.707	0.73	5.86	4.08044
10.3589	0.772	9.784	-1.06106		10.3565	5.826	-0.755	0.763739	5.86	4.082
10.3609	0.82	9.94242	-0.964		10.3585	5.826	-0.755	0.772	5.85387	4.082
10.3629	0.82	9.981	-0.964		10.3605	5.8222	-0.701	0.809617	5.848	4.10201
10.3649	0.82	10.2415	-1.02203		10.3625	5.813	-0.701	0.82	5.88088	4.101
10.3669	0.801	10.528	-1.156		10.3645	5.78944	-0.701	0.82	5.89558	4.11168
10.3689	0.801	10.588	-1.12249		10.3665	5.734	-0.82	0.804719	5.88	4.111
10.3709	0.735	10.8697	-1.047		10.3685	5.734	-0.82	0.801	5.82967	4.111
10.3729	0.735	10.944	-1.05063		10.3705	5.75478	-0.818	0.748548	5.783	4.13501
10.3749	0.735	11.174	-1.059		10.3725	5.804	-0.775	0.735	5.81487	4.134
10.3769	0.732	11.233	-1.059		10.3745	5.77486	-0.775	0.735	5.845	4.0889
10.3789	0.732	11.233	-1.07076		10.3765	5.706	-0.826	0.732616	5.845	4.091
10.3809	0.769	11.7233	-1.099		10.3785	5.706	-0.826	0.732	5.81358	4.091
10.3829	0.769	11.853	-1.08533		10.3805	5.71016	-0.783	0.761405	5.783	4.09622
10.3849	0.769	12.1776	-1.054		10.3825	5.72	-0.783	0.769	5.80039	4.096
10.3869	0.768	12.261	-1.054		10.3845	5.71077	-0.783	0.769	5.817	4.16867
10.3889	0.768	12.261	-1.07131		10.3865	5.689	-0.802	0.768217	5.817	4.165
10.3909	0.763	12.5172	-1.111		10.3885	5.689	-0.802	0.768	5.83145	4.165
10.3929	0.763	12.583	-1.0858		10.3905	5.69999	-0.837	0.764058	5.845	4.15447
10.3949	0.763	12.8976	-1.028		10.3925	5.727	-0.837	0.763	5.8212	4.155
10.3969	0.763	12.978	-1.028		10.3945	5.73163	-0.837	0.763	5.798	4.12616
10.3989	0.763	12.978	-1.04949		10.3965	5.742	-0.778	0.763	5.798	4.128
10.4009	0.729	13.6318	-1.098		10.3985	5.742	-0.778	0.763	5.80419	4.128
10.4029	0.729	13.794	-1.10253		10.4005	5.72985	-0.764	0.735979	5.81	4.18671
10.4049	0.729	14.0449	-1.113		10.4025	5.7	-0.764	0.729	5.78761	4.184
10.4069	0.765	14.109	-1.113		10.4045	5.70062	-0.764	0.729	5.766	4.1808
10.4089	0.765	14.109	-1.09335		10.4065	5.702	-0.632	0.75797	5.766	4.181
10.4109	0.773	14.4255	-1.049		10.4085	5.702	-0.632	0.765	5.73952	4.181
10.4129	0.773	14.508	-1.049		10.4105	5.69361	-0.734	0.771362	5.715	4.23971
10.4149	0.773	14.508	-1.07506		10.4125	5.673	-0.734	0.773	5.75153	4.13217
10.4169	0.695	15.1705	-1.135		10.4145	5.65248	-0.734	0.773	5.75616	4.20335
10.4189	0.695	15.352	-1.11863		10.4165	5.604	-0.734	0.711088	5.728	4.2
10.4209	0.73	15.6977	-1.082		10.4185	5.604	-0.734	0.695	5.7305	4.2
10.4229	0.73	15.784	-1.08354		10.4205	5.60459	-0.846	0.722429	5.733	4.16525
10.4249	0.73	16.1674	-1.087		10.4225	5.606	-0.846	0.73	5.733	4.167
10.4269	0.74	16.263	-1.087		10.4245	5.59766	-0.846	0.73	5.73046	4.15752
10.4289	0.819	16.263	-1.08612		10.4265	5.57362	-0.782	0.738085	5.728	4.158
10.4309	0.819	16.9312	-1.09415		10.4285	5.564	-0.782	0.803574	5.71403	4.158
10.4329	0.819	17.109	-1.118		10.4305	5.564	-0.803	0.819	5.701	4.20562
10.4349	0.819	17.4495	-1.118		10.4325	5.564	-0.803	0.819	5.701	4.203
10.4369	0.748	17.537	-1.118		10.4345	5.57067	-0.803	0.819	5.70861	4.19668
10.4389	0.748	17.8623	-1.12689		10.4365	5.587	-0.804	0.761492	5.716	4.197
10.4409	0.738	17.944	-1.147		10.4386	5.587	-0.804	0.748	5.68799	4.197
10.4429	0.738	17.944	-1.14096		10.4405	5.58613	-0.731	0.739996	5.665	4.22934
10.4449	0.738	18.3273	-1.127		10.4425	5.584	-0.731	0.738	5.72379	4.228
10.4469	0.695	18.417	-1.127		10.4445	5.55818	-0.731	0.738	5.71408	4.17684
10.4489	0.695	18.417	-1.12825		10.4465	5.495	-0.772	0.703622	5.654	4.179
10.4509	0.77	19.1513	-1.131		10.4485	5.495	-0.772	0.695	5.67788	4.179
10.4529	0.77	19.334	-1.11282		10.4505	5.49928	-0.723	0.754602	5.699	4.22885
10.4549	0.77	19.6979	-1.07		10.4525	5.51	-0.723	0.77	5.65451	4.227
10.4569	0.709	19.789	-1.07		10.4545	5.51319	-0.723	0.77	5.612	4.18524
10.4589	0.709	19.789	-1.06848		10.4565	5.521	-0.801	0.722137	5.612	4.187
10.4609	0.749	20.2265	-1.065		10.4585	5.521	-0.801	0.709	5.59645	4.187
10.4629	0.749	20.336	-1.07365		10.4605	5.51981	-0.799	0.740769	5.582	4.21191
10.4649	0.749	21.0639	-1.11742		10.4625	5.517	-0.799	0.749	5.5684	4.211
10.4669	0.764	21.246	-1.171		10.4645	5.50505	-0.799	0.749	5.59109	4.28927
10.4689	0.764	21.246	-1.15695		10.4665	5.477	-0.813	0.760882	5.626	4.286
10.4709	0.773	21.6729	-1.124		10.4685	5.477	-0.813	0.764	5.58819	4.286
10.4729	0.773	21.78	-1.124		10.4705	5.47609	-0.812	0.7712	5.553	4.1612
10.4749	0.773	22.1428	-1.12602		10.4725	5.474	-0.862	0.773	5.585	4.168
10.4769	0.738	22.236	-1.131		10.4745	5.47101	-0.862	0.773	5.616	4.23119
10.4789	0.738	22.236	-1.131		10.4765	5.464	-0.801	0.744651	5.616	4.228
10.4809	0.67	22.9715	-1.131		10.4785	5.464	-0.801	0.738	5.57835	4.228
10.4829	0.67	23.155	-1.131		10.4805	5.4715	-0.704	0.68357	5.545	4.29149
10.4849	0.67	23.5719	-1.12828		10.4825	5.489	-0.704	0.67	5.57208	4.288
10.4869	0.755	23.679	-1.122		10.4845	5.47383	-0.704	0.67	5.597	4.19844
10.4889	0.755	23.679	-1.11782		10.4865	5.436	-0.801	0.738888	5.597	4.203
10.4909	0.841	24.0675	-1.109		10.4885	5.436	-0.801	0.755	5.5901	4.203
10.4929	0.841	24.163	-1.109		10.4905	5.43216	-0.756	0.822521	5.584	4.30054
10.4949	0.841	24.8973	-1.12128		10.4925	5.423	-0.797	0.841	5.55301	4.296
10.4969	0.818	25.081	-1.149		10.4945	5.40439	-0.797	0.841	5.53316	4.21909
10.4989	0.818	25.081	-1.14646		10.4965	5.358	-0.775	0.822722	5.542	4.223
10.5009	0.739	25.4441	-1.141		10.4985	5.358	-0.775	0.818	5.54912	4.223
10.5029	0.739	25.535	-1.141		10.5005	5.38134	-0.768	0.756013	5.556	4.26179
10.5049	0.739	25.8845	-1.13007		10.5025	5.436	-0.768	0.739	5.575	4.26
10.5069	0.701	25.972	-1.105		10.5045	5.42701	-0.768	0.739	5.593	4.28949
10.5089	0.701	25.972	-1.12769		10.5065	5.406	-0.812	0.70882	5.593	4.288
10.5109	0.702	26.3494	-1.18		10.5085	5.406	-0.812	0.701	5.59352	4.288
10.5129	0.702	26.445	-1.18		10.5105	5.39579	-0.872	0.701805	5.594	4.24676
10.5149	0.702	27.2625	-1.16956		10.5125	5.373	-0.872	0.702	5.55323	4.36955
10.5169	0.743	27.472	-1.145		10.5145	5.36782	-0.872	0.702	5.516	4.363
10.5189	0.743	27.472	-1.14347		10.5165	5.356	-0.798	0.734603	5.516	4.363
10.5209	0.755	27.8244	-1.14		10.5185	5.356	-0.798	0.743	5.52445	4.363
10.5229	0.755	27.912	-1.14		10.5205	5.34353	-0.814	0.752662	5.532	4.37894
10.5249	0.755	27.912	-1.14875		10.5225	5.314	-0.814	0.755	5.52272	4.378
10.5269	0.691	28.2909	-1.169		10.5245	5.31283	-0.814	0.755	5.514	4.3201
10.5289	0.799	28.388	-1.19053		10.5265	5.31356	-0.853	0.704107	5.514	4.323
10.5309	0.799	29.1479	-1.236		10.5285	5.322	-0.853	0.775632	5.47651	4.323
10.5329	0.799	29.339	-1.22789		10.5305	5.31656	-0.797	0.799	5.442	4.32616
10.5349	0.799	29.6912	-1.21		10.5325	5.303	-0.788	0.799	5.44148	4.326
10.5369	0.736	29.782	-1.21		10.5345	5.32241	-0.788	0.799	5.441	4.38824
10.5389	0.736	30.1959	-1.19111		10.5365	5.371	-0.744	0.748994	5.441	4.386
10.5409	0.772	30.29	-1.151		10.5385	5.371	-0.744	0.736	5.45795	4.386
10.5429	0.772	30.29	-1.151		10.5405	5.37218	-0.758	0.764575	5.474	4.35307
10.5449	0.772	30.29	-1.16071		10.5425	5.375	-0.758	0.772	5.45947	4.355
10.5469	0.647	30.9801	-1.184		10.5445	5.37885	-0.758	0.772	5.446	4.35813
10.5489	0.647	31.158	-1.15482		10.5465	5.388	-0.844	0.672782	5.446	4.358
10.5509	0.78	31.5496	-1.091		10.5485	5.388	-0.844	0.647	5.46184	4.358
10.5529	0.78	31.647	-1.091		10.5505	5.34965	-0.786	0.75364	5.476	4.38349
10.5549	0.78	31.647	-1.10746		10.5525	5.264	-0.786	0.78	5.44694	4.382
10.5569	0.734	32.0203	-1.148		10.5545	5.28047	-0.786	0.78	5.42	4.38409
10.5589	0.734	32.116	-1.15107		10.5565	5.318	-0.753	0.743421	5.42	4.384
10.5609	0.772	32.4163	-1.158		10.5585	5.318	-0.753	0.734	5.43952	4.384
10.5629	0.772	32.491	-1.158		10.5605	5.32641	-0.753	0.764218	5.458	4.34296
10.5649	0.772	32.491	-1.16858		10.5625	5.346	-0.862	0.772	5.458	4.345
10.5669	0.715	33.1601	-1.193		10.5645	5.32074	-0.862	0.772	5.45081	4.40497
10.5689	0.715	33.344	-1.20037		10.5665	5.262	-0.806	0.726674	5.444	4.402
10.5709	0.728	33.6836	-1.217		10.5685	5.262	-0.806	0.715	5.45025	4.402
10.5729	0.728	33.766	-1.217		10.5705	5.24956	-0.798	0.725187	5.456	4.402
10.5749	0.728	34.1836	-1.2136		10.5725	5.22	-0.859	0.728	5.44154	4.402
10.5769	0.74	34.285	-1.206		10.5745	5.22661	-0.859	0.728	5.428	4.33887
10.5789	0.74	34.285	-1.20121		10.5765	5.243	-0.81	0.737467	5.428	4.342
10.5809	0.692	34.9686	-1.19		10.5785	5.243	-0.81	0.74	5.41995	4.342
10.5829	0.692	35.126	-1.19		10.5805	5.24208	-0.81	0.701935	5.413	4.40678
10.5849	0.692	35.126	-1.17743		10.5825	5.24	-0.831	0.692	5.413	4.403
10.5869	0.716	35.4834	-1.148		10.5845	5.23971	-0.831	0.692	5.38367	4.38736
10.5889	0.716	35.572	-1.15788		10.5865	5.239	-0.803	0.710935	5.356	4.388
10.5909	0.662	35.9133	-1.181		10.5885	5.239	-0.803	0.716	5.38325	4.388
10.5929	0.662	35.998	-1.181		10.5905	5.24334	-0.786	0.672545	5.407	4.42093
10.5949	0.662	35.998	-1.16625		10.5925	5.253	-0.786	0.662	5.40906	4.419
10.5969	0.753	36.6485	-1.13		10.5945	5.25118	-0.786	0.662	5.411	4.46696
10.5989	0.753	36.79	-1.14587		10.5965	5.247	-0.796	0.732614	5.411	4.465
10.6009	0.721	37.1071	-1.183		10.5985	5.247	-0.796	0.753	5.40523	4.465
10.6029	0.721	37.191	-1.183		10.6005	5.22587	-0.796	0.727249	5.4	4.48093
10.6049	0.721	37.191	-1.18361		10.6025	5.179	-0.769	0.721	5.41441	4.48
10.6069	0.799	37.4987	-1.185		10.6045	5.179	-0.769	0.721	5.428	4.45706
10.6089	0.799	37.583	-1.19084		10.6065	5.17659	-0.878	0.783026	5.428	4.458
10.6109	0.75	38.2335	-1.204		10.6085	5.171	-0.878	0.799	5.35962	4.458
10.6129	0.75	38.391	-1.204		10.6105	5.15996	-0.878	0.760602	5.3	4.48326
10.6149	0.75	38.391	-1.20217		10.6125	5.134	-0.775	0.75	5.3	4.50295
10.6169	0.775	38.6958	-1.198		10.6145	5.14321	-0.775	0.75	5.3398	4.51358
10.6189	0.775	38.777	-1.1839		10.6165	5.15664	-0.901	0.769724	5.377	4.513
10.6209	0.775	39.1129	-1.152		10.6185	5.136	-0.901	0.775	5.3911	4.513
10.6229	0.757	39.19	-1.16641		10.6205	5.15595	-0.901	0.775	5.404	4.55089
10.6249	0.757	39.19	-1.198		10.6225	5.203	-0.875	0.76098	5.404	4.549
10.6269	0.726	39.4097	-1.198		10.6245	5.1941	-0.875	0.757	5.40917	4.47952
10.6289	0.706	39.464	-1.20879		10.6265	5.16752	-0.87	0.732542	5.414	4.483
10.6309	0.706	40.0725	-1.234		10.6285	5.154	-0.87	0.710125	5.43074	4.483
10.6329	0.741	40.223	-1.22713		10.6305	5.16396	-0.87	0.706	5.446	4.53671
10.6349	0.741	40.223	-1.211		10.6325	5.186	-0.867	0.734133	5.446	4.534
10.6369	0.69	40.4741	-1.211		10.6345	5.17986	-0.867	0.741	5.40152	4.50135
10.6389	0.69	40.8191	-1.2125		10.6365	5.166	-0.896	0.700445	5.359	4.503
10.6409	0.682	40.889	-1.216		10.6385	5.166	-0.896	0.69	5.37546	4.503
10.6429	0.682	40.889	-1.216		10.6405	5.16413	-0.911	0.683558	5.39	4.56092
10.6449	0.682	40.889	-1.22054		10.6425	5.16	-0.826	0.682	5.36188	4.558
10.6469	0.768	41.4626	-1.231		10.6445	5.16	-0.826	0.682	5.32935	4.59381
10.6489	0.768	41.61	-1.21286		10.6465	5.14667	-0.832	0.750428	5.323	4.592
10.6509	0.768	41.9418	-1.172		10.6485	5.116	-0.832	0.768	5.3198	4.592
10.6529	0.748	42.025	-1.172		10.6505	5.11538	-0.832	0.768	5.317	4.61517
10.6549	0.748	42.025	-1.18401		10.6525	5.114	-0.901	0.752106	5.317	4.614
10.6569	0.668	42.2549	-1.211		10.6545	5.114	-0.901	0.748	5.34318	4.58225
10.6589	0.668	42.314	-1.18711		10.6565	5.10181	-0.865	0.684424	5.367	4.584
10.6609	0.667	42.8503	-1.136		10.6585	5.072	-0.865	0.668	5.31512	4.584
10.6629	0.699	42.975	-1.136		10.6605	5.0759	-0.865	0.667215	5.268	4.60505
10.6649	0.699	42.975	-1.15705		10.6625	5.085	-0.88	0.692109	5.268	4.604
10.6669	0.676	43.2117	-1.205		10.6645	5.08321	-0.88	0.699	5.28981	4.60084
10.6689	0.676	43.272	-1.21551		10.6665	5.079	-0.852	0.680733	5.31	4.601
10.6709	0.699	43.5358	-1.238		10.6685	5.079	-0.852	0.676	5.33203	4.601
10.6729	0.741	43.597	-1.238		10.6705	5.06254	-0.852	0.694036	5.352	4.6673
10.6749	0.741	43.9716	-1.2356		10.6725	5.024	-0.9	0.732269	5.32003	4.664
10.6769	0.658	44.067	-1.23		10.6745	5.024	-0.9	0.741	5.29976	4.67133
10.6789	0.658	44.067	-1.23607		10.6765	5.02019	-0.913	0.673773	5.31	4.671
10.6809	0.658	44.4763	-1.25		10.6785	5.012	-0.913	0.658	5.32117	4.671
10.6829	0.726	44.585	-1.25		10.6805	5.0231	-0.913	0.658	5.331	4.64795
10.6849	0.726	44.585	-1.24001		10.6825	5.048	-0.951	0.712365	5.331	4.649
10.6869	0.682	44.8157	-1.217		10.6845	5.048	-0.951	0.726	5.27336	4.70139
10.6889	0.682	44.875	-1.22223		10.6865	5.02218	-0.906	0.69034	5.219	4.699
10.6909	0.682	45.0495	-1.234		10.6885	4.967	-0.906	0.682	5.23504	4.699
10.6929	0.658	45.096	-1.234		10.6905	4.96038	-0.906	0.682	5.249	4.66442
10.6949	0.658	45.3834	-1.23114		10.6925	4.945	-0.932	0.662801	5.249	4.666
10.697	0.669	45.6897	-1.225		10.6945	4.945	-0.932	0.658	5.23599	4.71106
10.6989	0.669	45.74	-1.24064		10.6965	4.96165	-0.874	0.66663	5.224	4.709
10.7009	0.634	45.9113	-1.275		10.6985	4.998	-0.874	0.669	5.26363	4.709
10.7029	0.71	45.957	-1.275		10.7005	4.97815	-0.874	0.641001	5.298	4.70371
10.7049	0.71	45.957	-1.24606		10.7025	4.932	-0.964	0.694433	5.298	4.704
10.7069	0.669	46.2171	-1.18		10.7045	4.932	-0.964	0.71	5.29088	4.7556
10.7089	0.669	46.28	-1.18366		10.7065	4.94189	-0.903	0.67781	5.284	4.753
10.7109	0.669	46.6494	-1.192		10.7085	4.965	-0.903	0.669	5.29748	4.753
10.7129	0.648	46.741	-1.192		10.7105	4.98354	-0.903	0.669	5.31	4.68983
10.7149	0.648	46.9656	-1.1891		10.7125	5.026	-0.897	0.652311	5.31	4.73912
10.7169	0.648	47.023	-1.182		10.7145	5.026	-0.897	0.648	5.27696	4.737
10.7189	0.648	47.023	-1.20745		10.7165	5.00925	-0.849	0.648	5.245	4.737
10.7209	0.588	47.3058	-1.267		10.7185	4.971	-0.849	0.648	5.28247	4.737
10.7229	0.588	47.376	-1.267		10.7205	4.96877	-0.849	0.599373	5.317	4.80153
10.7249	0.588	47.376	-1.26816		10.7225	4.964	-0.884	0.588	5.317	4.798
10.7269	0.648	47.7073	-1.271		10.7245	4.964	-0.884	0.588	5.30958	4.74193
10.7289	0.665	47.792	-1.26682		10.7265	4.96741	-0.875	0.636055	5.303	4.745
10.7309	0.665	47.9636	-1.257		10.7285	4.975	-0.875	0.661535	5.29511	4.745
10.7329	0.604	48.005	-1.252		10.7305	4.9933	-0.875	0.665	5.288	4.82117
10.7349	0.604	48.005	-1.241		10.7325	5.033	-0.857	0.616202	5.288	4.817
10.7369	0.657	48.2652	-1.241		10.7345	5.033	-0.857	0.604	5.31297	4.81065
10.7389	0.657	48.5559	-1.23874		10.7365	5.02152	-0.949	0.646398	5.335	4.811
10.7409	0.657	48.609	-1.234		10.7385	4.995	-0.949	0.657	5.30944	4.811
10.7429	0.637	48.609	-1.234		10.7405	5.00194	-0.949	0.657	5.286	4.82687
10.7449	0.637	48.609	-1.234		10.7425	5.017	-0.979	0.641001	5.286	4.826
10.7469	0.707	48.9116	-1.234		10.7445	5.017	-0.979	0.637	5.25614	4.8175
10.7489	0.707	48.994	-1.24204		10.7465	4.99948	-0.851	0.692998	5.229	4.818
10.7509	0.707	49.0931	-1.259		10.7485	4.959	-0.851	0.707	5.27017	4.818
10.7529	0.669	49.117	-1.259		10.7505	4.94576	-0.851	0.707	5.309	4.89697
10.7549	0.669	49.117	-1.26713		10.7525	4.915	-0.929	0.676862	5.309	4.893
10.7569	0.658	49.2675	-1.287		10.7545	4.915	-0.929	0.669	5.28709	4.87299
10.7589	0.658	49.306	-1.25312		10.7565	4.92233	-0.852	0.660242	5.267	4.874
10.7609	0.658	49.7478	-1.174		10.7585	4.939	-0.852	0.658	5.29545	4.874
10.7629	0.654	49.857	-1.174		10.7605	4.95305	-0.852	0.658	5.321	4.92349
10.7649	0.654	49.857	-1.19979		10.7625	4.985	-0.931	0.654819	5.321	4.921
10.7669	0.624	49.9781	-1.263		10.7645	4.985	-0.931	0.654	5.29541	4.91892
10.7689	0.624	50.009	-1.25582		10.7665	4.95133	-0.811	0.629672	5.272	4.919
10.7709	0.624	50.2033	-1.239		10.7685	4.88	-0.811	0.624	5.28109	4.919
10.7729	0.632	50.247	-1.239		10.7705	4.894	-0.811	0.624	5.289	4.87139
10.7749	0.632	50.3361	-1.24199		10.7725	4.925	-0.934	0.630285	5.30513	4.874
10.7769	0.644	50.4762	-1.249		10.7745	4.925	-0.934	0.632	5.27914	4.96537
10.7789	0.644	50.51	-1.25768		10.7765	4.92	-0.934	0.641663	5.24	4.962
10.7809	0.644	50.7078	-1.278		10.7785	4.909	-0.934	0.644	5.24849	4.962
10.7829	0.631	50.754	-1.278		10.7805	4.90379	-0.934	0.644	5.256	4.96624
10.7849	0.631	50.754	-1.2801		10.7825	4.892	-0.897	0.633787	5.256	4.966
10.7869	0.573	50.8877	-1.285		10.7845	4.892	-0.897	0.631	5.26332	4.97846
10.7889	0.573	50.923	-1.27176		10.7865	4.92452	-0.921	0.584297	5.27	4.978
10.7909	0.573	51.0852	-1.242		10.7885	4.996	-0.921	0.573	5.27861	4.978
10.7929	0.623	51.123	-1.242		10.7905	4.97826	-0.921	0.573	5.286	4.9907
10.7949	0.623	51.123	-1.24701		10.7925	4.939	-0.951	0.61228	5.286	4.99
10.7969	0.637	51.4276	-1.258		10.7945	4.939	-0.951	0.623	5.25822	4.99948
10.7989	0.637	51.508	-1.25091		10.7965	4.90862	-1.004	0.634065	5.233	4.999
10.8009	0.637	51.6196	-1.235		10.7985	4.84	-1.004	0.637	5.25187	4.999
10.8029	0.662	51.645	-1.235		10.8005	4.86578	-1.004	0.637	5.269	5.12014
10.8049	0.662	51.645	-1.23561		10.8025	4.924	-0.965	0.656508	5.269	5.114
10.8069	0.605	51.8148	-1.237		10.8045	4.924	-0.965	0.662	5.21426	5.08239
10.8089	0.605	51.858	-1.24188		10.8065	4.92615	-1.015	0.616619	5.163	5.084
10.8109	0.605	52.0866	-1.253		10.8085	4.931	-1.015	0.605	5.20122	5.084
10.8129	0.628	52.143	-1.253		10.8105	4.92218	-1.015	0.605	5.237	5.07881
10.8149	0.628	52.2363	-1.25654		10.8125	4.902	-0.972	0.623289	5.237	5.16833
10.8169	0.625	52.26	-1.265		10.8145	4.902	-0.972	0.628	5.25225	5.165
10.8189	0.625	52.26	-1.25221		10.8165	4.89123	-0.979	0.625596	5.266	5.165
10.8209	0.625	52.3516	-1.223		10.8185	4.866	-0.979	0.625	5.28687	5.165
10.8229	0.566	52.375	-1.223		10.8205	4.89247	-0.979	0.625	5.306	5.085
10.8249	0.566	52.375	-1.25702		10.8225	4.949	-0.946	0.577181	5.306	5.089
10.8269	0.556	52.6251	-1.33		10.8245	4.949	-0.946	0.566	5.259	5.12061
10.8289	0.556	52.689	-1.27582		10.8265	4.93556	-1.002	0.558091	5.218	5.119
10.8309	0.556	52.7902	-1.16132		10.8285	4.906	-1.002	0.556	5.24979	5.119
10.8329	0.667	52.816	-1.171		10.8305	4.92084	-1.002	0.556	5.278	5.14251
10.8349	0.667	52.9265	-1.171		10.8325	4.952	-0.986	0.645965	5.278	5.141
10.8369	0.619	52.954	-1.171		10.8345	4.952	-0.986	0.667	5.30315	5.10908
10.8389	0.619	53.0408	-1.19515		10.8365	4.93538	-0.964	0.629038	5.325	5.111
10.8409	0.619	53.1849	-1.248		10.8385	4.899	-0.964	0.619	5.31708	5.111
10.8429	0.564	53.216	-1.248		10.8405	4.91135	-0.964	0.619	5.31	5.18269
10.8449	0.564	53.216	-1.26284		10.8425	4.939	-0.901	0.575239	5.31	5.179
10.8469	0.564	53.3097	-1.295		10.8445	4.939	-0.901	0.564	5.28483	5.19154
10.8489	0.564	53.332	-1.29186		10.8465	4.9354	-0.991	0.564	5.261	5.191
10.8509	0.564	53.4163	-1.285		10.8485	4.927	-0.991	0.564	5.27565	5.191
10.8529	0.503	53.437	-1.285		10.8505	4.94705	-0.991	0.564	5.289	5.25645
10.8549	0.503	53.437	-1.28596		10.8525	4.993	-0.89	0.515494	5.289	5.254
10.8569	0.549	53.5954	-1.288		10.8545	4.993	-0.89	0.503	5.29926	5.32189
10.8589	0.549	53.633	-1.27313		10.8565	4.96513	-1.081	0.539116	5.309	5.319
10.8609	0.549	53.8258	-1.24		10.8585	4.9	-1.081	0.549	5.31845	5.319
10.8629	0.611	53.873	-1.24		10.8605	4.9238	-1.081	0.549	5.327	5.22045
10.8649	0.611	53.873	-1.24092		10.8625	4.976	-0.96	0.598895	5.327	5.225
10.8669	0.671	53.9364	-1.243		10.8645	4.976	-0.96	0.611	5.29625	5.27164
10.8689	0.671	53.953	-1.22674		10.8665	4.98093	-0.929	0.658769	5.269	5.269
10.8709	0.671	54.0516	-1.19		10.8685	4.992	-0.929	0.671	5.26955	5.269
10.8729	0.626	54.076	-1.19		10.8705	4.97927	-0.929	0.671	5.27	5.35627
10.8749	0.626	54.076	-1.20801		10.8725	4.952	-1.024	0.634765	5.29841	5.351
10.8769	0.619	54.2502	-1.25		10.8745	4.952	-1.024	0.626	5.323	5.38385
10.8789	0.619	54.296	-1.24459		10.8765	4.95355	-0.937	0.620424	5.323	5.382
10.8809	0.619	54.3705	-1.232		10.8785	4.957	-0.937	0.619	5.3246	5.382
10.8829	0.581	54.389	-1.232		10.8805	4.957	-0.937	0.619	5.326	5.34793
10.8849	0.581	54.389	-1.2452		10.8825	4.957	-0.911	0.588383	5.326	5.35
10.8869	0.599	54.4714	-1.274		10.8845	4.957	-0.911	0.581	5.34699	5.43009
10.8889	0.599	54.491	-1.23875		10.8865	4.95395	-0.944	0.595149	5.366	5.427
10.8909	0.599	54.5842	-1.158		10.8885	4.947	-0.944	0.599	5.33352	5.427
10.8929	0.557	54.607	-1.158		10.8905	4.95572	-0.944	0.599	5.304	5.38374
10.8949	0.557	54.607	-1.18816		10.8925	4.976	-0.954	0.565582	5.304	5.386
10.8969	0.58	54.7092	-1.257		10.8945	4.976	-0.954	0.557	5.32077	5.34855
10.8989	0.58	54.735	-1.26288		10.8965	4.97322	-0.947	0.575322	5.336	5.35
10.9009	0.58	54.7824	-1.276		10.8985	4.967	-0.947	0.58	5.32291	5.35
10.9029	0.591	54.794	-1.276		10.9005	4.95401	-0.947	0.58	5.311	5.44491
10.9049	0.591	54.794	-1.28697		10.9025	4.925	-0.891	0.588858	5.311	5.44
10.9069	0.651	54.8479	-1.312		10.9045	4.925	-0.891	0.591	5.30572	5.43373
10.9089	0.651	54.862	-1.29645		10.9065	4.92903	-0.927	0.638798	5.301	5.434
10.9109	0.651	54.9759	-1.261		10.9085	4.938	-0.927	0.651	5.30264	5.434
10.9129	0.616	55.004	-1.261		10.9105	4.95303	-0.927	0.651	5.304	5.53084
10.9149	0.616	55.004	-1.26732		10.9125	4.985	-0.937	0.622935	5.304	5.54587
10.9169	0.581	55.1468	-1.282		10.9145	4.985	-0.937	0.616	5.33112	5.545
10.9189	0.581	55.181	-1.28671		10.9165	4.97816	-0.941	0.588507	5.355	5.545
10.9209	0.581	55.2379	-1.297		10.9185	4.963	-0.941	0.581	5.36952	5.545
10.9229	0.623	55.252	-1.297		10.9205	4.99026	-0.941	0.581	5.382	5.55777
10.9249	0.623	55.252	-1.27805		10.9225	5.048	-0.888	0.61484	5.382	5.557
10.9269	0.621	55.3366	-1.234		10.9245	5.048	-0.888	0.623	5.37404	5.5676
10.9289	0.577	55.358	-1.23826		10.9265	5.04054	-0.95	0.621406	5.367	5.567
10.9309	0.577	55.4118	-1.248		10.9285	5.023	-0.95	0.585927	5.36333	5.567
10.9329	0.577	55.425	-1.23884		10.9305	5.023	-0.95	0.577	5.36	5.60919
10.9349	0.577	55.425	-1.217		10.9325	5.023	-0.963	0.577	5.36	5.607
10.9369	0.598	55.4497	-1.217		10.9345	5.023	-0.963	0.577	5.37418	5.57983
10.9389	0.598	55.5665	-1.21541		10.9365	5.02568	-0.981	0.593739	5.387	5.581
10.9409	0.598	55.5694	-1.212		10.9385	5.032	-0.981	0.598	5.40709	5.581
10.9429	0.562	55.564	-1.212		10.9405	5.03169	-0.981	0.598	5.426	5.52695
10.9449	0.562	55.564	-1.23238		10.9425	5.031	-0.93	0.569529	5.426	5.529
10.9469	0.636	55.6852	-1.279		10.9445	5.031	-0.93	0.562	5.40292	5.56244
10.9489	0.636	55.713	-1.27294		10.9465	5.04022	-0.948	0.620093	5.382	5.561
10.9509	0.636	55.6494	-1.26		10.9485	5.062	-0.948	0.636	5.40079	5.561
10.9529	0.612	55.634	-1.26		10.9505	5.06353	-0.948	0.636	5.417	5.67425
10.9549	0.612	55.634	-1.23533		10.9525	5.067	-0.973	0.617031	5.417	5.67
10.9569	0.547	55.7858	-1.179		10.9545	5.067	-0.973	0.612	5.44736	5.63255
10.9589	0.547	55.823	-1.18754		10.9565	5.05866	-0.935	0.560362	5.473	5.635
10.9609	0.547	55.8693	-1.206		10.9585	5.041	-0.935	0.547	5.46352	5.635
10.9629	0.607	55.881	-1.206		10.9605	5.04505	-0.935	0.547	5.456	5.77212
10.9649	0.607	55.881	-1.22349		10.9625	5.054	-0.954	0.594711	5.456	5.765
10.9669	0.649	55.9078	-1.265		10.9645	5.054	-0.954	0.607	5.45965	5.70381
10.9689	0.649	55.915	-1.26592		10.9665	5.06023	-0.948	0.640438	5.463	5.707
10.9709	0.649	55.9302	-1.268		10.9685	5.074	-0.948	0.649	5.47255	5.707
10.9729	0.586	55.934	-1.268		10.9705	5.08206	-0.948	0.649	5.481	5.72704
10.9749	0.586	55.934	-1.2613		10.9725	5.1	-0.994	0.598904	5.46656	5.726
10.9769	0.58	55.9929	-1.246		10.9745	5.1	-0.994	0.586	5.453	5.76398
10.9789	0.58	56.008	-1.24322		10.9765	5.09877	-0.995	0.581223	5.453	5.762
10.9809	0.58	56.0702	-1.237		10.9786	5.096	-0.995	0.58	5.45131	5.762
10.9829	0.651	56.084	-1.237		10.9805	5.10903	-0.995	0.58	5.45	5.84744
10.9849	0.651	56.084	-1.25367		10.9825	5.139	-0.928	0.635404	5.45	5.843
10.9869	0.609	56.1057	-1.29		10.9845	5.139	-0.928	0.651	5.4335	5.80123
10.9889	0.609	56.111	-1.28907		10.9865	5.14513	-0.956	0.617824	5.419	5.803
10.9909	0.609	56.2044	-1.287		10.9885	5.159	-0.956	0.609	5.42393	5.803
10.9929	0.664	56.225	-1.287		10.9905	5.16446	-0.956	0.609	5.428	5.81045
10.9949	0.664	56.225	-1.28308		10.9925	5.176	-0.969	0.652445	5.428	5.81
10.9969	0.676	56.2306	-1.274		10.9945	5.176	-0.969	0.664	5.46425	5.91868
10.9989	0.676	56.232	-1.26374		10.9965	5.18131	-0.96	0.673479	5.496	5.914
11.0009	0.676	56.2149	-1.24		10.9985	5.193	-0.96	0.676	5.50039	5.914
11.0029	0.698	56.211	-1.24		11.0005	5.18752	-0.96	0.676	5.504	5.89271
11.0049	0.698	56.211	-1.24694		11.0025	5.176	-0.875	0.693378	5.504	5.894
11.0069	0.7	56.3333	-1.263		11.0045	5.176	-0.875	0.698	5.5233	5.8486
11.0089	0.7	56.365	-1.26028		11.0065	5.18195	-0.909	0.69958	5.541	5.851
11.0109	0.7	56.2931	-1.254		11.0085	5.195	-0.909	0.7	5.54309	5.851
11.0129	0.625	56.275	-1.254		11.0105	5.19037	-0.909	0.7	5.545	5.97441
11.0149	0.625	56.275	-1.2435		11.0125	5.18	-0.956	0.640398	5.545	6.01945
11.0169	0.608	56.2782	-1.218		11.0145	5.18	-0.956	0.625	5.58252	6.017
11.0189	0.608	56.279	-1.21288		11.0165	5.19553	-0.958	0.611473	5.617	6.017
11.0209	0.608	56.3426	-1.201		11.0185	5.231	-0.958	0.608	5.62826	6.017
11.0229	0.633	56.358	-1.201		11.0205	5.23254	-0.958	0.608	5.639	6.0613
11.0249	0.633	56.358	-1.22885		11.0225	5.236	-0.901	0.627987	5.639	6.059
11.0269	0.678	56.3612	-1.292		11.0245	5.236	-0.901	0.633	5.62546	5.99212
11.0289	0.697	56.362	-1.27721		11.0265	5.24877	-0.893	0.668977	5.613	5.995
11.0309	0.697	56.3894	-1.245		11.0285	5.275	-0.893	0.69319	5.61463	5.995
11.0329	0.697	56.396	-1.25019		11.0305	5.29566	-0.893	0.697	5.616	6.03156
11.0349	0.697	56.396	-1.262		11.0325	5.34	-0.881	0.697	5.616	6.03
11.0369	0.647	56.4081	-1.262		11.0345	5.34	-0.881	0.697	5.62446	6.053
11.0389	0.647	56.4657	-1.24089		11.0365	5.35871	-0.923	0.657026	5.632	6.052
11.0409	0.647	56.5007	-1.195		11.0385	5.397	-0.923	0.647	5.65485	6.052
11.0429	0.738	56.506	-1.195		11.0405	5.35938	-0.923	0.647	5.674	6.06454
11.0449	0.738	56.506	-1.23595		11.0425	5.279	-0.92	0.719753	5.674	6.064
11.0469	0.777	56.4607	-1.329		11.0445	5.279	-0.92	0.738	5.65016	6.12359
11.0489	0.777	56.449	-1.30943		11.0465	5.30622	-0.875	0.769607	5.629	6.121
11.0509	0.777	56.4788	-1.265		11.0485	5.363	-0.875	0.777	5.68588	6.121
11.0529	0.732	56.486	-1.265		11.0505	5.37916	-0.875	0.777	5.735	6.121
11.0549	0.732	56.486	-1.26379		11.0525	5.415	-0.904	0.741002	5.735	6.121
11.0569	0.818	56.5076	-1.261		11.0545	5.415	-0.904	0.732	5.68647	6.18328
11.0589	0.818	56.513	-1.24449		11.0565	5.415	-0.833	0.800112	5.643	6.18
11.0609	0.818	56.4664	-1.207		11.0585	5.415	-0.833	0.818	5.65406	6.18
11.0629	0.756	56.455	-1.207		11.0605	5.42019	-0.833	0.818	5.664	6.22116
11.0649	0.756	56.455	-1.1937		11.0625	5.432	-0.865	0.768729	5.664	6.219
11.0669	0.7	56.5166	-1.165		11.0645	5.432	-0.865	0.756	5.71776	6.20211
11.0689	0.7	56.531	-1.17897		11.0665	5.43043	-0.926	0.71206	5.766	6.203
11.0709	0.7	56.4399	-1.21		11.0685	5.427	-0.926	0.7	5.72965	6.203
11.0729	0.712	56.418	-1.21		11.0705	5.4386	-0.926	0.7	5.698	6.27127
11.0749	0.712	56.418	-1.20462		11.0725	5.464	-0.948	0.709531	5.70965	6.268
11.0769	0.828	56.56	-1.193		11.0745	5.464	-0.948	0.712	5.72	6.30704
11.0789	0.828	56.593	-1.19673		11.0765	5.4589	-0.92	0.803519	5.72	6.305
11.0809	0.828	56.5036	-1.205		11.0785	5.448	-0.92	0.828	5.77297	6.305
11.0829	0.712	56.482	-1.205		11.0805	5.50068	-0.92	0.828	5.819	6.33162
11.0849	0.712	56.482	-1.21685		11.0825	5.609	-0.944	0.734205	5.819	6.33
11.0869	0.783	56.5287	-1.242		11.0845	5.609	-0.944	0.712	5.78403	6.29274
11.0889	0.783	56.54	-1.23032		11.0865	5.58006	-0.939	0.768016	5.754	6.295
11.0909	0.783	56.5191	-1.205		11.0885	5.517	-0.939	0.783	5.79674	6.295
11.0929	0.77	56.514	-1.205		11.0905	5.5247	-0.939	0.783	5.835	6.43553
11.0949	0.77	56.514	-1.1989		11.0925	5.541	-0.838	0.772488	5.835	6.427
11.0969	0.839	56.4705	-1.186		11.0945	5.541	-0.838	0.77	5.84253	6.38654
11.0989	0.839	56.46	-1.19106		11.0965	5.56837	-0.811	0.824438	5.849	6.389
11.1009	0.839	56.51	-1.202		11.0985	5.628	-0.811	0.839	5.87327	6.389
11.1029	0.787	56.522	-1.202		11.1005	5.60779	-0.811	0.839	5.895	6.53339
11.1049	0.787	56.522	-1.2014		11.1025	5.565	-0.956	0.797725	5.895	6.524
11.1069	0.872	56.5268	-1.2		11.1045	5.565	-0.956	0.787	5.89394	6.53983
11.1089	0.872	56.528	-1.20554		11.1065	5.61273	-0.949	0.854552	5.893	6.539
11.1109	0.872	56.5369	-1.218		11.1085	5.717	-0.949	0.872	5.90103	6.539
11.1129	0.875	56.539	-1.218		11.1105	5.70224	-0.949	0.872	5.908	6.56642
11.1149	0.875	56.539	-1.20638		11.1125	5.67	-0.926	0.874381	5.908	6.5188
11.1169	0.955	56.5603	-1.179		11.1145	5.67	-0.926	0.875	5.96845	6.521
11.1189	0.955	56.566	-1.19284		11.1165	5.68953	-0.882	0.938578	6.022	6.521
11.1209	0.955	56.4856	-1.224		11.1185	5.74	-0.882	0.955	5.99362	6.521
11.1229	0.934	56.465	-1.224		11.1205	5.73403	-0.882	0.955	5.969	6.61758
11.1249	0.934	56.465	-1.21941		11.1225	5.721	-0.948	0.93802	5.969	6.613
11.1269	0.924	56.4998	-1.209		11.1245	5.721	-0.948	0.934	6.00469	6.63429
11.1289	0.911	56.509	-1.21617		11.1265	5.76065	-0.879	0.926	6.035	6.633
11.1309	0.911	56.4518	-1.231		11.1285	5.845	-0.879	0.913813	6.00934	6.633
11.1329	0.935	56.438	-1.22245		11.1305	5.84943	-0.879	0.911	5.986	6.69475
11.1349	0.935	56.438	-1.204		11.1325	5.859	-0.867	0.930176	5.986	6.691
11.1369	0.964	56.4596	-1.204		11.1345	5.859	-0.867	0.935	6.01691	6.74636
11.1389	0.964	56.5315	-1.21902		11.1365	5.8514	-0.905	0.958171	6.044	6.743
11.1409	0.964	56.5101	-1.25		11.1385	5.835	-0.905	0.964	6.06076	6.743
11.1429	0.986	56.502	-1.25		11.1405	5.85842	-0.905	0.964	6.076	6.73872
11.1449	0.986	56.502	-1.25154		11.1425	5.909	-0.84	0.981578	6.076	6.739
11.1469	0.947	56.5012	-1.255		11.1445	5.909	-0.84	0.986	6.08826	6.7901
11.1489	0.947	56.501	-1.25218		11.1465	5.9202	-0.836	0.955044	6.099	6.787
11.1509	0.947	56.4913	-1.246		11.1485	5.945	-0.836	0.947	6.13068	6.787
11.1529	0.966	56.489	-1.246		11.1505	5.96247	-0.836	0.947	6.159	6.78595
11.1549	0.966	56.489	-1.23118		11.1525	6.003	-0.897	0.962041	6.159	6.786
11.1569	1.059	56.5138	-1.197		11.1545	6.003	-0.897	0.966	6.18983	6.86298
11.1589	1.059	56.52	-1.19282		11.1565	6.01527	-0.853	1.03991	6.218	6.859
11.1609	1.059	56.5383	-1.183		11.1585	6.042	-0.853	1.059	6.21158	6.859
11.1629	1.026	56.543	-1.183		11.1605	6.07376	-0.853	1.059	6.206	6.87271
11.1649	1.026	56.543	-1.21457		11.1625	6.143	-0.853	1.03281	6.206	6.872
11.1669	1.079	56.5318	-1.286		11.1645	6.143	-0.853	1.026	6.25001	6.90007
11.1689	1.079	56.529	-1.2583		11.1665	6.15717	-0.825	1.06812	6.289	6.899
11.1709	1.079	56.4965	-1.197		11.1685	6.188	-0.825	1.079	6.26864	6.899
11.1729	1.107	56.489	-1.197		11.1705	6.1932	-0.825	1.079	6.252	6.93837
11.1749	1.107	56.489	-1.21416		11.1725	6.204	-0.832	1.10137	6.28661	6.936
11.1769	1.188	56.4531	-1.253		11.1745	6.204	-0.832	1.107	6.316	6.93913
11.1789	1.188	56.445	-1.23788		11.1765	6.21085	-0.858	1.17047	6.316	6.939
11.1809	1.188	56.4677	-1.206		11.1785	6.226	-0.858	1.188	6.3508	6.939
11.1829	1.183	56.473	-1.206		11.1805	6.26219	-0.858	1.188	6.38	7.09758
11.1849	1.183	56.473	-1.19494		11.1825	6.34	-0.815	1.184	6.38	7.088
11.1869	1.186	56.4035	-1.169		11.1845	6.34	-0.815	1.183	6.41669	6.98838
11.1889	1.186	56.388	-1.15881		11.1865	6.34156	-0.853	1.18535	6.45	6.994
11.1909	1.186	56.4865	-1.137		11.1885	6.345	-0.853	1.186	6.48174	6.994
11.1929	1.243	56.51	-1.137		11.1905	6.35822	-0.853	1.186	6.51	7.14167
11.1949	1.243	56.51	-1.15583		11.1925	6.388	-0.809	1.23119	6.51	7.134
11.1969	1.261	56.4506	-1.2		11.1945	6.388	-0.809	1.243	6.55618	7.10129
11.1989	1.261	56.435	-1.19599		11.1965	6.42112	-0.897	1.25731	6.599	7.103
11.2009	1.261	56.4302	-1.187		11.1985	6.493	-0.897	1.261	6.56095	7.103
11.2029	1.339	56.429	-1.187		11.2005	6.50246	-0.897	1.261	6.527	7.16314
11.2049	1.339	56.429	-1.18516		11.2025	6.523	-0.866	1.32291	6.527	7.16
11.2069	1.291	56.4369	-1.181		11.2045	6.523	-0.866	1.339	6.61721	7.23594
11.2089	1.291	56.439	-1.19129		11.2065	6.55111	-0.815	1.30014	6.701	7.233
11.2109	1.291	56.4166	-1.214		11.2085	6.608	-0.815	1.291	6.71176	7.233
11.2129	1.349	56.411	-1.214		11.2105	6.63915	-0.815	1.291	6.721	7.25314
11.2149	1.349	56.411	-1.214		11.2125	6.705	-0.823	1.3369	6.721	7.2967
11.2169	1.406	56.4264	-1.214		11.2145	6.705	-0.823	1.349	6.71198	7.295
11.2189	1.406	56.431	-1.20365		11.2165	6.71775	-0.817	1.39512	6.704	7.295
11.2209	1.406	56.4563	-1.181		11.2185	6.744	-0.817	1.406	6.73621	7.295
11.2229	1.496	56.462	-1.181		11.2205	6.74243	-0.817	1.406	6.763	7.38933
11.2249	1.496	56.462	-1.19362		11.2225	6.739	-0.828	1.47705	6.763	7.384
11.2269	1.488	56.4837	-1.222		11.2245	6.739	-0.828	1.496	6.82787	7.42409
11.2289	1.488	56.489	-1.2082		11.2265	6.77495	-0.796	1.48953	6.885	7.422
11.2309	1.488	56.4923	-1.178		11.2285	6.849	-0.796	1.488	6.8768	7.422
11.2329	1.488	56.493	-1.18407		11.2305	6.85904	-0.796	1.488	6.87	7.3902
11.2349	1.488	56.493	-1.19624		11.2325	6.881	-0.762	1.488	6.87	7.392
11.2369	1.492	56.4289	-1.192		11.2345	6.881	-0.762	1.488	6.89468	7.41205
11.2389	1.492	56.4381	-1.18888		11.2365	6.91998	-0.837	1.49118	6.917	7.411
11.2409	1.492	56.445	-1.182		11.2385	7.004	-0.837	1.492	6.9694	7.411
11.2429	1.635	56.445	-1.182		11.2405	7.04488	-0.837	1.492	7.015	7.50147
11.2449	1.635	56.445	-1.19397		11.2425	7.133	-0.723	1.60564	7.015	7.498
11.2469	1.797	56.4743	-1.221		11.2445	7.133	-0.723	1.635	7.02287	7.59
11.2489	1.797	56.482	-1.20136		11.2465	7.14347	-0.755	1.7639	7.03	7.586
11.2509	1.797	56.5341	-1.158		11.2485	7.166	-0.755	1.797	7.07007	7.586
11.2529	1.742	56.547	-1.158		11.2505	7.18885	-0.755	1.797	7.105	7.63693
11.2549	1.742	56.547	-1.16405		11.2525	7.238	-0.732	1.75355	7.105	7.635
11.2569	1.877	56.5186	-1.178		11.2545	7.238	-0.732	1.742	7.11998	7.7186
11.2589	1.877	56.511	-1.16227		11.2565	7.26642	-0.701	1.84918	7.134	7.715
11.2609	1.877	56.5182	-1.127		11.2585	7.327	-0.701	1.877	7.17249	7.715
11.2629	1.949	56.52	-1.127		11.2605	7.35268	-0.701	1.877	7.205	7.74559
11.2649	1.949	56.52	-1.14182		11.2625	7.409	-0.724	1.93387	7.205	7.744
11.2669	2.078	56.5584	-1.176		11.2645	7.409	-0.724	1.949	7.21923	7.72367
11.2689	2.078	56.567	-1.1813		11.2665	7.4387	-0.75	2.05142	7.231	7.725
11.2709	2.078	56.5815	-1.193		11.2685	7.502	-0.75	2.078	7.25752	7.725
11.2729	2.366	56.585	-1.193		11.2705	7.52894	-0.75	2.078	7.281	7.8643
11.2749	2.366	56.585	-1.19423		11.2725	7.588	-0.66	2.30687	7.30911	7.857
11.2769	2.411	56.6051	-1.197		11.2745	7.588	-0.66	2.366	7.334	7.87413
11.2789	2.411	56.61	-1.18295		11.2765	7.61619	-0.66	2.40226	7.334	7.873
11.2809	2.411	56.5882	-1.152		11.2785	7.674	-0.66	2.411	7.34315	7.873
11.2829	2.588	56.583	-1.152		11.2805	7.74721	-0.66	2.411	7.351	7.85927
11.2849	2.588	56.583	-1.15139		11.2825	7.904	-0.702	2.55175	7.351	7.86
11.2869	2.912	56.6212	-1.15		11.2845	7.904	-0.702	2.588	7.4209	7.98598
11.2889	2.912	56.631	-1.16308		11.2865	7.96074	-0.734	2.84595	7.482	7.981
11.2909	2.912	56.6759	-1.191		11.2885	8.082	-0.734	2.912	7.51864	7.981
11.2929	3.114	56.686	-1.191		11.2905	8.10878	-0.734	2.912	7.55	8.038
11.2949	3.114	56.686	-1.18531		11.2925	8.166	-0.705	3.0706	7.55	8.035
11.2969	3.564	56.6828	-1.172		11.2945	8.166	-0.705	3.114	7.59947	8.05373
11.2989	3.564	56.682	-1.18667		11.2965	8.24922	-0.676	3.47161	7.644	8.053
11.3009	3.564	56.7408	-1.218		11.2985	8.438	-0.676	3.564	7.6889	8.053
11.3029	3.833	56.754	-1.218		11.3005	8.47701	-0.676	3.564	7.727	8.13091
11.3049	3.833	56.754	-1.1797		11.3025	8.558	-0.669	3.77765	7.727	8.126
11.3069	4.118	56.672	-1.088		11.3045	8.558	-0.669	3.833	7.76891	8.19171
11.3089	4.118	56.651	-1.10725		11.3065	8.62463	-0.614	4.05963	7.806	8.188
11.3109	4.118	56.7195	-1.151		11.3085	8.767	-0.614	4.118	7.83954	8.188
11.3129	4.48	56.736	-1.151		11.3105	8.88602	-0.614	4.118	7.868	8.19013
11.3149	4.48	56.736	-1.14793		11.3125	9.129	-0.518	4.40915	7.868	8.29494
11.3169	4.842	56.7545	-1.141		11.3145	9.129	-0.518	4.48	7.93206	8.289
11.3189	4.842	56.759	-1.14787		11.3165	9.18208	-0.631	4.76803	7.987	8.289
11.3209	4.842	56.7897	-1.163		11.3185	9.295	-0.631	4.842	8.0619	8.289
11.3229	5.201	56.797	-1.163		11.3205	9.42034	-0.631	4.842	8.126	8.39242
11.3249	5.201	56.797	-1.15189		11.3225	9.687	-0.611	5.1273	8.126	8.387
11.3269	5.726	56.8745	-1.128		11.3245	9.687	-0.611	5.201	8.12013	8.39228
11.3289	5.726	56.893	-1.14057		11.3265	9.77801	-0.576	5.61545	8.115	8.392
11.3309	5.726	56.8365	-1.17		11.3285	9.979	-0.576	5.726	8.13118	8.392
11.3329	6.116	56.824	-1.1901		11.3305	10.0445	-0.576	5.726	8.145	8.46132
11.3349	6.116	56.824	-1.20672		11.3325	10.187	-0.544	6.02996	8.145	8.458
11.3369	6.499	56.8782	-1.149		11.3345	10.187	-0.544	6.116	8.23169	8.55929
11.3389	6.499	56.947	-1.15678		11.3365	10.3893	-0.457	6.41817	8.308	8.554
11.3409	6.499	56.961	-1.175		11.3385	10.834	-0.457	6.499	8.35177	8.554
11.3429	7.131	56.961	-1.175		11.3405	10.9105	-0.457	6.499	8.389	8.6229
11.3449	7.131	56.961	-1.19166		11.3425	11.07	-0.49	7.00367	8.389	8.619
11.3469	7.554	56.9966	-1.23		11.3445	11.07	-0.49	7.131	8.46126	8.69071
11.3489	7.554	57.006	-1.21853		11.3465	11.1844	-0.432	7.47342	8.525	8.687
11.3509	7.554	57.01	-1.192		11.3485	11.412	-0.432	7.554	8.58822	8.687
11.3529	8.279	57.011	-1.192		11.3505	11.5985	-0.432	7.554	8.642	8.76329
11.3549	8.279	57.011	-1.17109		11.3525	11.986	-0.505	8.13328	8.642	8.759
11.3569	8.635	57.0526	-1.124		11.3545	11.986	-0.505	8.279	8.69516	8.80648
11.3589	8.635	57.063	-1.12619		11.3565	12.0736	-0.43	8.56735	8.744	8.804
11.3609	8.635	57.1354	-1.131		11.3585	12.258	-0.43	8.635	8.7721	8.804
11.3629	9.022	57.151	-1.131		11.3605	12.3612	-0.43	8.635	8.796	8.92163
11.3649	9.022	57.151	-1.1434		11.3625	12.583	-0.313	8.93681	8.796	8.916
11.3669	9.732	57.1647	-1.17		11.3645	12.583	-0.313	9.022	8.93272	9.02045
11.3689	9.732	57.168	-1.17679		11.3665	12.8153	-0.324	9.5825	9.052	9.015
11.3709	9.732	57.1985	-1.192		11.3685	13.331	-0.324	9.732	9.09568	9.015
11.3729	10.195	57.205	-1.192		11.3705	13.4381	-0.324	9.732	9.133	9.04875
11.3749	10.195	57.205	-1.18759		11.3725	13.665	-0.212	10.0929	9.2089	9.047
11.3769	10.673	57.2082	-1.178		11.3745	13.665	-0.212	10.195	9.275	9.10184
11.3789	10.673	57.209	-1.1672		11.3765	13.9184	-0.267	10.5721	9.275	9.099
11.3809	10.673	57.2649	-1.143		11.3785	14.454	-0.267	10.673	9.33707	9.099
11.3829	11.494	57.277	-1.143		11.3805	14.6072	-0.267	10.673	9.39	9.16314
11.3849	11.494	57.277	-1.15975		11.3825	14.91	-0.153	11.3345	9.39	9.159
11.3869	11.872	57.3344	-1.198		11.3845	14.91	-0.153	11.494	9.56256	9.30166
11.3889	11.872	57.349	-1.1792		11.3865	15.0112	-0.226	11.7964	9.711	9.293
11.3909	11.872	57.3611	-1.137		11.3885	15.223	-0.226	11.872	9.79594	9.293
11.3929	12.335	57.364	-1.137		11.3905	15.4887	-0.226	11.872	9.869	9.34729
11.3949	12.335	57.364	-1.14178		11.3925	16.045	-0.171	12.2466	9.869	9.344
11.3969	13.228	57.3624	-1.152		11.3945	16.045	-0.171	12.335	10.0034	9.45797
11.3989	13.228	57.362	-1.14915		11.3965	16.2276	-0.123	13.0471	10.119	9.451
11.4009	13.228	57.5281	-1.143		11.3985	16.61	-0.123	13.228	10.3479	9.451
11.4029	13.641	57.568	-1.143		11.4005	16.734	-0.123	13.228	10.541	9.52557
11.4049	13.641	57.568	-1.14042		11.4025	17.012	-0.123	13.5562	10.541	9.522
11.4069	14.141	57.5331	-1.135		11.4045	17.012	-0.123	13.641	10.6812	9.6465
11.4089	14.141	57.525	-1.15659		11.4065	17.2994	-0.074	14.0333	10.803	9.64
11.4109	14.141	57.6098	-1.203		11.4085	17.916	-0.074	14.141	10.9283	9.64
11.4129	15.038	57.63	-1.203		11.4105	18.0779	-0.074	14.141	11.035	9.77924
11.415	15.038	57.63	-1.17211		11.4125	18.42	0.036	14.8534	11.035	9.86856
11.4169	15.556	57.6714	-1.122		11.4145	18.42	0.036	15.038	11.3238	9.864
11.4189	15.556	57.681	-1.1349		11.4165	18.5754	0.062	15.4372	11.59	9.864
11.4209	15.556	57.685	-1.163		11.4185	18.903	0.062	15.556	11.7762	9.864
11.4229	16.524	57.686	-1.163		11.4205	19.2192	0.062	15.556	11.933	9.90301
11.4249	16.524	57.686	-1.1603		11.4225	19.886	0.114	16.3243	11.933	9.901
11.4269	17.034	57.6797	-1.154		11.4245	19.886	0.114	16.524	12.1145	10.0561
11.4289	17.491	57.678	-1.15431		11.4265	20.2313	0.163	16.9344	12.27	10.046
11.4309	17.491	57.7734	-1.155		11.4285	20.969	0.163	17.3996	12.4773	10.046
11.4329	17.491	57.797	-1.14027		11.4305	20.969	0.163	17.491	12.655	10.0512
11.435	17.491	57.797	-1.105		11.4325	20.969	0.192	17.491	12.655	10.051
11.4369	18.514	57.8619	-1.105		11.4345	20.969	0.192	17.491	13.0411	10.2896
11.4389	18.514	57.8774	-1.09048		11.4365	21.3351	0.251	18.3066	13.372	10.274
11.4409	18.514	57.877	-1.058		11.4385	22.117	0.251	18.514	13.6246	10.274
11.4429	19.085	57.877	-1.058		11.4405	22.3013	0.251	18.514	13.841	10.3402
11.4449	19.085	57.877	-1.07676		11.4425	22.695	0.269	18.962	13.841	10.337
11.4469	19.539	57.9554	-1.118		11.4445	22.695	0.269	19.085	14.0772	10.4172
11.4489	19.539	57.976	-1.12684		11.4465	23.0782	0.387	19.4456	14.292	10.413
11.4509	19.539	58.0103	-1.145		11.4485	23.936	0.387	19.539	14.7687	10.413
11.4529	20.645	58.018	-1.145		11.4505	24.1425	0.387	19.539	15.186	10.6841
11.455	20.645	58.018	-1.10696		11.4525	24.578	0.4	20.4063	15.186	10.67
11.4569	21.22	58.0638	-1.037		11.4545	24.578	0.4	20.645	15.435	10.6964
11.4589	21.22	58.075	-1.05504		11.4565	24.7565	0.481	21.0966	15.651	10.695
11.4609	21.22	58.093	-1.092		11.4585	25.132	0.481	21.22	15.9098	10.695
11.4629	21.728	58.097	-1.092		11.4605	25.5456	0.481	21.22	16.132	10.8226
11.4649	21.728	58.097	-1.08929		11.4625	26.416	0.6	21.6181	16.132	10.816
11.4669	22.901	58.1597	-1.083		11.4645	26.416	0.6	21.728	16.6575	10.9326
11.4689	22.901	58.175	-1.07595		11.4665	26.6475	0.615	22.6703	17.087	10.925
11.4709	22.901	58.1815	-1.061		11.4685	27.141	0.615	22.901	17.4217	10.925
11.4729	23.44	58.183	-1.061		11.4705	27.3368	0.615	22.901	17.7	11.1204
11.4749	23.44	58.183	-1.06868		11.4725	27.754	0.859	23.3277	17.9709	11.112
11.4769	24.477	58.2343	-1.087		11.4745	27.754	0.859	23.44	18.205	11.1823
11.4789	24.477	58.247	-1.09585		11.4765	28.1797	0.824	24.2745	18.205	11.178
11.4809	24.477	58.2956	-1.116		11.4785	29.087	0.824	24.477	18.8039	11.178
11.4829	24.995	58.308	-1.116		11.4805	29.2767	0.824	24.477	19.327	11.3275
11.4849	24.995	58.308	-1.11069		11.4825	29.681	0.873	24.8884	19.327	11.321
11.4869	25.585	58.3377	-1.098		11.4845	29.681	0.873	24.995	19.6555	11.4103
11.4889	25.585	58.345	-1.09678		11.4865	29.913	1.088	25.4642	19.942	11.5885
11.4909	25.585	58.332	-1.094		11.4885	30.431	1.088	25.585	20.1857	11.579
11.4929	26.617	58.329	-1.094		11.4905	30.8876	1.088	25.585	20.399	11.6866
11.4949	26.617	58.329	-1.08732		11.4925	31.863	1.126	26.3893	20.399	11.682
11.4969	27.127	58.3863	-1.073		11.4945	31.863	1.126	26.617	20.7721	11.6967
11.4989	27.127	58.4	-1.07895		11.4965	32.1164	1.181	27.0269	21.098	11.696
11.5009	27.127	58.3556	-1.092		11.4985	32.614	1.181	27.127	21.7677	11.696
11.5029	27.707	58.346	-1.092		11.5005	33.109	1.181	27.127	22.332	12.0046
11.5049	27.707	58.346	-1.09041		11.5025	34.124	1.398	27.5818	22.332	11.987
11.5069	28.761	58.3929	-1.087		11.5045	34.124	1.398	27.707	22.6645	12.0957
11.5089	28.761	58.404	-1.07055		11.5065	34.3473	1.497	28.5542	22.955	12.09
11.5109	28.761	58.4608	-1.034		11.5085	34.784	1.497	28.761	23.3061	12.09
11.5129	29.288	58.473	-1.034		11.5105	35.0739	1.497	28.761	23.592	12.249
11.5149	29.288	58.473	-1.03959		11.5125	35.67	1.596	29.1743	23.592	12.3846
11.5169	29.819	58.4762	-1.052		11.5145	35.67	1.596	29.288	24.2734	12.377
11.5189	29.819	58.477	-1.04765		11.5165	36.1547	1.777	29.7069	24.861	12.377
11.5209	29.819	58.4579	-1.038		11.5185	37.188	1.777	29.819	25.2291	12.377
11.5229	30.951	58.453	-1.038		11.5205	37.4622	1.777	29.819	25.54	12.6507
11.5249	30.951	58.453	-1.03019		11.5225	38.057	1.812	30.7175	25.54	12.639
11.5269	31.459	58.4666	-1.012		11.5245	38.057	1.812	30.951	25.8786	12.7892
11.5289	31.996	58.47	-1.03524		11.5265	38.5649	1.978	31.3547	26.173	12.782
11.5309	31.996	58.5448	-1.087		11.5285	39.65	1.978	31.8858	26.8869	12.782
11.5329	32.518	58.564	-1.0733		11.5305	39.8776	1.978	31.996	27.518	12.9638
11.5349	32.518	58.564	-1.041		11.5325	40.369	2.163	32.4153	27.518	12.956
11.5369	33.072	58.5169	-1.041		11.5345	40.369	2.163	32.518	27.8821	13.2576
11.5389	33.072	58.5498	-1.06198		11.5365	40.6261	2.249	32.9539	28.199	13.242
11.5409	33.072	58.56	-1.107		11.5385	41.173	2.249	33.072	28.6308	13.242
11.5429	33.555	58.56	-1.107		11.5405	41.4038	2.249	33.072	28.978	13.3773
11.5449	33.555	58.56	-1.06305		11.5425	41.866	2.425	33.46	28.978	13.369
11.5469	34.52	58.5307	-0.971		11.5445	41.866	2.425	33.555	29.3988	13.4591
11.5489	34.52	58.524	-0.97387		11.5465	42.3417	2.616	34.3113	29.765	13.454
11.5509	34.52	58.4884	-0.98		11.5485	43.334	2.616	34.52	30.6333	13.454
11.5529	35.02	58.48	-0.98		11.5505	43.6012	2.616	34.52	31.324	13.849
11.5549	35.02	58.48	-0.970053		11.5525	44.167	2.721	34.9166	31.324	13.825
11.5569	35.43	58.5018	-0.948		11.5545	44.167	2.721	35.02	31.6808	13.9527
11.5589	35.43	58.507	-0.964475		11.5565	44.406	2.967	35.3411	31.988	13.946
11.5609	35.43	58.5207	-1.001		11.5585	44.913	2.967	35.43	32.459	13.946
11.5629	36.366	58.524	-1.001		11.5605	45.4138	2.967	35.43	32.856	14.1316
11.5649	36.366	58.524	-1.00603		11.5625	46.527	3.131	36.172	32.856	14.122
11.5669	36.818	58.4865	-1.018		11.5645	46.527	3.131	36.366	33.6436	14.5194
11.5689	36.818	58.477	-0.992331		11.5665	46.7266	3.26	36.7248	34.342	14.504
11.5709	36.818	58.4778	-0.934		11.5685	47.151	3.26	36.818	34.7451	14.504
11.5729	37.379	58.478	-0.934		11.5705	47.6191	3.26	36.818	35.102	14.6896
11.5749	37.379	58.478	-0.948827		11.5725	48.647	3.603	37.2628	35.5751	14.68
11.5769	38.304	58.4748	-0.982		11.5745	48.647	3.603	37.379	35.986	14.8575
11.5789	38.304	58.474	-0.973217		11.5765	48.9078	3.745	38.1225	35.986	14.846
11.5809	38.304	58.3342	-0.954		11.5785	49.429	3.745	38.304	36.7877	14.846
11.5829	38.638	58.301	-0.954		11.5805	49.6672	3.745	38.304	37.484	15.0348
11.5849	38.638	58.301	-0.94252		11.5825	50.164	3.943	38.5651	37.484	15.025
11.5869	39.134	58.3212	-0.918		11.5845	50.164	3.943	38.638	37.9075	15.025
11.5889	39.134	58.326	-0.933101		11.5865	50.6518	4.217	39.0386	38.272	15.4988
11.5909	39.134	58.3062	-0.966		11.5885	51.582	4.217	39.134	38.6473	15.466
11.5929	40.037	58.302	-0.966		11.5905	51.8066	4.217	39.134	38.963	15.5673
11.5949	40.037	58.302	-0.972304		11.5925	52.28	4.374	39.8369	38.963	15.562
11.5969	40.442	58.2908	-0.986		11.5945	52.28	4.374	40.037	39.8088	15.7532
11.5989	40.442	58.288	-0.9688		11.5965	52.4695	4.784	40.3561	40.534	15.744
11.6009	40.442	58.2214	-0.929		11.5985	52.87	4.784	40.442	40.9743	15.744
11.6029	41.291	58.207	-0.929		11.6005	53.2696	4.784	40.442	41.344	16.2061
11.6049	41.291	58.207	-0.910069		11.6025	54.154	4.821	41.1124	41.344	16.186
11.6069	41.611	58.1615	-0.867		11.6045	54.154	4.821	41.291	41.7263	16.186
11.6089	41.611	58.15	-0.898333		11.6065	54.3794	5.1	41.5513	42.064	16.4106
11.6109	41.611	58.1435	-0.971		11.6085	54.816	5.1	41.611	42.4841	16.395
11.6129	42.083	58.142	-0.971		11.6105	54.9918	5.1	41.611	42.854	16.5288
11.6149	42.083	58.142	-0.945631		11.6125	55.381	5.505	41.9899	42.854	16.523
11.6169	42.754	58.04	-0.889		11.6145	55.381	5.505	42.083	43.6104	16.7381
11.6189	42.754	58.015	-0.870752		11.6165	55.8168	5.8	42.6159	44.266	17.015
11.6209	42.754	57.9269	-0.831		11.6185	56.724	5.8	42.754	44.6975	17
11.6229	43.207	57.906	-0.831		11.6205	56.9083	5.8	42.754	45.056	17.2438
11.6249	43.207	57.906	-0.845074		11.6225	57.275	5.925	43.1126	45.056	17.229
11.6269	43.542	57.91	-0.875		11.6245	57.275	5.925	43.207	45.4327	17.3902
11.6289	43.911	57.911	-0.861136		11.6265	57.6812	6.373	43.4711	45.749	17.381
11.6309	43.911	57.8328	-0.831		11.6285	58.523	6.373	43.8402	46.5353	17.381
11.6329	44.265	57.816	-0.845629		11.6305	58.7184	6.373	43.911	47.156	17.7315
11.6349	44.265	57.816	-0.876		11.6325	59.114	6.546	44.1901	47.156	17.71
11.6369	44.656	57.7992	-0.876		11.6345	59.114	6.546	44.265	47.5584	17.71
11.6389	44.656	57.7228	-0.867795		11.6365	59.3	6.759	44.5733	47.895	18.1823
11.6409	44.656	57.704	-0.85		11.6385	59.7	6.759	44.656	48.2376	18.164
11.6429	44.958	57.704	-0.85		11.6405	60.0573	6.759	44.656	48.507	18.3542
11.6449	44.958	57.704	-0.849703		11.6425	60.814	7.232	44.8911	48.507	18.345
11.6469	45.582	57.643	-0.849		11.6445	60.814	7.232	44.958	49.1645	18.6184
11.6489	45.582	57.627	-0.830886		11.6466	61.003	7.463	45.4842	49.742	18.604
11.6509	45.582	57.5727	-0.79		11.6485	61.33	7.463	45.582	50.1073	18.604
11.6529	45.931	57.559	-0.79		11.6505	61.4981	7.463	45.582	50.427	19.1367
11.6549	45.931	57.559	-0.796236		11.6525	61.854	7.743	45.859	50.427	19.111
11.6569	46.538	57.4497	-0.811		11.6545	61.854	7.743	45.931	50.7688	19.111
11.6589	46.538	57.421	-0.804563		11.6565	62.1808	8.252	46.4134	51.069	19.3674
11.6609	46.538	57.4529	-0.79		11.6585	62.858	8.252	46.538	51.3999	19.354
11.6629	46.815	57.461	-0.79		11.6605	63.0152	8.252	46.538	51.673	19.6232
11.6649	46.815	57.461	-0.7835		11.6625	63.334	8.427	46.7592	51.673	19.608
11.6669	46.966	57.3713	-0.769		11.6645	63.334	8.427	46.815	52.4186	19.8286
11.6689	46.966	57.35	-0.795468		11.6665	63.4972	9.115	46.9363	53.053	20.1155
11.6709	46.966	57.2396	-0.853		11.6685	63.813	9.115	46.966	53.3641	20.096
11.6729	47.415	57.216	-0.853		11.6705	64.1376	9.115	46.966	53.613	20.4173
11.6749	47.415	57.216	-0.811037		11.6725	64.803	9.369	47.3179	53.9848	20.399
11.6769	47.756	57.1432	-0.722		11.6745	64.803	9.369	47.415	54.294	20.399
11.6789	47.756	57.126	-0.728311		11.6765	65.0015	9.654	47.6889	54.294	20.6749
11.6809	47.756	57.0081	-0.742		11.6785	65.391	9.654	47.756	54.9085	20.658
11.6829	48.087	56.983	-0.742		11.6805	65.65	9.654	47.756	55.424	21.2355
11.6849	48.087	56.983	-0.745873		11.6825	66.218	10.302	48.0138	55.424	21.212
11.6869	48.346	56.9417	-0.755		11.6845	66.218	10.302	48.087	55.7461	21.212
11.6889	48.346	56.931	-0.733475		11.6866	66.4313	10.531	48.3092	56.028	21.4472
11.6909	48.346	56.8852	-0.685		11.6885	66.77	10.531	48.346	56.3541	21.423
11.6929	48.614	56.874	-0.685		11.6905	66.9104	10.531	48.346	56.639	21.6717
11.6949	48.614	56.874	-0.685595		11.6925	67.219	10.93	48.5587	56.639	21.662
11.6969	48.741	56.7129	-0.687		11.6945	67.219	10.93	48.614	57.2938	21.662
11.6989	48.741	56.667	-0.695597		11.6965	67.4923	11.576	48.7149	57.85	21.9877
11.7009	48.741	56.5666	-0.715		11.6985	68.076	11.576	48.741	58.1141	21.972
11.7029	49.145	56.542	-0.715		11.7005	68.2407	11.576	48.741	58.338	22.553
11.7049	49.145	56.542	-0.7156		11.7025	68.56	11.945	49.0677	58.338	22.523
11.7069	49.291	56.4986	-0.717		11.7045	68.56	11.945	49.145	58.6756	22.523
11.7089	49.291	56.488	-0.711959		11.7065	68.6885	12.194	49.2618	58.951	22.8719
11.7109	49.291	56.488	-0.701		11.7085	68.948	12.194	49.291	59.498	22.852
11.7129	49.484	56.4333	-0.701		11.7105	69.2523	12.194	49.291	59.952	23.2363
11.7149	49.484	56.42	-0.699138		11.7125	69.853	12.846	49.4443	59.952	23.211
11.7169	49.656	56.2603	-0.695		11.7145	69.853	12.846	49.484	60.2474	23.361
11.7189	49.656	56.224	-0.69115		11.7165	69.9868	13.154	49.6194	60.5	23.7278
11.7209	49.656	56.1592	-0.683		11.7185	70.274	13.154	49.656	60.8169	23.708
11.7229	49.864	56.144	-0.683		11.7205	70.4015	13.154	49.656	61.089	24.0336
11.7249	49.864	56.144	-0.673999		11.7225	70.671	13.897	49.8211	61.089	24.021
11.7269	50.098	56.0886	-0.655		11.7245	70.671	13.897	49.864	61.347	24.021
11.7289	50.098	56.076	-0.645746		11.7265	70.9424	14.306	50.0474	61.568	24.2417
11.7309	50.098	55.9738	-0.625		11.7285	71.526	14.306	50.098	62.1367	24.231
11.7329	50.204	55.8783	-0.622224		11.7305	71.6289	14.306	50.098	62.626	24.8175
11.7349	50.204	55.861	-0.616		11.7325	71.847	14.627	50.1821	62.626	24.795
11.7369	50.253	55.7693	-0.616		11.7345	71.847	14.627	50.204	62.9096	24.795
11.7389	50.253	55.7001	-0.602031		11.7365	72.017	15.47	50.2429	63.137	25.0866
11.7409	50.253	55.688	-0.57		11.7385	72.367	15.47	50.253	63.441	25.07
11.7429	50.377	55.688	-0.57		11.7405	72.6063	15.47	50.253	63.689	25.428
11.7449	50.377	55.688	-0.57553		11.7425	73.113	15.793	50.3514	63.689	25.414
11.7469	50.516	55.4759	-0.588		11.7445	73.113	15.793	50.377	64.2066	25.414
11.7489	50.516	55.421	-0.568376		11.7465	73.2718	16.186	50.4915	64.62	25.7434
11.7509	50.516	55.421	-0.526		11.7485	73.569	16.186	50.516	64.8914	25.719
11.7529	50.537	55.401	-0.526		11.7505	73.8362	16.186	50.516	65.112	26.3926
11.7549	50.537	55.396	-0.523818		11.7525	74.39	16.945	50.5327	65.112	26.357
11.7569	50.767	55.259	-0.519		11.7545	74.39	16.945	50.537	65.3735	26.357
11.7589	50.767	55.229	-0.505266		11.7565	74.4894	17.332	50.7171	65.601	26.6748
11.7609	50.767	55.1744	-0.477		11.7585	74.695	17.332	50.767	66.1127	26.658
11.7629	50.748	55.0534	-0.477		11.7605	74.8208	17.332	50.767	66.533	27.0026
11.7649	50.748	55.028	-0.513996		11.7625	75.081	17.748	50.752	66.533	26.984
11.7669	50.759	54.9508	-0.597		11.7645	75.081	17.748	50.748	66.7665	26.984
11.7689	50.759	54.934	-0.564902		11.7665	75.3695	18.54	50.757	66.97	27.6318
11.7709	50.759	54.8402	-0.495		11.7685	75.882	18.54	50.759	67.2133	27.576
11.7729	50.942	54.819	-0.495		11.7705	76.0036	18.54	50.759	67.417	27.9379
11.7749	50.942	54.819	-0.496543		11.7725	76.264	19.373	50.9033	67.6625	27.922
11.7769	50.927	54.6879	-0.5		11.7745	76.264	19.373	50.942	67.876	27.922
11.7789	50.927	54.654	-0.517669		11.7765	76.3721	19.373	50.9299	67.876	28.2843
11.7809	50.927	54.5532	-0.556453		11.7785	76.59	19.373	50.927	68.3779	28.262
11.7829	50.962	54.528	-0.553		11.7805	76.7985	19.373	50.927	68.785	28.854
11.7849	50.962	54.528	-0.554849		11.7825	77.245	20.301	50.9548	68.785	28.828
11.7869	51.02	54.4438	-0.559		11.7845	77.245	20.301	50.962	68.9779	28.828
11.7889	51.02	54.422	-0.55519		11.7865	77.3832	20.707	51.0087	69.131	29.1766
11.7909	51.02	54.422	-0.547		11.7885	77.662	20.707	51.02	69.3749	29.155
11.7929	51.1	54.3212	-0.547		11.7905	77.7922	20.707	51.02	69.572	29.5574
11.7949	51.1	54.296	-0.533866		11.7925	78.071	21.617	51.0835	69.572	29.536
11.7969	51.018	54.1307	-0.505		11.7945	78.071	21.617	51.1	70.1074	29.536
11.7989	51.018	54.089	-0.505		11.7965	78.2968	22.015	51.0351	70.545	30.174
11.8009	51.018	53.938	-0.505		11.7985	78.773	22.015	51.018	70.7493	30.14
11.8029	51.039	53.906	-0.505		11.8005	78.898	22.015	51.018	70.926	30.4611
11.8049	51.039	53.906	-0.522775		11.8025	79.156	22.436	51.0344	70.926	30.444
11.8069	51.09	53.846	-0.56		11.8045	79.156	22.436	51.039	71.1438	30.444
11.8089	51.09	53.832	-0.522031		11.8065	79.3874	23.393	51.0792	71.333	30.7705
11.8109	51.09	53.761	-0.439		11.8085	79.864	23.393	51.09	71.5617	30.756
11.8129	51.117	53.622	-0.439		11.8105	79.9859	23.393	51.09	71.98	31.0696
11.8149	51.117	53.595	-0.463316		11.8125	80.237	23.769	51.111	72.167	31.053
11.8169	50.988	53.5325	-0.515		11.8145	80.237	23.769	51.117	72.3729	31.6785
11.8189	50.988	53.518	-0.489269		11.8165	80.3251	24.3	51.0146	72.545	31.648
11.8209	50.988	53.4204	-0.433		11.8185	80.502	24.3	50.988	72.7759	31.648
11.8229	51.064	53.396	-0.433		11.8205	80.7276	24.3	50.988	72.976	32.0099
11.8249	51.064	53.396	-0.441469		11.8225	81.187	25.162	51.0495	72.976	31.986
11.8269	51.101	53.2993	-0.46		11.8245	81.187	25.162	51.064	73.4004	31.986
11.8289	51.063	53.276	-0.448855		11.8265	81.3112	25.698	51.0936	73.744	32.3308
11.8309	51.063	53.276	-0.445698		11.8285	81.564	25.698	51.0708	73.9518	32.311
11.8329	51.063	53.1066	-0.463652		11.8305	81.6365	25.698	51.063	74.123	32.9397
11.8349	51.063	53.063	-0.406		11.8325	81.784	26.121	51.063	74.123	32.898
11.8369	50.971	52.9048	-0.406		11.8345	81.784	26.121	51.063	74.3644	32.898
11.8389	50.971	52.8077	-0.420056		11.8365	81.9853	26.642	50.9904	74.559	33.1995
11.8409	50.971	52.794	-0.449		11.8385	82.395	26.994	50.971	74.7386	33.182
11.8429	51.057	52.794	-0.449		11.8405	82.5139	26.994	50.971	74.886	33.4724
11.8449	51.057	52.794	-0.428245		11.8425	82.742	27.521	51.0402	74.886	33.457
11.8469	51.038	52.5937	-0.38		11.8445	82.742	27.521	51.057	75.3357	33.457
11.8489	51.038	52.55	-0.380961		11.8465	82.8287	28.553	51.0421	75.724	34.1764
11.8509	51.038	52.4725	-0.383		11.8485	83.006	28.553	51.038	75.8776	34.141
11.8529	50.961	52.455	-0.383		11.8505	83.2046	28.553	51.038	76.01	34.3679
11.8549	50.961	52.455	-0.387211		11.8525	83.611	28.959	50.9772	76.01	34.359
11.8569	50.911	52.3507	-0.397		11.8545	83.611	28.959	50.961	76.2111	34.359
11.8589	50.911	52.328	-0.392535		11.8565	83.6956	29.471	50.9218	76.385	34.6824
11.8609	50.911	52.0934	-0.401815		11.8585	83.879	29.471	50.911	76.5676	34.665
11.8629	50.903	52.039	-0.442		11.8605	83.973	29.471	50.911	76.8893	34.9798
11.8649	50.903	52.039	-0.427236		11.8625	84.168	30.396	50.9046	77.048	34.963
11.8669	50.846	51.9237	-0.395		11.8645	84.168	30.396	50.903	77.2537	34.963
11.8689	50.846	51.894	-0.388622		11.8665	84.3394	30.953	50.8569	77.432	35.6002
11.8709	50.846	51.7755	-0.375		11.8685	84.667	30.953	50.846	77.5887	35.558
11.8729	50.843	51.746	-0.375		11.8705	84.7462	30.953	50.846	77.716	35.8573
11.8749	50.843	51.746	-0.368154		11.8725	84.904	31.847	50.8436	77.9125	35.84
11.8769	50.745	51.5219	-0.353		11.8745	84.904	31.847	50.843	78.235	36.2131
11.8789	50.745	51.464	-0.347789		11.8765	85.1235	32.328	50.7636	78.37	36.193
11.8809	50.745	51.4292	-0.337		11.8785	85.541	32.328	50.745	78.5551	36.193
11.8829	50.737	51.421	-0.337		11.8805	85.5745	32.328	50.745	78.701	36.7612
11.8849	50.737	51.421	-0.329348		11.8825	85.641	32.808	50.7387	78.701	36.733
11.8869	50.738	51.3455	-0.312		11.8845	85.641	32.808	50.737	78.8569	37.0823
11.8889	50.738	51.326	-0.315257		11.8865	85.7193	33.291	50.7378	78.987	37.065
11.8909	50.738	51.326	-0.322		11.8885	85.877	33.291	50.738	79.1782	37.065
11.8929	50.583	51.1913	-0.322		11.8905	86.0242	33.291	50.738	79.4738	37.3695
11.8949	50.583	51.159	-0.305757		11.8925	86.327	34.209	50.6148	79.585	37.353
11.8969	50.527	50.913	-0.268		11.8945	86.327	34.209	50.583	79.6826	37.353
11.8989	50.527	50.854	-0.288485		11.8965	86.3983	34.209	50.5384	79.768	37.9662
11.9009	50.527	50.8102	-0.334		11.8985	86.552	34.702	50.527	79.768	37.933
11.9029	50.426	50.8	-0.334		11.9005	86.6242	34.702	50.527	79.8956	38.1645
11.9049	50.426	50.8	-0.326719		11.9025	86.773	35.162	50.4467	80.001	38.152
11.9069	50.461	50.6339	-0.31		11.9045	86.773	35.162	50.426	80.133	38.152
11.9089	50.461	50.594	-0.313503		11.9065	86.8788	36.061	50.4542	80.242	38.3592
11.9109	50.461	50.594	-0.31081		11.9085	87.084	36.061	50.461	80.3669	38.349
11.9129	50.334	50.4595	-0.289		11.9105	87.1673	36.061	50.461	80.6551	38.909
11.9149	50.334	50.427	-0.302466		11.9125	87.336	36.561	50.36	80.808	38.881
11.9169	50.258	50.2739	-0.33		11.9145	87.336	36.561	50.334	80.9049	39.1576
11.9189	50.258	50.237	-0.324498		11.9165	87.3943	36.561	50.2736	80.982	39.139
11.9209	50.258	50.1129	-0.313		11.9185	87.507	37.565	50.258	81.1153	39.139
11.9229	50.099	50.083	-0.313		11.9205	87.5962	37.565	50.258	81.222	39.36
11.9249	50.099	50.083	-0.301488		11.9225	87.787	38.036	50.1316	81.222	39.348
11.9269	50.065	49.8897	-0.278		11.9245	87.787	38.036	50.099	81.4452	39.348
11.9289	49.998	49.84	-0.278		11.9265	87.9208	38.478	50.072	81.62	39.7044
11.9309	49.998	49.84	-0.261498		11.9285	88.195	38.478	50.0117	81.62	39.685
11.9329	49.998	49.7384	-0.232862		11.9305	88.256	38.478	49.998	81.784	40.143
11.9349	49.998	49.714	-0.253		11.9325	88.387	39.462	49.998	81.922	40.118
11.9369	49.775	49.6391	-0.253		11.9345	88.387	39.462	49.998	82.0244	40.118
11.9389	49.775	49.4832	-0.236997		11.9365	88.4351	39.462	49.8205	82.112	40.4401
11.9409	49.775	49.451	-0.202		11.9385	88.534	39.899	49.775	82.112	40.427
11.9429	49.766	49.451	-0.202		11.9405	88.5467	39.899	49.775	82.2764	40.5902
11.9449	49.766	49.451	-0.205719		11.9425	88.574	40.348	49.7678	82.415	40.582
11.9469	49.634	49.2937	-0.214		11.9445	88.574	40.348	49.766	82.5439	40.582
11.9489	49.634	49.256	-0.214		11.9465	88.7036	41.216	49.6602	82.65	41.094
11.9509	49.634	49.256	-0.211168		11.9485	88.964	41.216	49.634	82.65	41.071
11.9529	49.511	49.0457	-0.205		11.9505	88.9923	41.216	49.634	82.7698	41.308
11.9549	49.511	48.995	-0.2174		11.9525	89.046	41.693	49.5355	82.865	41.293
11.9569	49.423	48.9459	-0.244		11.9545	89.046	41.693	49.511	82.9659	41.293
11.9589	49.423	48.934	-0.244		11.9565	89.0992	42.086	49.4406	83.049	41.515
11.9609	49.423	48.934	-0.232194		11.9585	89.204	42.086	49.423	83.049	41.502
11.9629	49.229	48.7664	-0.208		11.9605	89.2802	42.086	49.423	83.1938	41.9867
11.9649	49.229	48.726	-0.198766		11.9625	89.424	43.028	49.2677	83.305	41.954
11.9669	49.206	48.581	-0.179		11.9645	89.424	43.028	49.229	83.3896	41.954
11.9689	49.206	48.546	-0.179		11.9665	89.4441	43.485	49.2107	83.46	42.0799
11.9709	49.206	48.546	-0.184583		11.9685	89.485	43.485	49.206	83.46	42.073
11.9729	49.05	48.4358	-0.196		11.9705	89.533	43.485	49.206	83.5168	42.3935
11.9749	49.05	48.411	-0.184826		11.9725	89.631	44.353	49.0835	83.6635	42.376
11.9769	48.976	48.2125	-0.16		11.9745	89.631	44.353	49.05	83.7692	42.376
11.9789	48.831	48.165	-0.16		11.9765	89.6469	44.353	48.9912	83.788	42.4997
11.9809	48.831	48.0554	-0.175376		11.9785	89.681	44.773	48.8623	83.788	42.493
11.9829	48.776	48.03	-0.209		11.9805	89.7361	44.773	48.831	83.8807	42.8839
11.9849	48.776	48.03	-0.205949		11.9825	89.849	45.207	48.7865	83.957	42.866
11.9869	48.69	47.9211	-0.199		11.9845	89.849	45.207	48.776	83.9994	42.866
11.9889	48.69	47.895	-0.199		11.9865	89.8634	45.948	48.7071	84.035	43.0042
11.9909	48.69	47.895	-0.206833		11.9885	89.893	45.948	48.69	84.1378	42.996
[truncated: 3,006 more rows]
